# Supplementary material for: RNA binding protein ZCCHC24 promotes tumorigenicity in triple-negative breast cancer
Source: EMBO Rep. 2024 Oct 17;25(12):12. doi: 10.1038/s44319-024-00282-8 (PMC11624195; doi:10.1038/s44319-024-00282-8)
Supplement: Supplementary file 3 — Dataset EV1 [file 44319_2024_282_MOESM3_ESM.xlsx]

## Sheet: Legend
Dataset EV1 - Marker genes for mesenchymal like population in scRNAseq for PDX and public scRNAseq for five patients

## Sheet: Dataset EV1
PDX scRNAseq marker genes p < 1E^105	scRNAseq of Wu et al. EMBO J. 2020 marker genes p < 1E^300
MMP23B	MXRA8
COL16A1	MMP23B
EVA1B	PLOD1
PLPP3	PDPN
JUN	FHAD1
NFIA	FBLIM1
DDAH1	MFAP2
CCN1	NBL1
TGFBR3	HSPG2
CNN3	LAPTM5
CSF1	COL16A1
OLFML3	SPOCD1
TBX15	CDKN2C
LIX1L	PODN
CTSS	PLPP3
CTSK	NFIA
S100A6	ROR1
KRTCAP2	LEPROT
THBS3	GNG12
FCER1G	WLS
OLFML2B	NEXN
DDR2	PTGFR
PBX1	CCN1
DPT	TGFBR3
PRRX1	CNN3
LAMC1	VCAM1
PTPRC	EXTL2
PRELP	GSTM5
H3F3A	GSTM3
CDC42BPA	CSF1
NID1	SLC16A4
SPTBN1	OLFML3
LGALSL	LINC02802
PLEK	ECM1
TNFAIP6	CTSK
FAP	MLLT11
FKBP7	S100A6
NCKAP1	S100A16
COL3A1	S100A13
COL5A2	SHC1
TMEFF2	CRABP2
FN1	KIRREL1
COL6A3	TSTD1
FBLN2	OLFML2B
RBMS3	DDR2
LAMB2	RGS4
ARF4	DPT
PDZRN3	PRRX1
COL8A1	FMO1
ABI3BP	DNM3OS
NECTIN3	PRDX6
PHLDB2	TNN
CCDC80	ANGPTL1
ZBTB20	LAMC1
FSTL1	HMCN1
HEG1	CFH
RYK	PTPRC
RBP1	NAV1
PLOD2	SHISA4
IGSF10	FMOD
GOLIM4	PRELP
FNDC3B	LYPLAL1-AS1
SLIT2	NID1
PCDH7	PXDN
UGDH	OSR1
PDGFRA	LAPTM4A
IGFBP7	MAPRE3
SLC4A4	EMILIN1
SFRP2	LTBP1
PALLD	CYP1B1
SLC25A4	PLEKHH2
FAT1	EFEMP1
FST	CNRIP1
GPX8	ANTXR1
MAP1B	EVA1A
VCAN	VAMP8
RHOBTB3	MAP4K4
PAM	IL1R1
LOX	FHL2
PPIC	CXCR4
FBN2	RND3
EGR1	TNFAIP6
DPYSL3	GALNT5
GPX3	ACVR1
SPARC	PLA2R1
EBF1	FAP
C1QTNF2	AC007405.3
SLIT3	CYBRD1
ADAMTS2	MAP3K20
GFPT2	CHN1
SOX4	LINC01116
AIF1	FKBP7
DDAH2	ZNF804A
TNXB	TFPI
COL12A1	GULP1
LAMA4	COL3A1
LAMA2	COL5A2
THBS2	MYO1B
TWIST1	SPATS2L
FKBP9	FN1
AEBP1	CHPF
ELN	SERPINE2
GNG11	COL6A3
COL1A2	RAMP1
SGCE	TWIST2
PCOLCE	GPC1
LRRC17	TIMP4
LAMB1	FBLN2
CALU	RBMS3
CALD1	CRTAP
PDGFRL	COL7A1
BMP1	LAMB2
LOXL2	GLT8D1
EBF2	PTPRG
RBPMS	PRICKLE2
SFRP1	ROBO1
ZFHX4	VGLL3
RUNX1T1	DCBLD2
GEM	COL8A1
SDC2	ABI3BP
CTHRC1	DUBR
COL14A1	IFT57
FAM49B	NECTIN3
MPDZ	CCDC80
NFIB	ZBTB20
BNC2	FSTL1
ADAMTSL1	MYLK
IL11RA	HEG1
PCSK5	PLXNA1
GAS1	IL20RB
OGN	PCOLCE2
ASPN	PLOD2
SVEP1	PLSCR4
GSN	WWTR1
PRRX2	PFN2
COL5A1	IGSF10
PLXDC2	MME
ZEB1	VEPH1
CXCL12	SLC66A1L
BICC1	SHOX2
ZNF503	GOLIM4
HTRA1	MECOM
TEAD1	IGF2BP2
FIBIN	APOD
RCN1	SPON2
CREB3L1	MSX1
SERPING1	AFAP1
EFEMP2	HTRA3
CD248	LDB2
UCP2	SLIT2
SERPINH1	SOD3
PRSS23	PCDH7
TBRG1	FAM114A1
CD9	UGDH
MFAP5	APBB2
PPFIBP1	SGCB
FKBP11	PDGFRA
HOXC10	IGFBP7
HOXC6	SEPTIN11
HOXC8	ANTXR2
CSRP2	FGF5
NAV3	SCD5
LUM	WDFY3-AS2
DCN	PTPN13
CKAP4	SPARCL1
TMEM263	TSPAN5
MEDAG	ANK2
DCLK1	ARSJ
POSTN	SEC24D
LCP1	SPRY1
SPRY2	PCDH18
GPC6	SLC7A11
COL4A1	SH3D19
MMP14	SFRP2
NOVA1	MAP9
FERMT2	FAM198B-AS1
RHOJ	CPE
FLRT2	PALLD
CALM1	SEMA5A
TJP1	SNHG18
MEIS2	CMBL
CASC4	BASP1
FBN1	ADAMTS12
FGF7	RAI14
NEDD4	EGFLAM
RORA	OSMR
TLN2	FGF10
TPM1	GPX8
LOXL1	PLPP1
NR2F2	IL6ST
CORO1A	MAP1B
MMP2	F2RL2
CDH11	F2R
SERPINF1	LHFPL2
MYH10	VCAN
RAMP2	POLR3G
FZD2	NR2F1-AS1
COPZ2	NR2F1
COL1A1	RHOBTB3
MRC2	RGMB
MXRA7	PAM
DSEL	MCC
GNA11	PRR16
NFIX	LOX
TSHZ3	PPIC
FXYD1	P4HA2
FTL	PDLIM4
RCN3	C5orf15
CDC42EP5	CXCL14
CPXM1	TGFBI
JAG1	SPOCK1
PTGIS	EGR1
TSHZ2	ECSCR
GNAS	PCDHGC3
ADAMTS1	DPYSL3
ADAMTS5	PDGFRB
COL6A1	CD74
COL6A2	SMIM3
SELENOM	SPARC
TIMP3	EBF1
RBFOX2	SLIT3
FBLN1	SH3PXD2B
TMSB4X	PDLIM7
GPM6B	ADAMTS2
VEGFD	GFPT2
TMEM47	TUBB2A
TIMP1	TNXB
MAGED1	HLA-DRA
MAGED2	HLA-DRB5
ITM2A	HLA-DRB1
PCDH19	HLA-DPA1
PLS3	HLA-DPB1
GPC4	TRAM2
GPC3	DST
BGN	BAG2
FTH1	RAB23
OSR2	COL12A1
LGI2	TPBG
ATP8B1	NT5E
THRA	POPDC3
TPBG	LAMA4
CRYAB	GJA1
ARHGAP42	RSPO3
NENF	LAMA2
DNAJC25	EPB41L2
PRG4	CCN2
DAB2IP	MOXD1
SRPX2	PHACTR2
CFL1	PLAGL1
SEC31A	HYMAI
TMSB10	GINM1
FAM92A	AKAP12
CACNA2D1	RGS17
PPIB	SMOC2
DAG1	LINC01615
PARVA	THBS2
VKORC1	MICALL2
COL15A1	FSCN1
PTGFRN	ETV1
SPI1	TWIST1
FZD1	GPNMB
IFT20	IGF2BP3
ZNF521	GSDME
HDLBP	HOXA5
LMAN1	HOXA10
HES1	FKBP9
EFEMP1	EPDR1
ARHGAP29	SFRP4
MYO1B	GLI3
GRB10	AEBP1
EPB41L3	IGFBP3
ARPC2	EGFR
GULP1	TPST1
HOXC9	ELN
SERPINE1	HSPB1
KHDRBS3	MAGI2
PDIA5	MAGI2-AS3
PCOLCE2	HGF
NCAM1	CACNA2D1
FAM114A1	SEMA3A
WWTR1	STEAP1
SLC16A2	STEAP2
WLS	TFPI2
DLC1	GNG11
GJC1	COL1A2
EMILIN1	SGCE
PFN1	TAC1
GRIA3	CNPY4
CHL1	PCOLCE
CCN2	TRIP6
NCF4	SERPINE1
TRIP6	LRRC17
C1R	LINC02577
ACTG1	LAMB1
ARHGEF12	NRCAM
UAP1	CAV1
SCN7A	WNT2
DBN1	CPED1
SMARCA2	FAM3C
LRP1	AASS
C1QTNF3	CALU
THBS1	FLNC
PTPRD	CALD1
ADAMTS12	FAM180A
ADAM23	PTN
MARCKSL1	RARRES2
SHOX2	TMEM176B
GMFG	TMEM176A
FAU	DLC1
GGCX	TUSC3
ADGRL1	MICU3
B3GNT9	PDGFRL
ERLEC1	BMP1
TPM2	SORBS3
PTOV1	PDLIM2
ITIH5	LOXL2
MARK1	SCARA5
MATN2	RBPMS
ARHGAP5	LINC01605
KDELR2	AC124067.2
BMPR2	ZNF703
ARPC3	ADGRA2
MAP1A	FGFR1
LAYN	PLAT
MFAP2	SNAI2
MRC1	RGS20
ACTB	ASPH
TCF7L2	AC083967.1
KDM5B	SULF1
ITGBL1	MSC-AS1
S100A11	MSC
WASL	ZFHX4
SETBP1	MMP16
PMEPA1	C8orf88
CNPY2	PIP4P2
LPP	RUNX1T1
MPRIP	FAM92A
CFP	GEM
OSR1	CPQ
COL11A1	MATN2
FYB1	OSR2
AMOTL2	CTHRC1
SULF1	ZFPM2-AS1
KLHDC2	COL14A1
ATP8B2	HAS2
NBEA	ARC
C1orf122	LY6E
NEO1	GLIS3
FNDC1	BNC2
C1QB	ADAMTSL1
WIPI1	IL11RA
VASN	TPM2
CPEB1	RECK
PENK	MAMDC2
ID3	ALDH1A1
ENC1	GAS1
VIM	CTSL
TNKS1BP1	OGN
OAF	ASPN
LRRC15	ECM2
KLF9	COL15A1
HDGFL3	SLC44A1
CAV1	CTNNAL1
IRX5	SVEP1
B4GALT2	LPAR1
ADGRA2	RGS3
ADAM12	COL27A1
EPHA3	TNC
PKD2	PAPPA
PODN	GSN
H3F3B	OLFML2A
IGFBP4	ANGPTL2
ACVR1	DNM1
APBB2	CERCAM
KLHL13	PHYHD1
CBX6	PTGES
GATM	COL5A1
SMTN	PTGDS
IKBIP	MANCR
YBX3	AKR1C3
PTPRG	ITIH5
FEZ1	VIM
LOXL3	SVIL
FOSB	ZEB1
CCND2	ITGB1
PRKG1	LINC00839
PCDH18	CXCL12
EFNB1	ARHGAP22
H2AFZ	PRKG1
RNF130	DKK1
VCL	BICC1
GSTM3	ARID5B
CYBB	UNC5B
ANGPTL2	PLAU
REL	VCL
ARL3	ZCCHC24
SMARCA1	PLAC9
B9D1	ADIRF
GJA1	ACTA2
SPON1	MYOF
ATP6V1G1	TCTN3
TTC3	UBTD1
TGFBR2	MARVELD1
AMMECR1	HPSE2
TCEA3	SH3PXD2A
SNTB2	ADD3
NCKAP1L	TCF7L2
SRPX	HTRA1
AR	ADAM12
DCHS1	IFITM3
ANTXR1	TSPAN4
GALNT17	IGF2
STRN3	KCNQ1OT1
RARG	CDKN1C
PF4V1	CAVIN3
CDH13	OLFML1
CEBPD	ST5
TUSC3	ADM
ARHGEF25	DKK3
KREMEN1	PARVA
CDK14	TEAD1
DST	FIBIN
PTPN9	RCN1
MORF4L2	CREB3L1
ERRFI1	MDK
ACVR2A	SLC39A13
DNAJC1	C1QTNF4
NREP	SERPING1
FKBP14	LRRN4CL
SUB1	EFEMP2
UBR1	CD248
CADM3	MRGPRF
PCDHGC3	UCP2
CDC16	SERPINH1
AZIN2	TSKU
TNC	PRSS23
PFN2	DYNC2H1
LTBP1	PDGFD
CUL7	POGLUT3
SFRP4	NNMT
EFNA5	TAGLN
INHBA	FXYD6
CYGB	PHLDB1
DMD	THY1
CD68	OAF
TCF4	MIR100HG
METTL9	CLMP
CAVIN1	FEZ1
EHD2	NTM
DOCK2	JAM3
ASAP2	P3H3
TUBA1A	C1S
CPNE8	C1R
RHBDF1	MFAP5
RRAS	EMP1
CCSER2	ARHGDIB
DIPK2A	SSPN
TMEM150A	PPFIBP1
TCEAL9	TUBA1A
EGFR	LIMA1
RNF11	TNS2
CILP	IGFBP6
HAS2	LINC02381
FOS	ITGA5
SH3D19	CD63
CLTA	MMP19
COX5A	LRP1
DNAJC10	B4GALNT1
SEC62	AGAP2-AS1
UBE2E2	MSRB3
EFNB2	HMGA2
SLC44A1	TMTC3
TGFB1	KITLG
C1S	LUM
SPRY1	DCN
MOSMO	IKBIP
COPG1	HELLPAR
PROS1	IGF1
MYC	GLT8D2
FGFR1	ALDH1L2
ACTN1	CKAP4
NUMBL	TMEM119
TLR2	TCTN1
MEX3B	HSPB8
RAB8B	DCLK1
PRKCA	SPART
BCL7C	POSTN
SEC23A	LHFPL6
RPL22L1	EDNRB
RPLP0	GPC6
CAMK2N1	COL4A1
TGFB3	COL4A2
TGFB2	F10
CHPF2	RNASE4
FER	MMP14
HS6ST2	NFATC4
RAP1B	NOVA1
CRABP1	CFL2
YAF2	ATL1
IGF1R	FRMD6
LIMA1	NID2
MAST4	FERMT2
P4HA2	LGALS3
DDX50	RHOJ
MEIS1	GALNT16
SLCO3A1	LTBP2
NUDT4B	TGFB3
CXCL14	FBLN5
ZCCHC24	IFI27
NR1D1	IFI27L2
ERC1	DLK1
DDOST	MEG3
SEPTIN11	MEG8
SESN3	AC022613.1
DNM1	SCG5
HMGN3	MEIS2
IFT74	GPR176
HOOK3	MAP1A
EFHD2	FBN1
SLC39A13	EID1
PLCB4	FGF7
ZCCHC14	ANXA2
AIDA	CA12
CASK	CILP
EPN2	LCTL
EGR3	SMAD3
CDC42	UACA
C20orf194	LARP6
SAR1A	CD276
ANXA1	LOXL1-AS1
CLIC1	LOXL1
UTRN	ISLR
AL158212.2	STRA6
TBC1D8B	SEMA7A
EXT1	CSPG4
THBS4	TSPAN3
PCK2	FAH
CTSC	HDGFL3
TSC22D1	MFGE8
P3H1	ANPEP
SAMD4A	RGMA
MBNL2	NR2F2-AS1
FOLR1	NR2F2
FILIP1L	SLC9A3R2
NUDT4	BMERB1
	SULT1A2
	QPRT
	CORO1A
	TGFB1I1
	MMP2
	MT1E
	CDH11
	RRAD
	B3GNT9
	CRISPLD2
	TUBB3
	NXN
	SERPINF1
	HIC1
	TAX1BP3
	NLGN2
	MYH10
	HS3ST3A1
	PMP22
	ADORA2B
	RASD1
	MFAP4
	LINC02693
	RAB34
	TMEM98
	PLXDC1
	IGFBP4
	P3H4
	FKBP10
	CAVIN1
	VAT1
	G6PC3
	GJC1
	PLCD3
	COPZ2
	HOXB7
	ITGA3
	COL1A1
	MRC2
	FAM20A
	ABCA8
	ABCA6
	ABCA10
	SPHK1
	MXRA7
	SYNGR2
	TIMP2
	LGALS3BP
	COLEC12
	ARHGAP28
	TWSG1
	TUBB6
	FHOD3
	SLC14A1
	TCF4
	CCBE1
	DSEL
	FSTL3
	TBXA2R
	CD70
	ADGRE1
	ANGPTL4
	COL5A3
	KANK2
	PLPPR2
	SYDE1
	TPM4
	GDF15
	TMEM59L
	AC011503.1
	TSHZ3
	FXYD1
	HSPB6
	CLIP3
	COX7A1
	SPINT2
	FBXO17
	LTBP4
	AXL
	CCDC8
	EHD2
	PLEKHA4
	CD37
	RCN3
	KLK1
	MYADM
	TNNT1
	SSC5D
	NRSN2
	CPXM1
	ADAM33
	RNF24
	PRNP
	ID1
	FOXS1
	PROCR
	MYL9
	PKIG
	SNX21
	PLTP
	STMN3
	TNFRSF6B
	MIR99AHG
	JAM2
	ADAMTS1
	ADAMTS5
	LINC01697
	PICSAR
	COL18A1
	COL6A1
	COL6A2
	DUXAP8
	MMP11
	GGT5
	TTC28
	SMTN
	SELENOM
	TIMP3
	RBFOX2
	APOL1
	C1QTNF6
	LGALS1
	KDELR3
	CYB5R3
	A4GALT
	FBLN1
	CD99
	MXRA5
	EGFL6
	VEGFD
	TMEM47
	SRPX
	TIMP1
	MAGED2
	HEPH
	SRPX2
	ARMCX2
	TCEAL7
	TCEAL9
	BEX3
	CAPN6
	DCX
	PLS3
	SMARCA1
	GPC3
	RTL8C
	FHL1
	LINC00632
	LDOC1
	CD99L2
	BGN
	GSTT2B
	ZIC1
	EIF5A2
	OSTC
	HLA-DQB1
	MTMR11
	ZDHHC1
