# Supplementary material for: RNA binding protein ZCCHC24 promotes tumorigenicity in triple-negative breast cancer
Source: EMBO Rep. 2024 Oct 17;25(12):12. doi: 10.1038/s44319-024-00282-8 (PMC11624195; doi:10.1038/s44319-024-00282-8)
Supplement: Supplementary file 4 — Dataset EV2 [file 44319_2024_282_MOESM4_ESM.xlsx]

## Sheet: Legend
Dataset EV2 - Transcriptome analysis for PDX and MDAMB231 with depletion of ZCCHC24 by siRNA

## Sheet: Data for all genes of MDAMB231
Gene name	Log2 fold change	padj
AACS	-0.195986	0.661499
AAK1	-0.917662	7.70121e-08
AAMP	0.731401	0.120959
AARS	0.259427	0.39673
AASDHPPT	0.228951	0.576222
AASS	-0.0162313	0.974702
AATF	0.440115	0.194912
ABCA1	-0.393328	0.0667221
ABCA2	0.340139	0.479592
ABCA3	-0.287285	0.388089
ABCA7	0.335022	0.654098
ABCB6	-0.124483	0.796575
ABCB8	0.162782	0.723842
ABCC1	0.228166	0.482795
ABCC10	0.232014	0.626565
ABCC3	-0.676942	0.0166182
ABCC4	-1.00676	6.17328e-06
ABCC5	-0.0312536	0.947346
ABCD3	0.252123	0.506686
ABCD4	0.0840479	0.847492
ABCE1	0.220726	0.607019
ABCF1	0.261494	0.346386
ABCF2	0.828339	0.000138097
ABCF3	0.40913	0.189823
ABHD12	0.114237	0.805317
ABHD14B	0.590864	0.0459289
ABHD17A	1.09086	0.0104701
ABHD17C	0.0715421	0.844812
ABHD2	-0.171904	0.579754
ABHD4	-0.423064	0.177143
ABHD5	0.203736	0.659362
ABI1	-0.0461921	0.949248
ABI2	-0.0145933	0.969078
ABL1	0.585601	0.00539443
ABL2	0.143519	0.682251
ABLIM1	0.198547	0.574459
ABLIM3	-0.429482	0.149703
ABR	-0.989484	9.19384e-06
ABT1	0.139517	0.747713
ABTB1	0.501103	0.266334
ABTB2	-0.544227	0.187778
ACAA2	0.27869	0.480828
ACACA	-0.0957737	0.743658
ACADM	-0.196455	0.553734
ACADVL	0.237613	0.518052
ACAP2	-0.392881	0.296302
ACAP3	0.558756	0.30474
ACAT1	0.315551	0.343066
ACAT2	0.366712	0.337006
ACBD3	-0.106016	0.776454
ACBD5	0.312919	0.221633
ACBD6	0.644238	0.00599245
ACER3	-0.911859	0.00762954
ACIN1	0.0133498	0.97754
ACLY	-0.252072	0.458305
ACO1	-0.183356	0.392004
ACO2	-0.130232	0.742577
ACOT7	0.311296	0.428886
ACOT8	0.25063	0.493514
ACOT9	-0.0408536	0.934449
ACOX1	-0.130486	0.667985
ACP1	0.217522	0.480828
ACP6	-0.0596985	0.884256
ACSF2	-0.351905	0.386932
ACSL3	-0.408104	0.0925339
ACSL4	-1.16704	9.03496e-09
ACSL5	-0.694171	0.00714861
ACSS2	0.10545	0.845778
ACSS3	-0.0753622	0.854752
ACTB	-0.124758	0.665023
ACTG1	-0.444707	0.0266066
ACTL6A	0.457171	0.0716808
ACTN1	0.135115	0.672917
ACTN4	-0.197135	0.578211
ACTR10	0.124194	0.723166
ACTR1A	0.170737	0.540318
ACTR1B	0.505615	0.152787
ACTR2	-0.024444	0.960426
ACTR3	-0.224655	0.425128
ACTR8	-0.259296	0.42925
ACVR1	-0.646977	0.00433898
ACVR2B	-0.388857	0.171173
ACY1	0.342764	0.337673
ADAM10	-0.140935	0.747713
ADAM15	0.540001	0.193597
ADAM17	-0.520593	0.0117968
ADAM19	-0.558339	0.0151137
ADAM8	-0.00649228	0.990633
ADAM9	-0.135793	0.696089
ADAMTS1	-0.433969	0.0803373
ADAMTS12	-0.656376	0.000989884
ADAMTS15	-0.206799	0.648155
ADAMTS16	0.473611	0.0647746
ADAMTS6	0.26691	0.558344
ADAMTS9	-0.550781	0.00503942
ADAMTSL1	0.212311	0.512537
ADAR	-2.08755	5.805e-37
ADARB1	0.279685	0.304955
ADCY7	-0.645298	0.0275087
ADCY9	0.0960784	0.8088
ADD1	-0.0969214	0.726813
ADD3	-0.104629	0.850738
ADGRA3	-0.0721182	0.84694
ADGRE5	-0.0467843	0.915214
ADGRF5	-0.331406	0.364351
ADGRG1	-0.857291	0.00152615
ADGRG6	0.000413082	0.999111
ADGRL1	0.203227	0.597046
ADGRL2	-0.725898	0.0667221
ADH5	-0.00961253	0.98271
ADI1	0.620313	0.0376425
ADIPOR1	-0.199961	0.454488
ADIPOR2	-0.207089	0.597194
ADK	-0.423833	0.158274
ADM	0.760414	0.0230269
ADNP	-0.169624	0.583954
ADNP2	0.335815	0.245015
ADO	0.42127	0.172214
ADORA2B	-0.340839	0.218049
ADPGK	0.454897	0.0720127
ADPRHL1	0.0291442	0.954658
ADRB2	0.0893612	0.842225
ADRM1	0.19393	0.581917
ADSL	0.27779	0.322488
ADSS	0.0962508	0.833412
AEBP2	-0.354405	0.454813
AES	-0.299367	0.464308
AFAP1	0.0463559	0.894653
AFAP1-AS1	0.0944349	0.862311
AFAP1L1	-1.05813	1.76396e-09
AFDN	-0.302992	0.0720663
AFF1	-0.7378	0.00808679
AFF4	-0.462175	0.0566874
AFG3L2	0.305697	0.498867
AFTPH	0.0580315	0.891232
AGAP1	0.0962961	0.789235
AGAP3	-0.0253651	0.962702
AGFG1	-0.373879	0.125079
AGGF1	-0.149254	0.635056
AGK	-0.138782	0.752369
AGL	-0.0599389	0.902784
AGO1	-0.330676	0.180392
AGO2	-0.087184	0.768286
AGO3	-0.523677	0.0329852
AGO4	-0.776789	0.00284791
AGPAT1	0.402211	0.103502
AGPAT2	0.292108	0.627818
AGPAT3	0.173134	0.54838
AGPAT4	-0.174368	0.615611
AGPAT5	-0.337472	0.355518
AGPS	0.0644118	0.874859
AGRN	0.654993	0.187201
AGTPBP1	-0.104014	0.824857
AHCTF1	0.166634	0.58399
AHCY	0.715394	0.000162073
AHCYL1	-0.482812	0.0201799
AHCYL2	-0.0527967	0.89534
AHDC1	0.0986058	0.821155
AHNAK	-0.00311528	0.994417
AHNAK2	-0.0918133	0.827353
AHR	-0.573415	0.0284831
AHSA1	-0.00823313	0.986362
AIDA	-0.221881	0.563484
AIFM1	0.168692	0.655435
AIMP1	0.257127	0.385885
AIP	0.538004	0.18626
AJUBA	0.0318722	0.957676
AK2	0.314419	0.299597
AK4	-0.386359	0.12804
AKAP1	0.241674	0.391488
AKAP10	0.0415987	0.907426
AKAP11	-0.163475	0.643311
AKAP12	-0.445598	0.0339833
AKAP13	-0.219555	0.292332
AKAP8	0.269576	0.4204
AKAP8L	0.240117	0.522
AKAP9	-0.201077	0.632233
AKIRIN1	-1.66403	4.2254e-13
AKIRIN2	-0.0161708	0.969775
AKR1A1	0.431553	0.339441
AKR1B1	-0.117337	0.804297
AKT1	-0.119914	0.776615
AKT1S1	0.246501	0.48779
AKT2	0.331802	0.211042
AKT3	-0.274926	0.397325
ALAS1	-0.140834	0.682054
ALCAM	-0.0304123	0.942204
ALDH18A1	0.114962	0.716202
ALDH1B1	0.483504	0.125822
ALDH2	-0.636161	0.0425176
ALDH3A2	0.0957178	0.846268
ALDH3B1	0.363364	0.310502
ALDH6A1	-0.135263	0.75744
ALDH7A1	0.35589	0.0651355
ALDH9A1	-0.170856	0.702081
ALDOA	0.203505	0.501691
ALG13	-0.0308148	0.948641
ALG2	0.464523	0.413692
ALG3	0.301636	0.296855
ALG8	-0.227864	0.647932
ALG9	0.134344	0.76891
ALKBH5	0.325273	0.267596
ALMS1	0.273192	0.518499
ALS2	-0.0563828	0.883445
ALYREF	0.699037	0.128533
AMBRA1	0.00618553	0.989931
AMD1	0.071053	0.888296
AMFR	0.0807967	0.814331
AMIGO2	-0.975644	9.41923e-06
AMMECR1L	-0.418257	0.161
AMOT	0.21259	0.60357
AMOTL1	-0.230529	0.362017
AMOTL2	0.581817	0.00880568
AMPD2	0.0202928	0.96489
AMPD3	-0.813679	0.00133621
AMZ2	-0.0746271	0.838812
ANAPC1	-0.134968	0.739003
ANAPC11	0.966995	0.0124489
ANAPC13	-0.145435	0.8088
ANAPC16	-0.141279	0.744821
ANAPC5	0.377215	0.043151
ANAPC7	-0.0260736	0.943969
ANGPTL4	-0.734503	0.0163229
ANK2	0.170136	0.753059
ANKFY1	0.14863	0.565261
ANKH	-0.246137	0.446273
ANKHD1	0.239916	0.565465
ANKIB1	-0.121476	0.62557
ANKLE2	0.209829	0.597925
ANKRD1	-0.816326	3.04625e-05
ANKRD10	0.0356082	0.953751
ANKRD11	0.284081	0.3254
ANKRD12	-0.322188	0.390136
ANKRD13A	0.0304413	0.935349
ANKRD13C	-0.14183	0.671706
ANKRD13D	0.0138185	0.977925
ANKRD17	-0.365883	0.0815423
ANKRD27	-0.321236	0.0987688
ANKRD28	-0.314473	0.348898
ANKRD33B	-0.096509	0.805593
ANKRD36C	-0.2734	0.393609
ANKRD40	-0.220526	0.518393
ANKRD46	-0.776229	0.0137547
ANKRD50	-0.0480479	0.910281
ANKRD52	0.279025	0.296302
ANKS1A	0.171342	0.565063
ANKS6	0.252101	0.456099
ANKZF1	0.418207	0.0903744
ANLN	0.198682	0.645538
ANO10	-0.267894	0.372171
ANO6	-0.431962	0.154065
ANO8	0.458945	0.43831
ANP32A	-0.00361877	0.992731
ANP32B	-0.301175	0.447828
ANP32E	0.389649	0.302499
ANTXR1	-0.883223	0.0124489
ANTXR2	-0.788723	2.16261e-07
ANXA1	0.0235727	0.962009
ANXA11	-0.109413	0.746171
ANXA2	-0.111358	0.70834
ANXA2P2	-0.0920782	0.793264
ANXA3	-0.218313	0.516732
ANXA4	0.049864	0.889795
ANXA5	-0.431891	0.038751
ANXA6	-0.279324	0.255085
ANXA7	0.068583	0.862796
AOX1	0.539912	0.150624
AP1B1	0.291084	0.383309
AP1G1	-0.0545067	0.898775
AP1G2	0.139487	0.642438
AP1M1	0.867247	0.00736999
AP1S1	0.634727	0.115638
AP1S2	-0.372292	0.434641
AP2A1	-0.00343685	0.99386
AP2A2	-0.113716	0.793264
AP2B1	-0.186407	0.490008
AP2M1	0.0920334	0.821704
AP2S1	0.649338	0.0645372
AP3B1	0.0109692	0.97754
AP3D1	0.321433	0.230675
AP3M1	-0.468932	0.204558
AP3S1	-0.604623	0.091353
AP3S2	-0.112921	0.76029
AP5M1	-0.354507	0.35981
APAF1	0.0765266	0.849181
APBA2	0.167218	0.616774
APBB1IP	0.32457	0.25407
APBB2	-0.636483	0.0129652
APC	-0.0868654	0.871617
APCDD1L	-1.84223	4.41239e-11
APEH	0.442244	0.160327
APEX1	0.610444	0.00912722
APH1A	0.446119	0.0383229
API5	0.000649172	0.998714
APLP2	-0.267619	0.151421
APMAP	0.035678	0.917021
APOBEC3C	0.248467	0.433959
APOL6	-0.458112	0.213418
APP	0.191647	0.438675
APPBP2	-0.176419	0.609569
APPL1	-0.0827769	0.891266
APPL2	-0.337544	0.193597
AQP3	-0.882385	0.0123261
AQR	0.045269	0.930259
ARAF	0.0845777	0.851743
ARAP1	0.160199	0.778088
ARAP3	0.0406659	0.934698
ARCN1	-0.290928	0.369207
AREG	-0.503149	0.00772147
AREL1	-0.0147377	0.96828
ARF1	-0.0534957	0.910237
ARF3	-0.18798	0.570169
ARF4	-0.62494	0.0130614
ARF5	0.662826	0.0440135
ARF6	0.142514	0.61263
ARFGAP1	0.597102	0.14391
ARFGAP2	0.365385	0.460977
ARFGAP3	-0.735412	0.000501916
ARFGEF1	-0.287403	0.327443
ARFGEF2	-0.0610362	0.825862
ARFGEF3	0.282595	0.277119
ARFIP1	-0.141147	0.735062
ARFIP2	-0.253205	0.309197
ARFRP1	0.599882	0.225587
ARGLU1	0.233262	0.387897
ARHGAP1	-0.172212	0.60891
ARHGAP11A	0.162319	0.628586
ARHGAP12	-0.00293725	0.995296
ARHGAP17	0.12798	0.603124
ARHGAP18	0.0337764	0.948308
ARHGAP21	-0.501979	0.0679436
ARHGAP22	0.0411643	0.94526
ARHGAP23	0.0217374	0.966409
ARHGAP26	-0.346547	0.114201
ARHGAP27	-0.668966	0.188324
ARHGAP29	-0.387983	0.279286
ARHGAP31	-1.32692	1.97248e-06
ARHGAP32	-0.0780863	0.860888
ARHGAP35	-0.146442	0.597194
ARHGAP39	1.04838	4.92669e-05
ARHGAP42	-0.389569	0.18936
ARHGAP45	0.415766	0.336507
ARHGAP5	-0.776015	0.00501707
ARHGDIA	0.594505	0.019362
ARHGDIB	-0.846908	0.0523109
ARHGEF1	0.510655	0.114573
ARHGEF10	-0.0672812	0.850958
ARHGEF11	-0.132042	0.741785
ARHGEF12	-0.182194	0.288371
ARHGEF17	0.339724	0.418087
ARHGEF18	1.29834	7.23107e-09
ARHGEF2	-0.0484846	0.905922
ARHGEF28	0.0297361	0.926911
ARHGEF4	-0.0983315	0.8526
ARHGEF40	-0.622968	0.205535
ARHGEF7	0.293755	0.153823
ARID1A	-0.323923	0.396325
ARID1B	-0.228325	0.550686
ARID2	-0.966711	0.019499
ARID3A	0.590117	0.018835
ARID4A	-0.378906	0.197973
ARID4B	-0.247698	0.318616
ARID5B	0.30669	0.539944
ARIH1	-0.661885	0.00127009
ARIH2	0.172081	0.566433
ARL1	-0.252864	0.563336
ARL2	0.326678	0.494239
ARL2BP	-0.312589	0.388653
ARL4C	0.846229	0.00649117
ARL5A	0.0177563	0.97638
ARL5B	-1.18322	0.000105299
ARL6IP1	0.112074	0.779853
ARL6IP4	0.475607	0.357828
ARL6IP5	-0.817199	4.97276e-06
ARL8B	0.11236	0.80386
ARMC6	0.633745	0.0587211
ARMC8	-0.400947	0.304376
ARMCX2	0.0783708	0.858954
ARMCX3	0.133189	0.802551
ARNT	-0.0237446	0.955338
ARNTL2	-0.01858	0.968201
ARPC1A	0.762699	0.0351057
ARPC1B	0.107291	0.833479
ARPC2	-0.178751	0.571997
ARPC3	-0.154398	0.541071
ARPC4	0.217405	0.483834
ARPC5	0.24468	0.511967
ARPP19	0.0584332	0.891936
ARRB1	-1.04178	2.97432e-05
ARRB2	-0.0856683	0.858864
ARRDC2	-0.45023	0.30924
ARRDC3	-0.322584	0.403382
ARSB	-1.48902	1.39946e-07
ARSJ	-1.21207	3.4151e-08
ASAH1	-1.0784	1.4429e-05
ASAP1	-0.631495	0.141022
ASAP2	-0.182834	0.480828
ASB1	-0.0731309	0.878415
ASCC1	-0.206549	0.649737
ASCC3	0.0840483	0.848177
ASF1B	-0.306766	0.382991
ASH1L	-0.249767	0.358682
ASNA1	0.324005	0.454813
ASNS	0.0939059	0.875907
ASNSD1	0.175649	0.712683
ASPH	-0.160067	0.56784
ASPM	-0.128075	0.811935
ASPSCR1	0.645343	0.220024
ASXL1	0.197374	0.304199
ASXL2	-0.281052	0.369939
ATAD1	-0.0717674	0.874283
ATAD2	0.233411	0.379484
ATAD3A	0.611402	0.100748
ATE1	-0.254993	0.465045
ATF2	-0.101796	0.860888
ATF4	-0.0136533	0.976144
ATF6	-0.359176	0.339441
ATF6B	0.219063	0.529302
ATF7	-0.328658	0.520149
ATF7IP	0.234783	0.406812
ATG12	-0.157905	0.755413
ATG13	-0.217575	0.470084
ATG14	0.0751852	0.823369
ATG16L1	0.409073	0.125685
ATG2A	1.16481	0.000578784
ATG2B	-0.093711	0.849387
ATG3	0.101688	0.850516
ATG4B	0.605417	0.0922766
ATG5	-0.18794	0.606992
ATG7	0.0841209	0.854449
ATG9A	0.0695475	0.889073
ATIC	0.087422	0.805593
ATL2	0.165905	0.694882
ATL3	-0.0983021	0.789866
ATM	-0.000677455	0.998192
ATMIN	-0.294719	0.403084
ATN1	0.213551	0.46631
ATOX1	0.109074	0.772798
ATP10D	-0.43244	0.200368
ATP11A	-0.498139	0.0314397
ATP11B	0.0516506	0.911327
ATP11C	0.00958776	0.983844
ATP13A1	0.234989	0.603292
ATP13A2	-0.169374	0.713528
ATP13A3	-0.230372	0.437082
ATP1A1	-0.073023	0.82313
ATP1A3	-0.335818	0.316788
ATP1B1	-0.947288	9.99008e-10
ATP1B3	0.0621622	0.84209
ATP2A2	-0.286662	0.199987
ATP2B1	-0.614381	0.000914742
ATP2B4	-0.747267	5.80566e-06
ATP2C1	-0.0739568	0.800517
ATP5F1A	0.213724	0.481693
ATP5F1B	0.20972	0.411441
ATP5F1C	-0.117231	0.826032
ATP5F1D	0.790177	0.0995348
ATP5F1E	0.174606	0.636615
ATP5IF1	0.314328	0.468437
ATP5MC1	0.669778	0.00616105
ATP5MC2	0.253397	0.305404
ATP5MC3	0.32311	0.313317
ATP5MD	-0.024221	0.966409
ATP5MF	-0.075724	0.941794
ATP5MG	0.570951	0.148839
ATP5MPL	0.047545	0.920097
ATP5PB	0.326499	0.195662
ATP5PD	0.169799	0.597091
ATP5PF	-0.282972	0.663729
ATP5PO	0.0438719	0.911224
ATP6AP1	0.123157	0.742577
ATP6AP2	-0.0370261	0.945211
ATP6V0A1	0.0358132	0.905922
ATP6V0A2	-0.0631662	0.928458
ATP6V0B	0.168537	0.719172
ATP6V0C	0.379742	0.201417
ATP6V0E1	0.203263	0.563223
ATP6V0E2	0.243237	0.47509
ATP6V1A	0.143952	0.727902
ATP6V1B2	0.0487049	0.884154
ATP6V1C1	-0.300936	0.210027
ATP6V1D	0.0033544	0.993663
ATP6V1E1	-0.262194	0.323889
ATP6V1F	0.295148	0.65129
ATP6V1G1	0.103604	0.820415
ATP6V1H	0.0145542	0.975397
ATP8A1	-0.5454	0.0521187
ATP8B1	-0.0866572	0.847543
ATP8B2	-0.705543	0.0122523
ATP9A	-0.825003	0.00124439
ATR	-0.063024	0.894664
ATRAID	0.145765	0.641044
ATRN	-0.21872	0.364902
ATRX	-0.333492	0.140102
ATXN1	-1.42798	3.67226e-21
ATXN10	-0.337647	0.25997
ATXN1L	-0.132405	0.740529
ATXN2	-0.0513692	0.917151
ATXN2L	0.0968027	0.836089
ATXN7	-0.344881	0.194467
ATXN7L3	0.0549808	0.903174
ATXN7L3B	0.264195	0.310924
AUP1	0.245115	0.371735
AURKA	0.0452023	0.934449
AURKAIP1	0.753888	0.083571
AURKB	0.75147	0.00230465
AVL9	0.340933	0.158503
AXL	-0.20898	0.539944
AZI2	0.0580428	0.884725
AZIN1	-0.471603	0.0630493
B2M	-0.18583	0.545608
B3GALNT2	0.458289	0.135163
B3GNT5	-1.36665	0.000133017
B4GALNT3	-0.218769	0.763148
B4GALT1	-0.418974	0.0279665
B4GALT2	-0.189952	0.628109
B4GALT3	0.245073	0.413994
B4GALT5	-0.302131	0.249635
B4GALT6	-0.991103	0.000620736
B4GAT1	0.0386987	0.955338
BABAM1	0.360719	0.334562
BABAM2	-0.741311	0.0866908
BACE1	-0.0784719	0.85353
BACE2	0.00888993	0.983219
BACH1	-0.102195	0.772798
BAD	0.504591	0.243452
BAG3	-0.313631	0.403382
BAG5	-0.364831	0.233346
BAG6	-0.0290784	0.954364
BAHCC1	0.302091	0.478729
BAHD1	0.866052	0.0179471
BAIAP2	0.0275428	0.966035
BAK1	-0.0741955	0.862085
BANF1	0.417825	0.194614
BAP1	0.393005	0.171131
BASP1	0.441138	0.094312
BAX	0.524629	0.157098
BAZ1A	-0.0501467	0.907366
BAZ1B	-0.0254275	0.946632
BAZ2A	-0.0110124	0.974387
BAZ2B	-0.39841	0.233881
BBS2	0.265012	0.449358
BBX	-0.126848	0.745899
BCAM	-0.0386304	0.942963
BCAP29	-0.655908	0.0645437
BCAP31	0.0862986	0.84609
BCAR1	0.291862	0.430906
BCAR3	-0.0861119	0.837294
BCAS2	0.196431	0.668417
BCAS3	-0.0696217	0.894653
BCAT1	-0.204721	0.5878
BCCIP	-0.0693059	0.90104
BCKDK	0.484305	0.0747224
BCL10	-0.991428	0.000187209
BCL11A	-0.0431821	0.924051
BCL2L1	0.0743835	0.838562
BCL2L13	0.0313997	0.945737
BCL2L2	0.337127	0.373243
BCL3	0.339934	0.398742
BCL6	0.00188576	0.996247
BCL7A	0.263812	0.413637
BCL9	-0.0752599	0.897329
BCL9L	-0.117517	0.774308
BCLAF1	0.00864857	0.986501
BCOR	-0.519633	0.159712
BCORL1	-0.354531	0.396325
BCR	0.391882	0.33028
BDNF	0.649991	0.0611449
BDP1	-0.216413	0.387632
BECN1	-0.0434278	0.901454
BEND3	0.247436	0.611215
BET1L	0.00826577	0.985502
BEX3	0.479392	0.30595
BFAR	-0.135505	0.809751
BHLHE40	-0.757213	0.00972051
BICC1	-0.740987	0.0332206
BICD2	0.068741	0.859861
BICRAL	-0.685949	0.0932994
BID	-0.500098	0.0977507
BIRC2	-0.586665	0.0515923
BIRC3	-1.35102	2.48997e-08
BIRC5	0.542762	0.0524714
BIRC6	-0.580218	0.006641
BLCAP	0.268346	0.227055
BLMH	0.305725	0.416783
BLOC1S5	-1.42314	1.58505e-07
BLOC1S6	-0.184293	0.64555
BMF	-1.0223	0.000137892
BMI1	-0.142413	0.683513
BMP1	-0.951352	0.00510019
BMP2K	-1.07811	0.00180417
BMPR1A	-0.0454547	0.910635
BMPR2	-1.13733	6.25477e-08
BMS1	0.194543	0.48885
BNIP2	-0.313973	0.403208
BNIP3	0.177103	0.367004
BNIP3L	-0.451771	0.0367615
BOD1	-0.14062	0.781244
BOD1L1	-0.288904	0.344104
BOK	0.737958	0.116935
BOP1	1.64023	5.88488e-06
BPTF	-0.497296	0.0396551
BRAF	-0.873512	0.000127269
BRAP	0.312089	0.236324
BRAT1	0.769583	0.177143
BRCC3	-0.309454	0.437414
BRD1	0.530811	0.091353
BRD2	-0.199732	0.417002
BRD3	0.191298	0.533723
BRD4	0.324678	0.163457
BRD7	0.00630672	0.990385
BRD8	0.035118	0.928961
BRD9	0.811556	0.0100184
BRI3	0.0547667	0.907426
BRIX1	0.00531763	0.991852
BRK1	-0.121815	0.866567
BROX	-0.588672	0.0571476
BRPF3	-0.453138	0.0605044
BRWD1	-0.42474	0.109344
BRWD3	0.0858402	0.838993
BSDC1	0.0171943	0.965451
BSG	0.587466	0.0459389
BTAF1	0.173429	0.55379
BTBD1	0.0208752	0.964624
BTBD10	-0.209813	0.54862
BTBD2	0.452127	0.116022
BTBD3	0.592399	0.0114659
BTBD7	-0.588267	0.072097
BTBD9	0.250542	0.35563
BTD	-0.0199475	0.959793
BTF3	0.127039	0.631777
BTF3L4	-0.143804	0.744866
BTG1	-0.0127649	0.972207
BTG3	-0.0829615	0.833286
BTN2A1	-0.1226	0.69738
BTRC	-0.258126	0.521322
BUB1	-0.221415	0.513295
BUB1B	0.271023	0.473658
BUB3	0.339726	0.16576
BUD23	0.345159	0.308912
BYSL	0.363143	0.246073
BZW1	-0.314465	0.269972
BZW1P2	-0.719571	0.336251
BZW2	-0.147569	0.683513
C11orf24	-0.471689	0.150167
C11orf54	0.176113	0.588685
C11orf58	0.165439	0.632877
C11orf68	0.0707984	0.880507
C11orf95	0.0671346	0.922624
C12orf49	-0.0501792	0.878821
C12orf57	0.510774	0.125285
C12orf75	-0.582283	0.0393556
C14orf119	-0.406165	0.353362
C15orf39	-0.334723	0.305535
C15orf48	-1.0792	0.00023207
C16orf58	-0.304848	0.454813
C16orf72	0.00984686	0.981214
C17orf49	0.452772	0.16802
C17orf80	-0.226325	0.699849
C18orf25	-0.0581733	0.875633
C19orf53	-0.182353	0.826469
C19orf54	-0.00958107	0.985983
C1GALT1	-0.243259	0.587675
C1orf198	-0.0535736	0.882905
C1orf21	-0.0983463	0.829297
C1orf43	0.170777	0.515413
C1QBP	0.549403	0.0854011
C20orf194	-0.34258	0.152175
C2CD2	0.0181702	0.972207
C2CD2L	-0.0136382	0.979727
C2CD3	0.0758237	0.877188
C2orf68	0.423068	0.115871
C2orf69	0.598368	0.111281
C3	-0.456742	0.0999012
C4orf3	-0.344722	0.2378
C5orf15	-0.518749	0.172436
C5orf24	-0.0647926	0.887823
C5orf51	-0.275294	0.616595
C6orf106	0.112183	0.736748
C6orf120	0.482558	0.103335
C6orf48	0.297121	0.390285
C6orf62	-0.216331	0.579683
C6orf89	-0.542101	0.0133168
C8orf33	0.280069	0.420559
C9orf3	0.161149	0.71796
CAB39	-0.147748	0.681797
CABIN1	0.791105	0.00177332
CACUL1	-0.350703	0.189043
CACYBP	0.225822	0.54616
CAD	0.951516	7.64272e-06
CALCOCO1	0.0265005	0.960426
CALCOCO2	-0.34959	0.343047
CALD1	0.0194252	0.958627
CALM1	-0.370823	0.0674671
CALM2	-0.492613	0.0434275
CALM3	-0.027716	0.955338
CALR	-0.0715492	0.873838
CALU	-0.77271	0.00363666
CAMK1D	-0.26049	0.405363
CAMK2D	0.00803098	0.985502
CAMK2G	0.00528256	0.989422
CAMKK2	0.410063	0.100748
CAMLG	0.372656	0.163404
CAMSAP1	0.189165	0.527207
CAMSAP2	-0.468904	0.161638
CAMTA2	0.576846	0.0120533
CAND1	0.127055	0.718713
CANT1	0.807851	0.00327138
CANX	-0.532846	0.00113591
CAP1	-0.473206	0.146548
CAP2	-0.111283	0.869826
CAPG	0.00817367	0.988419
CAPN1	0.0986381	0.833734
CAPN15	1.10058	0.000649268
CAPN2	-0.475433	0.0266066
CAPN7	-0.128053	0.731556
CAPNS1	-0.117545	0.795252
CAPRIN1	-0.156996	0.721132
CAPRIN2	-0.439222	0.0648814
CAPZA1	-0.306219	0.53608
CAPZA2	-0.152756	0.766656
CAPZB	0.344789	0.173155
CARD11	0.11866	0.806684
CARHSP1	0.0301993	0.950714
CARM1	0.940796	7.38029e-08
CARS	-0.132977	0.659096
CASC3	0.235454	0.325803
CASC4	-0.0986892	0.783705
CASK	-0.0521941	0.888296
CASP4	0.478318	0.3154
CASP8	0.256103	0.408283
CAST	-0.195939	0.38515
CAT	-0.348324	0.401988
CAV1	-0.0417451	0.948906
CAV2	-0.61889	0.0612781
CAVIN1	0.536622	0.132451
CAVIN2	0.415965	0.0808482
CAVIN3	0.717219	0.187055
CBFA2T2	-0.0243694	0.94582
CBFB	-0.191153	0.649865
CBL	-0.476459	0.0514128
CBR1	0.18662	0.631276
CBX1	0.303837	0.274241
CBX3	-0.255286	0.403084
CBX5	-0.279485	0.379359
CBX6	0.723085	0.0046848
CC2D1A	0.846307	0.00204815
CC2D1B	0.256375	0.596764
CCAR1	-0.312772	0.167303
CCAR2	0.444678	0.167236
CCBE1	-0.809005	0.000760423
CCDC117	0.100919	0.839438
CCDC124	0.755901	0.00978289
CCDC14	0.181013	0.581099
CCDC186	-0.541125	0.130842
CCDC25	-0.0780137	0.888296
CCDC43	-0.358944	0.265477
CCDC47	0.235797	0.492554
CCDC50	0.216126	0.557092
CCDC57	0.388702	0.320939
CCDC59	-0.316678	0.634468
CCDC6	-0.0250482	0.964244
CCDC69	-0.886382	0.00156726
CCDC80	-0.511418	0.158636
CCDC82	-0.449933	0.141205
CCDC85B	1.59493	0.180392
CCDC85C	0.578785	0.0791206
CCDC86	0.415977	0.113612
CCDC88A	-0.701876	0.000221739
CCDC90B	-0.379263	0.281747
CCDC92	0.113134	0.806567
CCDC93	-0.09743	0.754918
CCDC9B	0.271691	0.528536
CCHCR1	0.726621	0.0401243
CCN1	0.266675	0.282902
CCN2	-0.40049	0.245015
CCNA2	0.541491	0.165039
CCNB1	0.375679	0.161977
CCNB2	-0.0624244	0.929428
CCND1	-0.381259	0.100106
CCND2	-0.268593	0.205278
CCND3	0.759182	0.0150434
CCNDBP1	0.0673113	0.890996
CCNF	0.537332	0.0969825
CCNG1	0.349542	0.323488
CCNG2	0.165028	0.742837
CCNH	0.19746	0.701577
CCNI	0.356515	0.0515031
CCNJL	-0.118538	0.696861
CCNK	-0.333184	0.611615
CCNL1	-0.0338709	0.928514
CCNL2	0.413593	0.0284622
CCNT1	0.0047516	0.992707
CCNT2	-0.374219	0.299431
CCNY	-0.243872	0.359223
CCNYL1	-1.30516	3.9213e-07
CCP110	-0.136869	0.765621
CCPG1	-0.224778	0.521654
CCSER2	-0.483035	0.16878
CCT2	0.027039	0.952557
CCT3	0.266567	0.296207
CCT4	0.319394	0.228465
CCT5	-0.246459	0.31332
CCT6A	0.155618	0.618195
CCT7	0.0397144	0.939003
CCT8	0.414243	0.118587
CCZ1	-0.274684	0.538832
CD151	-0.377012	0.227301
CD164	-0.273099	0.388653
CD24	-0.451702	0.243714
CD274	-0.595963	0.170103
CD276	-0.190788	0.611252
CD2AP	-0.0243604	0.959915
CD320	0.712501	0.187201
CD44	-0.639229	0.074818
CD46	0.0825057	0.816411
CD47	-0.671846	0.027189
CD55	-0.00138033	0.996743
CD59	0.0687804	0.809751
CD63	-0.112339	0.810602
CD68	-0.0633415	0.943668
CD81	1.64743	5.50116e-12
CD82	-1.06135	0.00180038
CD9	-0.523088	0.16287
CD99	0.0982496	0.861023
CD99L2	0.0421664	0.92734
CDC123	-0.0475074	0.900788
CDC14B	0.111951	0.804152
CDC16	-0.213198	0.521304
CDC20	0.268686	0.428527
CDC23	0.311286	0.279546
CDC25B	0.829042	0.00010722
CDC27	-0.411674	0.30595
CDC34	0.361749	0.382403
CDC37	0.336881	0.268317
CDC42	-0.0778161	0.866714
CDC42BPA	-0.87471	2.09162e-07
CDC42BPB	0.107796	0.79224
CDC42EP1	0.120748	0.814539
CDC42EP2	-0.405098	0.241277
CDC42EP3	-0.138326	0.643801
CDC42EP4	0.118583	0.754685
CDC42SE1	-0.298845	0.288626
CDC42SE2	-0.22618	0.62534
CDC5L	-0.123429	0.765683
CDC6	0.0953596	0.803174
CDC73	-0.256085	0.422227
CDCA2	0.349628	0.335749
CDCA4	0.67513	0.02987
CDCA5	0.909793	0.00609906
CDCA7L	-0.558645	0.0308041
CDCA8	0.261202	0.566865
CDCP1	-0.62404	0.029247
CDH11	-0.758121	0.000210129
CDH4	0.259353	0.408246
CDK1	0.238104	0.609378
CDK10	0.711133	0.113335
CDK11B	0.304092	0.48532
CDK12	-0.0879315	0.853613
CDK13	-0.449237	0.0218232
CDK16	0.146765	0.819637
CDK17	-0.215938	0.521031
CDK19	-0.477562	0.194467
CDK2	0.111137	0.753398
CDK2AP1	-0.505989	0.0287672
CDK2AP2	-0.00980894	0.985867
CDK4	0.894736	1.82668e-05
CDK5RAP1	0.372477	0.298799
CDK5RAP2	0.176833	0.574459
CDK5RAP3	0.58921	0.107408
CDK6	-0.405124	0.190301
CDK7	0.249384	0.469354
CDK9	0.00546575	0.990633
CDKN1A	-0.792159	0.00203728
CDKN1B	-0.150791	0.690904
CDON	-0.358151	0.294148
CDR2L	0.332665	0.484833
CDS2	-0.413667	0.0343119
CDV3	-0.199567	0.498971
CDYL	-0.254629	0.293941
CDYL2	-0.372781	0.170942
CEBPB	0.396133	0.418346
CEBPD	1.89299	5.64903e-11
CEBPG	-0.716504	0.0144081
CEBPZ	0.281207	0.347619
CELF1	0.0115744	0.966409
CELF2	-0.503353	0.0368662
CELSR1	-0.497975	0.116924
CELSR3	0.303574	0.530011
CEMIP	-0.878859	0.00102592
CEMIP2	-1.11407	1.45385e-07
CENPB	1.17417	0.00617161
CENPE	0.136363	0.814179
CENPF	0.258736	0.398903
CENPO	0.322975	0.18626
CEP120	0.0936464	0.835537
CEP164	0.171041	0.661257
CEP170	-0.467944	0.160842
CEP170B	0.205431	0.647987
CEP192	0.285935	0.229067
CEP250	0.392685	0.296869
CEP290	0.118236	0.810936
CEP295	0.074575	0.917021
CEP350	-0.111606	0.756841
CEP55	-0.0551304	0.930259
CEP57	0.111714	0.787701
CEP85	0.0249264	0.964589
CEP95	-0.158771	0.677989
CEP97	-0.237967	0.515141
CEPT1	-0.346011	0.480828
CERCAM	0.47533	0.211786
CERK	-1.22669	1.25933e-09
CERS2	-0.239104	0.582392
CERS6	-0.0790656	0.880507
CETN2	0.283018	0.423471
CFAP298	0.683137	0.0100028
CFAP97	-0.486551	0.321191
CFB	-0.522232	0.0760638
CFDP1	0.166221	0.642438
CFL1	0.0696945	0.860281
CFL2	-0.284336	0.600272
CFLAR	-0.160945	0.654353
CGGBP1	-0.221817	0.576162
CHCHD2	0.524995	0.171357
CHCHD3	-0.097974	0.792227
CHD1	-0.0897627	0.808357
CHD1L	0.0912127	0.804297
CHD2	-0.230105	0.37606
CHD3	-0.134804	0.694308
CHD4	0.0432491	0.916773
CHD6	-0.198037	0.468072
CHD7	-0.253132	0.375228
CHD8	0.137835	0.563947
CHD9	-0.901089	0.00602174
CHEK1	0.183278	0.624601
CHERP	0.558061	0.0522051
CHID1	0.443923	0.229616
CHML	0.148615	0.774308
CHMP1A	0.44791	0.29989
CHMP1B	0.416288	0.205041
CHMP2A	0.414316	0.302499
CHMP2B	0.31161	0.305328
CHMP3	0.20468	0.377926
CHMP4B	-0.0779314	0.836816
CHMP5	0.0497429	0.926292
CHMP7	-0.0425857	0.935891
CHORDC1	-0.0177607	0.969173
CHP1	-0.121415	0.731556
CHPF	0.65394	0.173383
CHPF2	-0.252919	0.539718
CHPT1	-0.740187	0.0376233
CHRAC1	-0.570203	0.236324
CHRDL1	-0.756174	0.0231193
CHRNB1	-0.677205	0.0195683
CHST11	-1.15983	4.20797e-14
CHST15	-0.221825	0.387837
CHST3	-0.0749413	0.854449
CHSY1	-0.215768	0.48779
CHTF8	-0.351408	0.492335
CHTOP	0.0509597	0.908284
CHUK	0.0996267	0.840184
CHURC1	0.0976302	0.840951
CIAO1	0.526333	0.0911246
CIAO2B	-0.27991	0.613322
CIAPIN1	0.334081	0.398684
CIB1	-0.036572	0.944067
CIC	0.417775	0.212088
CIP2A	0.042523	0.94107
CIR1	-0.185083	0.722649
CIRBP	0.7487	0.0195993
CIT	0.137634	0.69402
CITED2	0.419856	0.0620831
CIZ1	0.103359	0.840951
CKAP2	-0.174263	0.765193
CKAP2L	-0.851783	0.0488797
CKAP5	0.137521	0.685768
CKB	0.260771	0.446623
CKS1B	0.468073	0.0674892
CLASP1	0.154457	0.516678
CLASP2	0.351836	0.111035
CLASRP	0.560913	0.114535
CLCN3	-0.186055	0.610768
CLCN6	0.494978	0.0697775
CLCN7	0.530476	0.0807871
CLDN12	-0.26662	0.526675
CLDN4	-0.0821594	0.876463
CLDND1	-0.379567	0.198135
CLEC16A	-0.0865838	0.847598
CLIC1	-0.246178	0.354673
CLIC4	-0.443151	0.146144
CLINT1	-0.363481	0.325816
CLIP1	-0.865949	1.75058e-07
CLIP2	0.083682	0.897329
CLIP4	-0.0959966	0.761248
CLK1	0.0634531	0.878349
CLK2	-0.0887962	0.843832
CLK3	0.257036	0.4568
CLK4	-0.193551	0.571276
CLMN	-1.07746	1.62371e-07
CLNS1A	0.538984	0.0597885
CLOCK	-0.522617	0.233441
CLPB	0.202826	0.484081
CLPP	0.657347	0.0607859
CLPTM1	-0.294127	0.45207
CLPTM1L	0.0376495	0.934449
CLPX	0.0741615	0.85174
CLSPN	0.0550335	0.891936
CLSTN1	0.538448	0.0188787
CLSTN3	0.0572451	0.922624
CLTA	0.594666	0.257712
CLTB	0.500418	0.301668
CLTC	-0.197387	0.473577
CLUH	1.12362	1.13012e-05
CMAS	0.185392	0.733713
CMBL	-0.118182	0.796658
CMIP	-0.362768	0.12223
CMPK1	-0.727333	0.0138549
CMSS1	0.369275	0.180432
CMTM3	-1.15527	9.70405e-05
CMTM6	-0.287145	0.420501
CMTM7	0.123137	0.748616
CMTR1	0.297737	0.321926
CNBP	0.112455	0.652486
CNDP2	-0.156958	0.673124
CNIH1	0.22037	0.625929
CNIH4	-0.0163181	0.968388
CNN2	0.0129201	0.981439
CNN3	-0.114472	0.730739
CNNM2	-0.0636886	0.864846
CNNM3	0.673769	0.20741
CNOT1	0.0827006	0.833286
CNOT11	-0.0414294	0.928458
CNOT2	-0.475896	0.24093
CNOT3	0.0780911	0.870208
CNOT4	-0.299887	0.599811
CNOT6	-0.125432	0.759088
CNOT6L	0.03021	0.959368
CNOT7	-0.0951525	0.83453
CNOT8	0.148254	0.596629
CNOT9	0.0543251	0.893293
CNP	-0.0164382	0.97112
CNPY3	0.312334	0.49775
CNST	-0.540219	0.0347291
CNTNAP1	0.248474	0.380506
CNTROB	0.377721	0.282035
COA1	-0.0745603	0.835763
COASY	0.120358	0.743361
COG2	-0.568165	0.0287884
COG3	-0.232131	0.533686
COG4	0.0904753	0.827763
COG5	-0.414439	0.24299
COIL	0.00871411	0.989426
COL12A1	0.392951	0.0901096
COL13A1	-0.0436333	0.94406
COL27A1	-0.528427	0.094785
COL4A1	-0.028118	0.961417
COL4A2	-0.0554378	0.911224
COL4A3BP	0.0338773	0.926371
COL5A1	0.208943	0.71733
COL6A1	-0.223836	0.610768
COL6A2	-0.110891	0.838562
COL7A1	-0.683298	0.37801
COL8A1	0.884201	9.89421e-05
COLGALT1	0.538764	0.041651
COLGALT2	-0.28272	0.387897
COMMD3	-0.279107	0.433301
COMMD5	0.201195	0.713605
COMMD7	-0.0671668	0.865146
COMT	0.224773	0.623921
COP1	0.106582	0.83943
COPA	-0.0614312	0.834362
COPB1	-0.169527	0.618113
COPB2	-0.188984	0.475128
COPE	0.534326	0.144334
COPG1	-0.361637	0.152909
COPG2	0.516269	0.0265051
COPS2	-0.126587	0.803788
COPS3	-0.0919183	0.878324
COPS5	0.524702	0.138068
COPS6	-0.142445	0.760997
COPS7B	0.211023	0.551132
COPS8	-0.0926889	0.881405
COPZ1	-0.159096	0.611611
COQ10B	-0.708827	0.0135973
CORO1B	0.148821	0.750345
CORO1C	0.0391004	0.919842
CORO2A	-1.65584	1.25933e-09
CORO7	0.39293	0.460628
COTL1	0.389418	0.122635
COX10	-0.0330133	0.94801
COX11	0.0178836	0.966868
COX15	0.419433	0.0839239
COX20	-0.0812966	0.84609
COX4I1	0.26453	0.437414
COX5A	0.157231	0.785741
COX5B	0.132072	0.774125
COX6A1	0.496595	0.169237
COX6B1	-0.0733521	0.869082
COX6C	0.728759	0.158182
COX7A2	0.0534805	0.913537
COX7A2L	0.00624031	0.989135
COX7B	-0.0427017	0.948641
COX7C	0.068184	0.896646
COX8A	0.467158	0.128017
CPA4	-0.355859	0.288626
CPD	-0.0850177	0.794088
CPEB2	-0.18587	0.643025
CPEB4	-0.255807	0.422305
CPLANE1	-0.232953	0.618195
CPNE1	0.00818641	0.984148
CPNE2	-0.807078	0.00295777
CPNE3	-0.414685	0.33391
CPOX	0.427222	0.3349
CPSF1	0.750096	0.021349
CPSF2	-0.0991037	0.821847
CPSF3	0.0817063	0.856495
CPSF6	-0.10686	0.804215
CPSF7	0.0490567	0.920266
CPT1A	-0.603363	0.0218088
CRAMP1	0.363523	0.28593
CRAT	0.129082	0.775759
CRBN	-0.14868	0.716094
CREB1	-0.362639	0.214925
CREB3	0.0121245	0.986501
CREB3L1	-0.429266	0.198131
CREB3L2	-0.398788	0.09592
CREBBP	0.0936009	0.82879
CREBL2	-0.541635	0.039472
CREBRF	-1.05858	2.92232e-07
CREBZF	0.435122	0.315795
CRELD1	-0.409562	0.252033
CRIM1	0.236382	0.425225
CRK	-0.192083	0.526582
CRKL	-0.103331	0.755742
CRLS1	0.862492	0.107408
CRNKL1	0.336094	0.248978
CRTAP	-0.157939	0.55765
CRTC1	0.381677	0.322157
CRTC2	0.0206	0.968317
CRTC3	0.0342886	0.946013
CRY1	-0.322461	0.288855
CRYBG3	0.0219648	0.953797
CRYZ	-0.0453606	0.927985
CS	0.214637	0.521908
CSDE1	-0.212736	0.510916
CSE1L	0.052739	0.929942
CSF1	-1.30676	5.73245e-07
CSF2	-3.64755	1.88091e-69
CSF3	-0.801371	0.000997812
CSGALNACT2	-0.626262	0.002966
CSK	0.613547	0.0285775
CSNK1A1	-0.198984	0.441196
CSNK1D	0.158213	0.678533
CSNK1E	-0.230385	0.470084
CSNK1G1	0.0572613	0.904999
CSNK1G2	0.826425	0.000531912
CSNK1G3	-0.359909	0.300657
CSNK2A1	-0.00627598	0.989135
CSNK2A2	-0.254167	0.397488
CSNK2B	-0.130986	0.635971
CSPG4	-0.14406	0.712843
CSRNP1	0.319447	0.434784
CSRP1	0.0231115	0.954364
CST3	0.132314	0.803222
CSTB	-0.351514	0.490663
CSTF1	0.0506618	0.91055
CSTF3	-0.443435	0.0745355
CTBP1	0.0799413	0.840951
CTBP2	-0.373122	0.147765
CTBS	-0.368411	0.323137
CTC1	0.740585	0.000128656
CTCF	-0.00686848	0.986137
CTDNEP1	0.211204	0.530068
CTDSP1	0.348143	0.301141
CTDSP2	0.213305	0.464706
CTDSPL	-0.136499	0.696422
CTDSPL2	-0.225284	0.625626
CTIF	0.360746	0.296855
CTNNA1	-0.145236	0.539072
CTNNAL1	0.112346	0.786799
CTNNB1	-0.144247	0.683513
CTNNBIP1	0.135935	0.810611
CTNND1	-0.0960779	0.707125
CTPS1	0.000860668	0.997865
CTR9	0.171378	0.69355
CTSA	0.47754	0.14639
CTSB	-0.175616	0.564078
CTSC	0.523785	0.0227841
CTSD	0.126398	0.760014
CTSL	-0.0544603	0.894991
CTSZ	-0.271698	0.448621
CTTN	0.175797	0.64312
CTTNBP2NL	-0.172299	0.723842
CUEDC1	0.581899	0.153437
CUEDC2	0.283223	0.482795
CUL1	-0.166476	0.74566
CUL2	-0.642453	0.119939
CUL3	-0.145762	0.582843
CUL4A	-0.0477163	0.893258
CUL4B	-0.205986	0.582843
CUL5	0.0667809	0.876066
CUL7	0.297055	0.42061
CUL9	0.207845	0.607956
CUTA	0.784241	0.0586909
CUX1	-0.10834	0.731047
CWC15	-0.282177	0.618195
CWC22	-0.0864449	0.877947
CXADR	-0.0581238	0.910841
CXCL1	-1.65845	1.77361e-18
CXCL8	-2.97431	2.07686e-57
CXorf38	-0.925939	0.000549988
CXXC5	-0.724351	0.0702935
CYB561	-0.191204	0.612492
CYB5B	0.228221	0.497303
CYB5R1	-0.216184	0.538832
CYB5R3	0.537667	0.135787
CYB5R4	-0.690619	0.0158614
CYBA	0.446744	0.255401
CYBC1	0.683313	0.142043
CYBRD1	-1.05365	1.25539e-05
CYC1	0.85438	0.00231091
CYCS	0.185596	0.637962
CYFIP1	0.145279	0.570169
CYFIP2	-0.0994656	0.817276
CYHR1	0.503904	0.215409
CYLD	-0.16601	0.643924
CYP1B1	0.0334649	0.940874
CYP24A1	-0.290219	0.472082
CYP51A1	0.326027	0.357297
CYTH1	0.543139	0.0397448
CYTH2	0.356058	0.397067
CYTH3	-0.0416992	0.922663
CYTOR	0.159456	0.42321
DAB2	-0.602409	0.194614
DAB2IP	-0.587203	0.0983707
DAD1	-0.184454	0.563507
DAG1	-0.0630884	0.890979
DALRD3	0.260083	0.490753
DAP	0.00443698	0.988181
DAP3	0.0810305	0.816365
DAPK3	1.02749	0.0142147
DARS	-0.171206	0.718553
DAXX	0.0117882	0.979082
DAZAP1	0.101973	0.726324
DAZAP2	-0.565286	0.309336
DBI	-0.646889	0.051684
DBN1	-0.239595	0.537628
DBNDD2	-0.166041	0.701486
DBNL	0.25894	0.409656
DBT	-0.0789054	0.871617
DCAF1	0.0823226	0.815933
DCAF10	0.164728	0.627958
DCAF11	0.14287	0.713162
DCAF12	-0.234334	0.492733
DCAF13	0.170313	0.692131
DCAF15	0.649293	0.0105553
DCAF16	0.588028	0.0117524
DCAF5	-0.559055	0.0552282
DCAF6	-0.113868	0.742841
DCAF7	0.147935	0.632233
DCAF8	-0.0105461	0.975138
DCBLD2	-0.233391	0.450819
DCK	0.00453414	0.9936
DCP1A	-0.145328	0.69259
DCP2	-0.550519	0.0431568
DCPS	0.46308	0.0994845
DCTD	-0.0949643	0.775464
DCTN1	0.455493	0.119993
DCTN2	0.0507999	0.894653
DCTN3	-0.0064544	0.988697
DCTN4	-0.147092	0.767345
DCTN5	-0.134651	0.628586
DCUN1D3	0.0376842	0.925036
DCUN1D4	-0.532116	0.0922231
DCUN1D5	0.640863	0.192079
DDA1	-0.0155287	0.972207
DDAH1	-1.81989	3.67795e-12
DDAH2	0.150313	0.732832
DDB1	0.0951951	0.757413
DDHD1	-0.0793142	0.851693
DDI2	-0.612139	0.0205148
DDIT4	0.457572	0.261145
DDOST	0.0138177	0.976144
DDR1	-0.553474	0.19906
DDT	0.922968	0.0235706
DDX1	0.0965016	0.747765
DDX10	0.136778	0.623921
DDX11	0.713879	0.0129689
DDX17	0.126562	0.584666
DDX18	0.266386	0.509427
DDX19A	0.264526	0.423161
DDX21	-0.0418221	0.927935
DDX23	0.495884	0.134219
DDX24	-0.060283	0.85094
DDX27	0.320369	0.29797
DDX39A	0.775994	0.00572681
DDX39B	-0.0114114	0.966054
DDX3X	0.0204045	0.959178
DDX41	-0.313142	0.332186
DDX42	0.00248077	0.995226
DDX46	0.177391	0.592278
DDX47	0.220886	0.490753
DDX5	-0.0463831	0.892743
DDX50	0.206821	0.497303
DDX52	-0.254402	0.469843
DDX54	0.944567	0.0114659
DDX55	0.323274	0.182683
DDX56	0.439212	0.0653907
DDX58	-0.337538	0.228465
DDX6	0.0827506	0.855232
DEAF1	0.444327	0.2789
DEDD	0.0993118	0.861999
DEDD2	0.254116	0.696422
DEF8	0.478807	0.153468
DEGS1	-0.65698	0.0459804
DEK	0.0520415	0.894653
DELE1	0.324466	0.210901
DENND1A	-0.0609309	0.886006
DENND3	-0.294411	0.222958
DENND4A	0.210842	0.63254
DENND4B	0.725791	0.0109061
DENND4C	-0.148425	0.654353
DENND5A	-0.325826	0.114951
DENND5B	-0.496647	0.117383
DENND6A	0.377135	0.308912
DENR	0.365938	0.231168
DEPDC1	0.133976	0.821847
DEPP1	-0.01606	0.968012
DERL1	-0.500594	0.300871
DERL2	-0.45643	0.198641
DESI1	0.039021	0.932083
DESI2	-0.190091	0.623921
DFFA	0.150872	0.582843
DGAT1	0.702126	0.0864335
DGCR2	0.181989	0.61263
DGKA	-0.110483	0.770175
DGKD	0.0664882	0.878202
DGKH	-0.554262	0.0581388
DGKZ	0.573733	0.163551
DGUOK	0.161166	0.691652
DHCR24	-0.0335386	0.933807
DHCR7	0.379569	0.348284
DHDDS	-0.0869514	0.815933
DHFR	0.599942	0.0198054
DHPS	0.355725	0.224977
DHTKD1	-0.199023	0.517256
DHX15	-0.0444772	0.899639
DHX16	0.491059	0.141205
DHX29	0.181784	0.695059
DHX30	0.720948	0.00371399
DHX32	-0.173595	0.60534
DHX33	0.585488	0.0101611
DHX34	0.689539	0.0311392
DHX36	0.233532	0.473342
DHX38	0.542557	0.115669
DHX40	0.198036	0.486173
DHX8	-0.0715702	0.844226
DHX9	-0.0405317	0.908623
DIABLO	-0.0152748	0.9671
DIAPH1	-0.164859	0.481871
DIAPH2	-0.245414	0.668222
DIAPH3	0.312259	0.308922
DICER1	0.0448247	0.912827
DIDO1	0.0566823	0.848461
DIMT1	0.152502	0.734736
DIP2A	0.311829	0.383309
DIP2B	-0.0515384	0.879454
DIP2C	-0.181899	0.592722
DIPK2A	0.128879	0.853644
DIS3	0.0584946	0.885595
DKC1	0.117422	0.700911
DKK1	0.362385	0.113495
DLAT	0.110191	0.772798
DLC1	0.575258	0.00106725
DLD	-0.0204903	0.96913
DLG1	-0.57144	0.0221844
DLG4	-0.200327	0.617308
DLG5	-0.397985	0.210027
DLGAP4	-0.542731	0.0505802
DLGAP5	-0.0848295	0.890933
DLST	0.149388	0.646213
DMAC2	0.0986603	0.821847
DMAP1	0.243149	0.534615
DMPK	0.0231994	0.971235
DMTF1	-0.104336	0.80386
DMWD	-0.148765	0.807203
DMXL1	-0.280137	0.433304
DMXL2	-0.225688	0.587702
DNAAF5	0.48571	0.390536
DNAH2	-0.111672	0.728403
DNAH5	-0.568743	0.0530152
DNAJA1	-0.126948	0.645755
DNAJA2	-0.148937	0.661628
DNAJA3	0.0474709	0.922605
DNAJB1	-0.283005	0.261145
DNAJB11	-0.549633	0.051684
DNAJB12	0.0905456	0.830178
DNAJB14	-0.423493	0.253567
DNAJB2	-0.0621176	0.913009
DNAJB6	-0.305663	0.291203
DNAJB9	-0.296897	0.486229
DNAJC1	0.146277	0.657038
DNAJC10	-0.43019	0.0858971
DNAJC11	0.149381	0.651039
DNAJC13	-0.455374	0.0778381
DNAJC14	0.0448597	0.914808
DNAJC16	-1.08448	0.000169408
DNAJC21	-0.141955	0.65762
DNAJC3	-0.709071	0.000483867
DNAJC5	0.169491	0.654098
DNAJC7	-0.171799	0.564935
DNAJC8	-0.132303	0.786701
DNAJC9	0.707564	0.0631053
DNASE1L1	0.0674422	0.894784
DNASE2	0.487662	0.0530103
DNHD1	0.0421281	0.93162
DNM1	-0.279845	0.441827
DNM1L	-0.163209	0.745571
DNM2	-0.082748	0.842961
DNMBP	-0.397789	0.0918706
DNMT1	0.249001	0.381491
DNMT3A	-0.623267	0.0188366
DNPEP	-0.0549349	0.907675
DNTTIP1	-0.55586	0.0522051
DNTTIP2	-0.0302905	0.937705
DOCK1	-0.333471	0.142129
DOCK10	-0.667253	0.0178273
DOCK11	-0.714113	0.0485976
DOCK4	-0.471695	0.027283
DOCK5	-0.5558	0.00530533
DOCK6	0.0457034	0.917209
DOCK7	-0.201533	0.609569
DOCK9	-0.349415	0.129517
DOP1B	0.00710505	0.986501
DOT1L	1.41973	2.01945e-11
DPAGT1	0.123083	0.829297
DPF2	-0.356605	0.14178
DPH3	-0.547522	0.0892231
DPM1	-0.201076	0.620404
DPP3	1.15159	0.000758629
DPP7	0.615253	0.113266
DPP8	-0.233169	0.521122
DPP9	0.110494	0.755742
DPY19L1	-0.516803	0.0784094
DPY19L3	-1.02586	0.00156542
DPY19L4	0.00843233	0.988045
DPY30	-0.0303554	0.957617
DPYD	0.369117	0.192771
DPYSL2	-0.198904	0.396027
DR1	-0.346656	0.182555
DRAM1	-0.260514	0.387897
DRAP1	0.0771044	0.891936
DRG2	0.172714	0.644646
DROSHA	0.200283	0.688397
DSE	-0.627134	0.0122436
DSG2	-0.569458	0.0716808
DSP	-0.21342	0.431564
DST	-0.179945	0.381076
DSTN	-0.214017	0.521122
DSTYK	0.224267	0.484081
DTD1	0.227488	0.525469
DTNA	-0.021011	0.964666
DTX3L	-0.0555011	0.907158
DTYMK	0.737378	0.0761839
DUS1L	0.813307	0.0276401
DUSP1	0.495828	0.0631053
DUSP10	-1.2677	0.000376293
DUSP14	-0.0964901	0.878349
DUSP16	-0.147509	0.705534
DUSP22	0.478323	0.0653162
DUSP3	0.418583	0.0991243
DUSP4	-0.35215	0.246073
DUSP5	0.147435	0.791308
DUSP6	-0.873383	5.33486e-09
DUSP7	-0.378899	0.139601
DUT	0.663882	0.0635418
DUXAP8	-0.441781	0.346895
DVL1	0.180651	0.696819
DVL2	0.59863	0.0316669
DVL3	-0.0686823	0.874354
DYNC1H1	-0.138788	0.598718
DYNC1I2	-0.0732853	0.847621
DYNC1LI1	0.0420271	0.92034
DYNC1LI2	-0.0529726	0.866714
DYNC2H1	0.317484	0.28286
DYNLL1	-0.250145	0.643547
DYNLL2	0.116739	0.764227
DYNLRB1	-0.204996	0.805593
DYRK1A	0.225767	0.540287
DYRK2	-0.0849367	0.825863
DYRK3	0.00317198	0.993293
DYSF	-0.819059	0.000405231
E2F3	-0.208025	0.416569
E2F4	0.077009	0.840951
E2F7	0.0277456	0.93162
EAF1	-0.0986311	0.852795
EBLN3P	-0.503377	0.030638
EBNA1BP2	0.801259	0.0284831
ECD	-0.14354	0.707549
ECE1	-0.107843	0.780535
ECH1	-0.390923	0.167303
ECHDC1	-0.090649	0.848177
ECHS1	0.215073	0.587663
ECI2	0.0437082	0.920091
ECPAS	-0.0263933	0.946964
ECSIT	0.474776	0.214977
ECT2	0.171739	0.667331
EDC4	0.486767	0.0845755
EDEM1	-0.526743	0.00251232
EDEM3	-0.52719	0.029247
EDF1	0.274441	0.537255
EDIL3	-0.617208	0.0235706
EDN1	0.0691174	0.887526
EEA1	-0.185335	0.696089
EEF1A1	0.445155	0.0343948
EEF1A1P5	0.477168	0.171441
EEF1A2	0.115493	0.829297
EEF1AKNMT	0.528961	0.200368
EEF1B2	-0.0200346	0.966358
EEF1D	0.617437	0.0606568
EEF1G	0.156321	0.673699
EEF2	0.41841	0.168749
EEF2K	-0.0283323	0.954364
EFCAB14	-0.648652	1.81664e-05
EFEMP1	-0.727292	0.110606
EFHD2	0.311279	0.425737
EFL1	-0.284116	0.296302
EFNA5	0.0711271	0.84609
EFNB2	0.612575	0.0332582
EFR3A	0.0544897	0.902256
EFTUD2	0.155989	0.566498
EGFR	-0.603141	0.00736953
EGLN1	0.371668	0.0682905
EGLN2	0.14083	0.80386
EGLN3	0.31756	0.471073
EGR1	-0.462279	0.200368
EHBP1	-0.0185545	0.96828
EHBP1L1	0.164559	0.820415
EHD1	0.488326	0.0820231
EHD2	0.171691	0.644658
EHD4	-0.0777793	0.821847
EHF	0.0712286	0.880735
EHMT1	0.310218	0.332194
EHMT2	0.181142	0.635726
EI24	-0.813603	0.000178618
EID1	-0.0192767	0.96218
EIF1	-0.14564	0.586934
EIF1AD	0.0592903	0.891936
EIF1AX	0.271644	0.454308
EIF1B	-0.216465	0.709422
EIF2A	-0.522157	0.221481
EIF2AK1	-0.225856	0.575743
EIF2AK2	-0.50501	0.0922231
EIF2AK3	-0.191841	0.700236
EIF2AK4	-0.134782	0.68114
EIF2B1	0.157311	0.574283
EIF2B2	-0.0679708	0.852248
EIF2B4	0.389313	0.175838
EIF2B5	0.287049	0.337936
EIF2D	-0.0114709	0.978368
EIF2S1	-0.389865	0.246926
EIF2S2	-0.138223	0.659886
EIF2S3	0.467629	0.119702
EIF3A	0.0627484	0.842539
EIF3B	1.12643	0.00444632
EIF3C	0.557959	0.0484238
EIF3CL	0.425317	0.293697
EIF3D	0.182374	0.577437
EIF3E	-0.0697908	0.891936
EIF3F	0.288902	0.181957
EIF3G	0.223211	0.623241
EIF3H	-0.00981165	0.986747
EIF3I	0.135492	0.65762
EIF3J	-0.349472	0.479078
EIF3K	0.587596	0.128117
EIF3L	0.0815981	0.893211
EIF3M	0.417616	0.209433
EIF4A1	0.307622	0.138969
EIF4A2	0.328939	0.162626
EIF4A3	0.719817	0.00867563
EIF4B	0.231957	0.263198
EIF4E	-0.218388	0.627398
EIF4E2	-0.238992	0.421666
EIF4EBP1	0.191573	0.614483
EIF4EBP2	1.68174	7.71602e-29
EIF4G1	0.261405	0.305535
EIF4G2	-0.409187	0.0717754
EIF4G3	-0.749522	0.00516242
EIF4H	0.030243	0.952599
EIF5	-0.0174507	0.96828
EIF5A	0.217946	0.537475
EIF5AL1	-0.347437	0.473025
EIF5B	-0.0466776	0.894524
EIF6	-0.233281	0.505523
EIPR1	0.0704122	0.888232
ELAC2	0.642804	0.00254319
ELAVL1	0.306584	0.292332
ELF1	-0.243071	0.570719
ELF4	-0.230489	0.518052
ELFN2	-0.319719	0.446273
ELK1	-0.140923	0.765366
ELK3	-0.533817	0.00597263
ELK4	-0.539563	0.0303768
ELL	0.645038	0.0295511
ELL2	-0.597279	0.0395448
ELMO2	-0.482405	0.051515
ELMSAN1	0.0613438	0.875633
ELOA	0.301333	0.219255
ELOB	0.641667	0.184183
ELOC	-0.755561	0.121053
ELOVL1	0.0527949	0.891936
ELOVL5	-0.325675	0.565217
ELOVL6	-0.623253	0.0945567
ELP1	0.275695	0.176985
ELP2	-0.0480133	0.909956
EMC1	0.173659	0.608383
EMC2	-0.322205	0.39041
EMC3	-0.223777	0.655718
EMC4	-0.0739958	0.852587
EMC7	-0.352184	0.339082
EMD	0.0213678	0.970663
EML2	0.0277233	0.96346
EML3	0.817287	0.0414146
EML4	0.357204	0.128017
EML6	0.15687	0.638012
EMP1	-0.387447	0.34765
EMP2	-0.978001	0.00564593
EMP3	-0.525412	0.368684
EMSY	-0.869977	0.101211
ENAH	-1.04058	7.55665e-09
ENC1	-0.475457	0.0113175
ENDOD1	-0.592814	0.0177662
ENO1	0.212744	0.454813
ENO2	0.102144	0.79751
ENOSF1	0.144221	0.701524
ENPP1	-1.24606	1.25998e-13
ENSA	0.351494	0.240443
ENTPD4	-0.157416	0.437414
ENTPD6	0.221995	0.540527
ENTPD7	-0.325732	0.246073
ENTR1	0.30746	0.225649
ENY2	0.18958	0.478729
EP300	-0.251167	0.420638
EP400	0.254324	0.354797
EPAS1	0.230739	0.46506
EPB41	-0.16651	0.590165
EPB41L1	-0.813562	0.000916039
EPB41L2	-0.287905	0.48364
EPB41L4B	-0.286494	0.330692
EPDR1	-0.300856	0.364663
EPG5	0.381786	0.0862752
EPHA2	0.0865086	0.85754
EPHB2	-1.00269	8.61401e-06
EPHB4	0.35997	0.402442
EPN1	0.928269	0.00121379
EPN2	-0.484106	0.023028
EPRS	0.107472	0.734983
EPS15	-0.619394	0.0158132
EPS15L1	-0.0597531	0.902539
EPS8L2	0.0883654	0.859792
ERAL1	0.454015	0.128632
ERAP1	-0.399767	0.05943
ERBB2	0.299285	0.213542
ERBIN	-0.243179	0.610768
ERC1	-0.451907	0.0449501
ERCC1	0.10721	0.797483
ERCC2	0.725819	0.0213645
ERCC3	0.0177274	0.968515
ERCC5	-0.0112088	0.974387
ERCC6	-0.37075	0.122113
ERCC6L2	-0.213523	0.449833
ERF	0.298385	0.439499
ERGIC1	-0.548844	0.229974
ERGIC2	-0.421943	0.384902
ERGIC3	0.295526	0.390007
ERH	-0.0381747	0.963336
ERI1	0.22757	0.619667
ERI3	0.553705	0.0896091
ERLEC1	-0.436712	0.0961689
ERLIN1	-0.281815	0.394726
ERLIN2	-0.276653	0.535133
ERN1	-0.508267	0.0130614
ERO1A	0.00597452	0.988045
ERP29	0.0609798	0.897329
ERP44	-0.631309	0.161677
ERRFI1	-0.198306	0.519751
ESAM	-0.53777	0.142043
ESCO1	-0.30854	0.318544
ESD	0.148806	0.753398
ESF1	0.265865	0.342576
ESM1	-0.259855	0.537579
ESPL1	0.766956	0.000412513
ESRRA	0.807157	0.104981
ESYT1	0.178815	0.574459
ESYT2	0.00699168	0.982585
ETF1	-0.00996387	0.981214
ETFA	0.115122	0.79095
ETFB	0.352404	0.623241
ETNK1	0.124183	0.762585
ETS1	-0.24696	0.343979
ETS2	-0.053856	0.906253
ETV1	-0.280944	0.447616
ETV3	-0.589679	0.0154413
ETV4	0.194674	0.641577
ETV5	-0.406784	0.198903
ETV6	-0.00307085	0.993174
EVA1A	0.0287922	0.959454
EVC	-0.339175	0.39498
EVI5	-0.365802	0.182555
EVI5L	1.31201	1.91128e-06
EVPL	-0.0268999	0.966557
EWSR1	0.0397889	0.931886
EXOC1	-0.063852	0.897576
EXOC2	-0.130623	0.74969
EXOC3	0.32348	0.386147
EXOC4	-0.163185	0.745724
EXOC5	-0.345797	0.297854
EXOC6B	-0.450419	0.239624
EXOC7	0.0323495	0.945737
EXOC8	0.173448	0.685361
EXOSC10	-0.207462	0.592278
EXT1	-0.287334	0.409482
EXT2	-0.424242	0.0464272
EXTL2	-0.359264	0.345842
EXTL3	0.118489	0.735818
EYA3	-0.117383	0.798679
EZH1	0.823787	0.00113751
EZH2	0.20442	0.55765
EZR	0.0574419	0.891579
F11R	0.318594	0.276072
F2R	-0.700054	0.0130068
F2RL1	-1.20828	9.95846e-12
F3	-0.217152	0.374889
F8A1	1.26216	4.08455e-06
FAAP20	0.601152	0.221623
FADD	0.420251	0.394726
FADS1	-0.328824	0.309992
FADS2	-0.219283	0.478435
FADS3	-0.636478	0.0239904
FAF1	0.397816	0.152317
FAF2	-0.513401	0.115551
FAH	0.0213424	0.965003
FAM102B	-0.322395	0.409842
FAM104A	-0.0750045	0.866923
FAM107B	-0.455595	0.0862752
FAM111A	0.255387	0.479278
FAM114A1	-0.753811	2.88107e-05
FAM120A	0.44973	0.112822
FAM120B	-0.236549	0.565465
FAM122B	-0.00721021	0.986079
FAM126A	-0.422077	0.182401
FAM126B	-0.0653303	0.891471
FAM129A	-0.161042	0.54862
FAM129B	0.598215	0.0401553
FAM136A	0.331998	0.223678
FAM13A	0.39617	0.0462546
FAM160A1	0.218744	0.4493
FAM160B1	-0.134805	0.738059
FAM160B2	0.0402778	0.934449
FAM162A	0.549884	0.00393882
FAM167A	-1.10381	3.30506e-05
FAM168A	0.203475	0.510512
FAM168B	0.233976	0.33512
FAM171A1	0.589907	0.0107428
FAM189B	0.84504	0.00518247
FAM192A	-0.31227	0.533686
FAM193A	0.31451	0.261144
FAM193B	0.309092	0.511685
FAM199X	0.360124	0.208905
FAM20B	0.239572	0.480917
FAM20C	0.388248	0.537956
FAM210A	-0.143712	0.705221
FAM214B	-0.566829	0.0825798
FAM217B	0.046047	0.923439
FAM219A	0.149485	0.736748
FAM222B	0.146595	0.847471
FAM234A	0.637599	0.0538408
FAM32A	-0.14623	0.810726
FAM3A	0.270656	0.608933
FAM3C	-0.409452	0.151686
FAM45A	-0.299051	0.38394
FAM49B	-0.560956	0.0333593
FAM50A	0.246695	0.557092
FAM53C	0.362372	0.192964
FAM83D	0.478713	0.0906313
FAM83G	0.403877	0.195703
FAM84B	0.302165	0.199839
FAM8A1	0.118107	0.802551
FAM91A1	-0.272035	0.414113
FAM98A	-0.375252	0.249406
FANCD2	0.494933	0.0681082
FANCI	0.299449	0.263991
FAR1	0.135214	0.76891
FARP1	-0.0294172	0.932083
FARP2	0.211413	0.540318
FARSA	0.672845	0.0458147
FARSB	0.117859	0.854551
FASN	0.539758	0.188977
FASTK	0.473392	0.266012
FASTKD2	0.425311	0.248608
FAT1	-0.288392	0.249635
FAT4	0.686298	6.54144e-05
FAU	0.855254	0.00904462
FBH1	0.185099	0.547238
FBL	0.575017	0.00830337
FBLIM1	-0.322394	0.432822
FBN1	-0.465612	0.0485976
FBRS	-0.0441352	0.937705
FBXL19	0.456725	0.321676
FBXL20	0.190284	0.527159
FBXL3	-0.0155765	0.976144
FBXL4	0.0905573	0.858291
FBXL5	0.0105868	0.979967
FBXL6	1.17941	0.0143682
FBXO11	-0.151061	0.763243
FBXO21	0.424384	0.122018
FBXO27	0.21437	0.712959
FBXO28	-0.246498	0.548117
FBXO3	-0.00231911	0.995226
FBXO32	-0.27694	0.226475
FBXO34	0.14961	0.621368
FBXO38	-0.105359	0.795508
FBXO41	0.518753	0.154065
FBXO42	0.0947094	0.802716
FBXO45	0.250757	0.531672
FBXO46	0.345528	0.403461
FBXO7	0.0298794	0.945737
FBXW11	-0.019293	0.96489
FBXW2	0.28252	0.272362
FBXW5	0.65157	0.0694513
FBXW7	-0.501832	0.138294
FBXW8	-0.397756	0.132423
FCF1	0.106892	0.82313
FCHO1	-0.00212261	0.996274
FCHO2	-0.51093	0.254937
FCHSD1	0.0671095	0.90859
FCHSD2	-0.109772	0.7985
FDFT1	0.0879311	0.785741
FDPS	0.134423	0.763148
FEM1B	0.188596	0.575679
FEM1C	-0.126608	0.783295
FEN1	0.926254	0.00207116
FER	-0.193204	0.722494
FERMT2	-0.183867	0.596359
FEZ2	0.0257489	0.949845
FGD5-AS1	-0.337658	0.202136
FGD6	-0.368438	0.314198
FGF5	0.103466	0.844668
FGFR1	-0.212089	0.596764
FGFRL1	0.353459	0.255862
FH	0.309506	0.315818
FHL1	-0.985764	4.83557e-05
FHL2	0.0595479	0.891936
FHOD1	-0.0845214	0.884154
FHOD3	-0.983273	1.01464e-05
FIBP	0.30554	0.392196
FIG4	0.105291	0.7985
FIP1L1	0.130546	0.69199
FJX1	0.961822	0.0437977
FKBP15	0.0108938	0.985983
FKBP1A	-0.21408	0.530068
FKBP3	-0.316239	0.499855
FKBP4	-0.214571	0.533963
FKBP5	0.107641	0.789672
FKBP8	0.73809	0.0721272
FKBP9	-0.0262417	0.964665
FLCN	0.431238	0.160609
FLG	0.881852	0.113876
FLII	0.270996	0.302456
FLNA	0.145758	0.693912
FLNB	-0.169966	0.534586
FLNC	0.214203	0.499462
FLOT1	0.646957	0.0112206
FLOT2	0.0975546	0.838111
FMN1	-0.221257	0.537474
FMNL1	0.633917	0.0163229
FMNL2	-0.209386	0.50064
FMNL3	-0.903366	2.45638e-07
FMR1	-0.123806	0.773081
FN1	-0.414315	0.123733
FNBP1	-0.014111	0.970932
FNBP1L	-0.239996	0.550686
FNBP4	-0.133899	0.634709
FNDC3A	-0.453068	0.260719
FNDC3B	-0.638041	0.00546551
FNIP1	-0.0811188	0.837089
FNIP2	-0.703115	0.0114673
FNTA	-0.145617	0.773081
FOSL1	-0.998034	0.000414345
FOSL2	0.315732	0.190293
FOXA2	-0.263822	0.404872
FOXJ2	-0.43738	0.157347
FOXJ3	-0.632918	0.00500477
FOXK1	0.679349	0.0012908
FOXK2	-0.209193	0.440585
FOXM1	-0.358593	0.484983
FOXN2	-0.922606	0.0118004
FOXN3	0.460201	0.096584
FOXO3	0.242154	0.276064
FOXP1	-0.556598	0.141533
FOXP4	-0.250573	0.518052
FOXRED1	0.744612	0.00482775
FRAS1	0.591178	0.000132809
FRMD4A	-0.163688	0.712501
FRMD5	-0.040468	0.937705
FRMD6	-0.99474	1.46446e-07
FRS2	-0.790432	0.0814317
FRYL	-0.104587	0.791465
FSCN1	0.253973	0.540318
FST	0.642842	0.0150118
FSTL1	-0.852973	5.55156e-05
FSTL3	-0.511608	0.305328
FTH1	-0.253798	0.268483
FTL	-0.201224	0.526675
FTO	0.0934117	0.857163
FTSJ1	-0.220031	0.503441
FTSJ3	0.339227	0.195265
FTX	-0.417235	0.243753
FUBP1	-0.458359	0.261145
FUBP3	-0.999867	0.00369794
FUCA2	0.00137105	0.997275
FUNDC2	0.069017	0.87766
FURIN	0.636573	0.0258361
FUS	0.156848	0.583376
FUT11	0.0988171	0.734877
FUT8	-0.64318	0.00049217
FXR1	0.064911	0.844812
FXR2	0.336603	0.323074
FXYD5	-0.579442	0.291758
FYCO1	-0.173568	0.540092
FYN	-0.403153	0.184729
FYTTD1	-0.858726	0.0152468
FZD2	0.444556	0.104942
FZD6	0.197486	0.609772
FZD8	0.324692	0.597194
FZR1	0.493784	0.132211
G0S2	-0.508039	0.386109
G3BP1	0.232979	0.397851
G3BP2	-0.0970246	0.754098
G6PC3	-0.115362	0.809751
G6PD	-0.174041	0.737429
GAA	0.606388	0.105695
GAB2	-0.346278	0.291864
GABARAP	0.00984079	0.976174
GABARAPL2	0.152425	0.693525
GABBR1	0.0406325	0.924208
GABPB1-AS1	0.341114	0.350373
GABRE	-0.68318	0.00891522
GADD45B	0.458625	0.234186
GADD45GIP1	0.838239	0.0632974
GAK	0.520944	0.177337
GALC	0.1645	0.654214
GALE	0.43099	0.304955
GALNT1	-2.8049	1.63016e-26
GALNT10	-0.978468	2.16261e-07
GALNT11	0.480841	0.051684
GALNT18	-0.0124326	0.98074
GALNT2	0.0747359	0.858201
GALNT3	-0.221302	0.623921
GALNT4	-0.620142	0.0444082
GALNT5	-0.67402	0.0219096
GALNT6	-0.367377	0.223565
GALNT7	-0.994295	5.53249e-05
GANAB	-0.0744496	0.824145
GAPDH	-0.0675269	0.891936
GAPVD1	-0.190675	0.518052
GARS	0.237001	0.26698
GART	0.299684	0.203189
GAS2L1	0.303539	0.53918
GAS2L3	-0.0470946	0.934449
GAS5	0.447928	0.0304406
GAS6	0.0970143	0.878202
GATA6	0.211684	0.659096
GATAD2A	0.1113	0.830118
GATAD2B	-0.24103	0.47708
GATC	0.552225	0.127059
GATD3B	0.50363	0.255819
GBA	-0.13157	0.826675
GBA2	0.603744	0.0129198
GBE1	0.149566	0.593364
GBF1	0.149451	0.647428
GCC2	-0.460138	0.14178
GCLC	-0.172058	0.562454
GCLM	-0.294691	0.548651
GCN1	0.585238	0.0808482
GCNT2	-0.869773	4.45636e-05
GDAP2	-0.335654	0.345078
GDE1	-0.330588	0.18872
GDF15	-0.286662	0.629821
GDI1	-0.149488	0.672821
GDI2	0.0576594	0.893258
GDPD5	-0.0185972	0.968796
GEM	-0.303033	0.340125
GEMIN4	0.799641	0.00251043
GEMIN5	0.412106	0.0827125
GFM1	0.151819	0.656388
GFM2	-0.109449	0.844812
GFPT1	-0.585858	0.00478241
GFPT2	-1.41966	9.99009e-17
[truncated: 4,292 more rows]

## Sheet: DEGs of MDAMB231
Differentially expressed genes downregulated by knockdown of ZCCHC24 (log2 FC < -0.4, padj < 0.05)				Differentially expressed genes upregulated by knockdown of ZCCHC24 (log2 FC > 0.4, padj < 0.05)
Gene name	Log2 fold change	padj		Gene name	Log2 fold change	padj
CSF2	-3.64755	1.88091e-69		EIF4EBP2	1.68174	7.71602e-29
CXCL8	-2.97431	2.07686e-57		PIK3R2	1.66031	2.15371e-24
ZCCHC24	-3.66926	7.65607e-44		IRS2	1.72797	1.60912e-20
POU2F2	-2.51064	1.21504e-38		STK35	1.28199	2.00207e-15
ADAR	-2.08755	5.805e-37		VIM	0.913745	4.81055e-14
GALNT1	-2.8049	1.63016e-26		CD81	1.64743	5.50116e-12
LAPTM5	-2.41994	4.3142e-25		KLC2	1.48758	1.57892e-11
TNFSF15	-2.61119	3.98114e-22		DOT1L	1.41973	2.01945e-11
PLAU	-1.86013	1.0072e-21		CEBPD	1.89299	5.64903e-11
ATXN1	-1.42798	3.67226e-21		RNPEPL1	1.53249	5.30874e-09
IL11	-3.17555	2.09579e-20		ARHGEF18	1.29834	7.23107e-09
ITGA2	-1.67189	3.06833e-20		PPP1R13L	1.42073	1.00247e-08
IGF2BP3	-1.88333	7.46486e-20		RNF44	1.23208	1.14646e-08
ICAM1	-1.90814	9.492e-20		NR2F2	1.16807	4.73328e-08
CXCL1	-1.65845	1.77361e-18		MAZ	1.0717	4.94847e-08
TMEM156	-1.71708	2.63369e-18		SNHG3	0.96883	7.02774e-08
IL1B	-2.04113	2.63369e-18		CARM1	0.940796	7.38029e-08
GFPT2	-1.41966	9.99009e-17		NA	1.20947	1.23699e-07
LAMC2	-1.39116	3.69122e-16		NFIC	1.1717	2.2089e-07
UBE2V2	-2.13706	3.32564e-15		HIST1H4H	1.34285	2.45638e-07
NFIB	-1.84927	3.87084e-14		MCM2	1.19477	2.68035e-07
CHST11	-1.15983	4.20797e-14		HIST1H3H	1.48046	4.04433e-07
JAG1	-1.40889	4.81055e-14		PLK1	0.986735	4.92099e-07
SEC24C	-1.64677	4.81055e-14		TSC22D2	0.898084	6.63912e-07
LINC00261	-2.25895	7.01587e-14		PAK4	1.27514	7.28221e-07
ENPP1	-1.24606	1.25998e-13		HIST2H3C	1.56706	1.00563e-06
AKIRIN1	-1.66403	4.2254e-13		MED16	1.48644	1.48904e-06
MIR100HG	-1.62798	1.73395e-12		EVI5L	1.31201	1.91128e-06
DDAH1	-1.81989	3.67795e-12		LMNB1	0.982894	2.28109e-06
ZNF652	-1.35849	5.64457e-12		IFRD2	1.92551	2.98916e-06
MT1E	-1.50222	7.27249e-12		SYDE1	1.07935	3.2503e-06
F2RL1	-1.20828	9.95846e-12		HIST2H4A	1.27637	3.78072e-06
PDCD6IP	-1.3081	1.0629e-11		F8A1	1.26216	4.08455e-06
KLHL5	-1.30187	1.87036e-11		BOP1	1.64023	5.88488e-06
TRIM44	-1.09937	2.40481e-11		MTA1	0.918089	6.27865e-06
IER3	-1.15716	4.3502e-11		CAD	0.951516	7.64272e-06
APCDD1L	-1.84223	4.41239e-11		GNA11	1.04141	9.21652e-06
ITGA6	-1.11994	4.52998e-11		CLUH	1.12362	1.13012e-05
ST3GAL5	-1.33443	4.58957e-11		SPPL3	0.787514	1.35896e-05
MYO10	-1.23908	7.58512e-11		THOP1	1.47609	1.37714e-05
SLFN5	-1.17127	7.72745e-11		REXO1	1.40329	1.4429e-05
MMP1	-0.952337	8.51799e-11		HIST1H2AG	0.991734	1.81151e-05
RSF1	-0.950401	2.22574e-10		CDK4	0.894736	1.82668e-05
RAB31	-1.16647	2.23609e-10		PNPLA6	1.22911	2.16485e-05
KDM7A	-1.33879	4.15725e-10		TXNIP	0.590114	2.3309e-05
PPARA	-1.51614	4.46507e-10		TNRC18	1.42754	3.04625e-05
RGPD6	-1.78785	6.78854e-10		SAMD1	0.962689	3.08945e-05
ATP1B1	-0.947288	9.99008e-10		IMPDH2	0.692952	3.18747e-05
TMCC3	-1.542	1.01783e-09		SNHG1	0.786296	4.51025e-05
CERK	-1.22669	1.25933e-09		RPLP1	1.12452	4.92531e-05
CORO2A	-1.65584	1.25933e-09		ARHGAP39	1.04838	4.92669e-05
AFAP1L1	-1.05813	1.76396e-09		PTOV1	1.12074	5.30868e-05
SVIL	-1.13981	1.8045e-09		HIST1H4C	1.4198	5.37927e-05
MUC5AC	-1.57676	2.15925e-09		MYBBP1A	0.998024	5.39935e-05
WNT7B	-1.55893	2.37192e-09		FAT4	0.686298	6.54144e-05
IL27RA	-1.553	3.40819e-09		HIST2H3D	1.713	6.77026e-05
PLAT	-1.41222	4.14498e-09		RBM42	1.26504	6.79607e-05
DUSP6	-0.873383	5.33486e-09		SFN	1.23176	7.79896e-05
ENAH	-1.04058	7.55665e-09		MIDN	1.0505	8.90098e-05
SAT1	-1.03894	8.05041e-09		COL8A1	0.884201	9.89421e-05
ACSL4	-1.16704	9.03496e-09		CDC25B	0.829042	0.00010722
RCN2	-1.6378	1.66194e-08		MRPL4	1.05008	0.000118729
TNFRSF10D	-0.944736	2.33622e-08		CTC1	0.740585	0.000128656
ITGA1	-1.13486	2.37576e-08		TONSL	1.03507	0.00013027
BIRC3	-1.35102	2.48997e-08		FRAS1	0.591178	0.000132809
MMP9	-1.703	3.0852e-08		SMAP2	0.875394	0.000136615
MAP4K4	-0.80138	3.28685e-08		ABCF2	0.828339	0.000138097
ARSJ	-1.21207	3.4151e-08		SCAF1	1.14333	0.00014821
TGFBR2	-0.904345	5.06301e-08		TXNDC5	0.751601	0.000161001
BMPR2	-1.13733	6.25477e-08		AHCY	0.715394	0.000162073
TM9SF2	-1.0912	7.41366e-08		ZDHHC8	0.882591	0.000164241
AAK1	-0.917662	7.70121e-08		MCM3	0.865372	0.000184152
LMLN	-1.10565	1.00134e-07		SH3GL1	1.0179	0.000198212
NUFIP2	-1.00407	1.09425e-07		RTN4	1.12992	0.000198965
RBBP4	-1.02546	1.09425e-07		RPL36	0.917718	0.000243502
ODC1	-1.01259	1.38298e-07		TMEM158	1.15464	0.000311786
OTUB2	-1.14368	1.39946e-07		GRK2	0.855775	0.000323469
ARSB	-1.48902	1.39946e-07		SNAPC1	0.679917	0.000338929
CEMIP2	-1.11407	1.45385e-07		SMARCA4	0.797208	0.000377486
IFNGR2	-1.12932	1.45661e-07		SNHG5	0.970458	0.000378049
FRMD6	-0.99474	1.46446e-07		ESPL1	0.766956	0.000412513
BLOC1S5	-1.42314	1.58505e-07		NA	0.872131	0.000481552
CLMN	-1.07746	1.62371e-07		PTMS	1.60956	0.000497633
KIAA1549	-1.29371	1.66533e-07		CSNK1G2	0.826425	0.000531912
CLIP1	-0.865949	1.75058e-07		SMARCD2	0.716558	0.000531912
SYNJ2	-0.797825	1.94537e-07		JUND	1.29877	0.000551913
CDC42BPA	-0.87471	2.09162e-07		ATG2A	1.16481	0.000578784
ANTXR2	-0.788723	2.16261e-07		CAPN15	1.10058	0.000649268
GALNT10	-0.978468	2.16261e-07		STK11	1.60103	0.000664609
NOTCH2	-0.765484	2.45638e-07		PREB	0.739835	0.000732408
FMNL3	-0.903366	2.45638e-07		MAML1	0.626387	0.000743324
TOP2B	-1.11365	2.68035e-07		DPP3	1.15159	0.000758629
TGFBR1	-1.07299	2.89142e-07		WDR3	0.668757	0.000762677
CREBRF	-1.05858	2.92232e-07		GIGYF1	0.970001	0.000764096
NRIP1	-1.08088	2.99207e-07		NOA1	0.785535	0.000800025
RAB6A	-1.21182	3.00982e-07		LATS2	0.700698	0.00086914
CCNYL1	-1.30516	3.9213e-07		ZWINT	0.66484	0.000878157
HEG1	-0.936077	4.01395e-07		KAT2A	0.891677	0.000916039
MT2A	-0.934125	4.77658e-07		RBM15B	0.728908	0.000932616
OSMR	-1.0954	4.91968e-07		SLC9A3R2	1.27155	0.000941619
IQGAP1	-1.01286	5.48884e-07		NADK	0.866906	0.000978393
CSF1	-1.30676	5.73245e-07		RRM2	0.641667	0.000997812
TRIB1	-0.834504	7.04507e-07		LETM1	0.960269	0.00100904
LTBP1	-0.958122	1.17477e-06		DLC1	0.575258	0.00106725
PTX3	-1.64097	1.17477e-06		SMPD4	0.807093	0.00113699
ARHGAP31	-1.32692	1.97248e-06		TYMS	0.701091	0.00113699
SATB1	-1.27005	2.27273e-06		EZH1	0.823787	0.00113751
NRP1	-0.872058	3.63678e-06		EPN1	0.928269	0.00121379
NRP1	-0.872058	3.63678e-06		POLD1	1.12564	0.00127009
HMGA2	-1.03987	3.63678e-06		TMUB1	1.2914	0.00127009
MAPK6	-1.19047	3.77952e-06		TTYH3	0.936425	0.00127009
ILDR2	-1.31743	4.08455e-06		FOXK1	0.679349	0.0012908
MBOAT2	-1.13341	4.34025e-06		TUBB3	0.849267	0.00133621
SAMD8	-0.941548	4.47857e-06		PNPLA2	1.18821	0.00142604
NFKBIA	-0.982751	4.64305e-06		ZNF282	0.88868	0.00168842
ARL6IP5	-0.817199	4.97276e-06		CABIN1	0.791105	0.00177332
TFPI2	-0.966733	5.19348e-06		IRS1	0.599132	0.00183706
PLXNA2	-1.0095	5.38096e-06		RAB11B	0.867725	0.00184747
ATP2B4	-0.747267	5.80566e-06		MLXIP	0.595094	0.00186207
ABCC4	-1.00676	6.17328e-06		LSM14B	0.763342	0.00192396
PAK2	-0.875584	6.80432e-06		SNRPB	0.96733	0.00196489
NOL4L	-1.08375	7.27728e-06		CC2D1A	0.846307	0.00204815
JAK1	-0.737971	7.80402e-06		RAD54L2	0.593696	0.00205097
LRP12	-0.859298	7.80402e-06		FEN1	0.926254	0.00207116
EPHB2	-1.00269	8.61401e-06		RPLP0	0.553419	0.00211818
SLC25A37	-0.853306	9.19384e-06		MFHAS1	0.754171	0.00215733
ABR	-0.989484	9.19384e-06		SRF	0.905961	0.00222877
AMIGO2	-0.975644	9.41923e-06		KIFC1	0.619952	0.00223038
TXNDC12	-1.18637	9.87589e-06		AURKB	0.75147	0.00230465
FHOD3	-0.983273	1.01464e-05		CYC1	0.85438	0.00231091
PODXL	-0.975418	1.07714e-05		TBC1D2	0.743278	0.00244263
NMNAT2	-0.832116	1.24287e-05		RGMB	0.612911	0.00246497
CYBRD1	-1.05365	1.25539e-05		HNRNPA1	0.558262	0.00248835
ASAH1	-1.0784	1.4429e-05		MRPS2	0.651368	0.00249301
SGMS2	-1.21797	1.45506e-05		GEMIN4	0.799641	0.00251043
EFCAB14	-0.648652	1.81664e-05		MDN1	0.574011	0.00251104
ZMIZ1	-1.10192	1.96497e-05		LLGL1	0.834717	0.00253277
SSR1	-0.9766	1.98541e-05		RRP1	1.01948	0.00253277
TTL	-1.00884	2.3309e-05		ELAC2	0.642804	0.00254319
TNFAIP2	-1.42776	2.33958e-05		MAP1S	0.865087	0.002562
MAN2A1	-0.831762	2.34928e-05		ZNF317	0.568811	0.0026275
LRRC8E	-1.08595	2.79537e-05		SCRIB	1.26922	0.00274924
FAM114A1	-0.753811	2.88107e-05		PFAS	1.00263	0.00277947
ARRB1	-1.04178	2.97432e-05		SOX12	0.918499	0.00306228
ANKRD1	-0.816326	3.04625e-05		GPAA1	0.942164	0.00310829
MAP1B	-0.899972	3.18917e-05		NDUFV1	1.13527	0.00312681
FAM167A	-1.10381	3.30506e-05		MRPL12	1.18353	0.00321338
RIN2	-0.847751	3.38326e-05		CANT1	0.807851	0.00327138
STC1	-1.26798	3.38326e-05		LDOC1	0.619729	0.00331112
RORA	-1.1906	3.83658e-05		HIST1H2BK	1.00943	0.00365146
SEC24A	-1.08187	3.96134e-05		TBL3	1.15223	0.00365146
GCNT2	-0.869773	4.45636e-05		PAWR	0.78773	0.00370262
FHL1	-0.985764	4.83557e-05		DHX30	0.720948	0.00371399
VANGL1	-1.18494	5.25439e-05		PCCB	0.740105	0.00388558
NEAT1	-0.814632	5.2964e-05		FAM162A	0.549884	0.00393882
TSC22D1	-0.74727	5.38928e-05		LTBP4	1.06704	0.00407959
GALNT7	-0.994295	5.53249e-05		TCOF1	0.726713	0.00430181
FSTL1	-0.852973	5.55156e-05		EIF3B	1.12643	0.00444632
UBTD2	-0.95461	6.5183e-05		MKNK2	0.82366	0.0045943
TMED10	-0.774388	6.82794e-05		CBX6	0.723085	0.0046848
NCOA6	-1.24508	7.86174e-05		HIST1H1E	0.804638	0.00476602
SYT17	-0.936962	9.41177e-05		FOXRED1	0.744612	0.00482775
CMTM3	-1.15527	9.70405e-05		WRNIP1	1.19804	0.00501707
ARL5B	-1.18322	0.000105299		POM121C	0.58214	0.00514865
SURF4	-0.762989	0.000110347		MCM4	0.683183	0.00515016
PTP4A2	-0.793873	0.000119912		FAM189B	0.84504	0.00518247
ROR1	-0.830487	0.000120995		WDR6	0.731647	0.00527062
SLC26A2	-1.06175	0.000121478		HMGN2	0.608529	0.00528361
BRAF	-0.873512	0.000127269		GRK6	1.07462	0.00530533
INHBA	-0.94302	0.000127269		NPRL3	0.741899	0.00532585
SIPA1L1	-0.788281	0.00012873		ABL1	0.585601	0.00539443
B3GNT5	-1.36665	0.000133017		H2AFX	0.922733	0.00566801
MCTP1	-0.689609	0.000133776		UQCRQ	0.80285	0.00568272
BMF	-1.0223	0.000137892		ZZEF1	0.606134	0.00568451
SLC7A1	-0.86152	0.00014821		DDX39A	0.775994	0.00572681
TNRC6B	-0.914147	0.00015433		JRK	0.92801	0.00572681
DNAJC16	-1.08448	0.000169408		SKI	0.581651	0.00582535
TNIK	-0.991747	0.000170202		NDUFS2	0.644498	0.0059348
EI24	-0.813603	0.000178618		ACBD6	0.644238	0.00599245
MRPS6	-0.651379	0.000185022		SMARCB1	0.638231	0.00602672
BCL10	-0.991428	0.000187209		ZNF598	0.725892	0.00609444
PTEN	-0.955207	0.000191486		CDCA5	0.909793	0.00609906
PAPSS2	-0.943292	0.000197446		ATP5MC1	0.669778	0.00616105
SFT2D2	-0.658364	0.000197498		CENPB	1.17417	0.00617161
PTPRE	-0.955441	0.000207025		IMP3	0.838905	0.00618967
CDH11	-0.758121	0.000210129		ARL4C	0.846229	0.00649117
LNPEP	-0.83098	0.000210129		RPS12	0.707611	0.0066845
CCDC88A	-0.701876	0.000221739		THAP4	0.647574	0.0068068
ZC3H12C	-0.875478	0.000231507		PLXNB2	0.690013	0.00681984
SP3	-0.864715	0.00023207		TERF2IP	0.807737	0.00681984
C15orf48	-1.0792	0.00023207		TMEM259	0.825054	0.00714485
STK39	-0.880351	0.000254894		TBL1X	0.524865	0.00718113
SLC35F2	-0.992875	0.000278346		AP1M1	0.867247	0.00736999
HBEGF	-0.94008	0.000282383		NCAPD3	0.512575	0.0076281
ZCCHC14	-0.683755	0.000293524		IPO4	0.932922	0.0076581
MT1X	-0.873515	0.000293524		MICALL1	0.787059	0.00769458
ISM1	-1.26962	0.000309471		TACSTD2	0.716909	0.00769458
GPR161	-0.956677	0.000331998		ZNF316	1.34909	0.00769458
SH3PXD2B	-1.11929	0.00036324		RCC2	0.604364	0.00775617
DUSP10	-1.2677	0.000376293		MLLT1	0.829181	0.00789001
P4HA2	-0.637626	0.000405114		WEE1	0.693292	0.00805178
DYSF	-0.819059	0.000405231		PRDM4	0.598164	0.0081384
NFIA	-0.901329	0.000405231		FBL	0.575017	0.00830337
TMEM30A	-0.872976	0.000414345		MOGS	0.911299	0.00830337
FOSL1	-0.998034	0.000414345		EIF4A3	0.719817	0.00867563
N4BP2	-0.937722	0.00043074		AMOTL2	0.581817	0.00880568
S1PR3	-0.954921	0.000444899		PSPC1	0.801286	0.00889847
RFX3	-0.954447	0.000463559		TAP2	0.544626	0.00889847
PTGES	-1.01824	0.000480801		FAU	0.855254	0.00904462
RCN1	-0.645379	0.000482791		HIST1H2AC	0.743165	0.00905257
DNAJC3	-0.709071	0.000483867		APEX1	0.610444	0.00912722
FUT8	-0.64318	0.00049217		RPL13A	1.07635	0.00918017
MINDY2	-0.929436	0.000497679		KIF22	0.63114	0.00920897
LINC00632	-1.41067	0.000499509		SLC37A4	0.580888	0.00928871
ARFGAP3	-0.735412	0.000501916		TOP3A	0.68756	0.00931864
STAG2	-0.860522	0.000515629		TRAPPC5	1.13698	0.00940964
CXorf38	-0.925939	0.000549988		WBP2	0.716455	0.00942202
URI1	-0.76263	0.000551913		GPAT2	0.913305	0.00975109
TFPI	-1.17005	0.000551913		CCDC124	0.755901	0.00978289
VPS26C	-0.826945	0.000610069		XPO6	0.517945	0.00980453
B4GALT6	-0.991103	0.000620736		GOLGA8B	0.65153	0.00998887
PTGS2	-0.950227	0.000639693		CFAP298	0.683137	0.0100028
LPXN	-0.892949	0.000662071		BRD9	0.811556	0.0100184
TAB2	-1.24571	0.000663471		PPP1R12C	1.32799	0.0100202
THBS1	-0.692398	0.000732408		DHX33	0.585488	0.0101611
UBL3	-0.827292	0.000740216		KMT2B	0.709122	0.0101611
LIF	-0.951676	0.000759834		TRMT1	0.702059	0.0104654
CCBE1	-0.809005	0.000760423		ABHD17A	1.09086	0.0104701
SATB2	-0.709151	0.000787188		DCAF15	0.649293	0.0105553
ZBTB20	-1.25548	0.000798591		PIM3	1.25274	0.0105983
UBE3A	-0.637128	0.00081839		RPS28	0.756227	0.0107122
GTF3A	-0.709904	0.000828879		FAM171A1	0.589907	0.0107428
PRNP	-0.686554	0.000857785		NUDT16	0.573956	0.0108152
ATP2B1	-0.614381	0.000914742		RPS9	1.0181	0.0108691
EPB41L1	-0.813562	0.000916039		DENND4B	0.725791	0.0109061
PDZD8	-0.651262	0.000959001		FLOT1	0.646957	0.0112206
ZNF532	-1.04788	0.000959001		SLC25A6	0.798893	0.0113087
TGM2	-0.809726	0.000988904		BTBD3	0.592399	0.0114659
ADAMTS12	-0.656376	0.000989884		DDX54	0.944567	0.0114659
RAI14	-0.606755	0.000997812		SLC25A3	0.773507	0.0116716
CSF3	-0.801371	0.000997812		TACC3	0.72252	0.0116967
PI4KA	-0.719464	0.000998054		TRMT112	0.870874	0.0117158
SEC24D	-1.08038	0.0010004		DCAF16	0.588028	0.0117524
CEMIP	-0.878859	0.00102592		NOP56	0.483257	0.0117927
SARAF	-0.91709	0.00105795		PDCD11	0.573283	0.0117991
MTRR	-0.953872	0.00108391		RBSN	0.617248	0.0118707
GNAQ	-1.10268	0.00111724		CAMTA2	0.576846	0.0120533
CANX	-0.532846	0.00113591		PMPCA	0.637827	0.0123261
SMURF2	-0.660176	0.00114294		RPL18	0.60886	0.0123555
SMARCA1	-0.6301	0.00117415		ANAPC11	0.966995	0.0124489
SPRY4	-0.60457	0.00121379		RNF4	0.598764	0.0124693
LPGAT1	-0.949187	0.00121874		GBA2	0.603744	0.0129198
MTF1	-0.827788	0.00122451		DDX11	0.713879	0.0129689
HIP1	-0.846425	0.00124215		SBNO2	0.767233	0.0129958
ATP9A	-0.825003	0.00124439		RPS5	0.567758	0.0130237
MANF	-0.782816	0.00126697		PLEKHM2	0.557483	0.0130614
ARIH1	-0.661885	0.00127009		KLHL11	0.634297	0.0132551
WIPF1	-0.818897	0.00129308		INCENP	0.621128	0.0134085
AMPD3	-0.813679	0.00133621		HRAS	1.10924	0.0137547
TMEM154	-1.02394	0.00134812		PCNA	0.56138	0.0137547
IRAK2	-0.880733	0.00140261		STRN4	0.611429	0.0138887
PLPBP	-0.851801	0.00150011		TIMM50	0.715096	0.0139519
TAB3	-1.03451	0.00152021		DAPK3	1.02749	0.0142147
ADGRG1	-0.857291	0.00152615		POLRMT	0.987543	0.0142253
DPY19L3	-1.02586	0.00156542		MRPS30	0.545562	0.0142731
NSD3	-0.768071	0.00156629		FBXL6	1.17941	0.0143682
CCDC69	-0.886382	0.00156726		TFDP2	0.494557	0.0144667
SKIL	-1.02129	0.00156726		RNF220	0.727816	0.0145491
RFX7	-1.06829	0.001575		RRM1	0.61538	0.0148277
NIN	-0.682365	0.00158736		VPS4A	0.637915	0.0148548
MAPK8	-0.953744	0.00161543		STK40	0.601548	0.0149075
PDIA6	-0.564514	0.00163684		FST	0.642842	0.0150118
RBMS2	-0.968381	0.00164637		CCND3	0.759182	0.0150434
MLEC	-0.65205	0.00168165		PABPC4	0.471276	0.0153663
L1CAM	-0.928908	0.00168742		ZYX	0.671073	0.0153788
PIP4K2A	-0.877433	0.0017593		MGAT4B	0.982307	0.0153859
PDE8A	-0.603053	0.00176875		REPIN1	0.613604	0.01563
PDIA4	-0.618777	0.00177332		NAT10	0.466202	0.0160085
MRC2	-0.915858	0.00177332		ZNF395	0.554046	0.0160113
CD82	-1.06135	0.00180038		SIK1B	0.609352	0.0160529
BMP2K	-1.07811	0.00180417		UBALD2	0.809563	0.0162438
TMED7-TICAM2	-0.900979	0.00180774		WDR34	0.891937	0.0162438
IRF1	-0.801089	0.00192396		SHCBP1	0.862212	0.0163029
CDKN1A	-0.792159	0.00203728		FMNL1	0.633917	0.0163229
VLDLR	-0.543388	0.00215733		SNHG17	0.888361	0.0168697
SLC12A2	-0.805042	0.0022525		HIST1H4J	0.94295	0.0179436
OIP5-AS1	-0.787069	0.00226306		BAHD1	0.866052	0.0179471
PSMD7	-0.829305	0.00237916		YWHAH	0.56114	0.0180526
PPP3CA	-0.603113	0.00242256		NOB1	0.707078	0.0187405
SLC39A14	-0.604545	0.00243758		SPPL2B	0.977353	0.0188281
SOD2	-0.608624	0.00247351		ARID3A	0.590117	0.018835
HSPA5	-0.63788	0.00251104		CLSTN1	0.538448	0.0188787
EDEM1	-0.526743	0.00251232		RPS17	0.561955	0.0188961
MCFD2	-0.916808	0.00253343		SH3GLB2	0.738492	0.0189282
RPS6KC1	-0.669752	0.0026275		ARHGDIA	0.594505	0.019362
AGO4	-0.776789	0.00284791		NUDCD3	0.583744	0.0195976
CPNE2	-0.807078	0.00295777		CIRBP	0.7487	0.0195993
CSGALNACT2	-0.626262	0.002966		PTMA	0.554317	0.0196031
SDC4	-0.569317	0.00309699		MYO19	0.438469	0.0196912
LAMB1	-0.64969	0.00312936		DHFR	0.599942	0.0198054
GTF2A1	-1.01538	0.00316005		RALY	0.774748	0.0198054
KDELR3	-0.970335	0.003422		MPST	0.904474	0.0200606
KRTAP2-3	-0.578182	0.00345332		JPT1	0.591457	0.0203569
MIR503HG	-0.645395	0.00360995		RABGGTB	0.507367	0.0203617
CALU	-0.77271	0.00363666		HIST2H2AA4	0.634125	0.020594
SLC38A1	-0.753383	0.00365146		TYK2	0.617378	0.0206247
FUBP3	-0.999867	0.00369794		LPCAT1	0.760665	0.0210371
VMP1	-0.629864	0.00378739		RPS3	0.705514	0.0210401
MAP3K2	-0.688782	0.00404418		RPS6	0.453828	0.0211361
NAV1	-0.672614	0.00415425		MCM5	0.671843	0.0211877
ACVR1	-0.646977	0.00433898		CPSF1	0.750096	0.021349
NCEH1	-0.84426	0.00434832		ERCC2	0.725819	0.0213645
IL13RA1	-0.777113	0.00441739		RPL3	0.576551	0.0214316
SSBP3	-0.967557	0.00443996		HECTD3	0.561345	0.0216319
KTN1	-0.586594	0.0044579		H2AFY	0.540606	0.0221575
MUC5B	-1.06825	0.00445861		KATNB1	0.632257	0.022319
MED13	-0.796258	0.00451952		VAC14	0.520783	0.0224019
SSH1	-0.570917	0.00453945		CTSC	0.523785	0.0227841
GFPT1	-0.585858	0.00478241		ADM	0.760414	0.0230269
FOXJ3	-0.632918	0.00500477		TBRG4	0.789464	0.0231726
ARHGAP5	-0.776015	0.00501707		TRAP1	0.587005	0.0234469
ADAMTS9	-0.550781	0.00503942		DDT	0.922968	0.0235706
BMP1	-0.951352	0.00510019		UHRF1	0.532504	0.0241434
ITGB5	-1.0083	0.00510878		RTL8C	0.736909	0.0247489
IL6ST	-0.79683	0.00513056		IRAK1	0.698601	0.0252943
EIF4G3	-0.749522	0.00516242		TRMU	0.776394	0.025606
USB1	-1.09684	0.00526999		RNF7	0.587577	0.0257671
TCP11L2	-0.616716	0.0052732		FURIN	0.636573	0.0258361
DOCK5	-0.5558	0.00530533		GPS1	0.558362	0.0264145
TMEM39A	-0.662261	0.00530591		COPG2	0.516269	0.0265051
FNDC3B	-0.638041	0.00546551		ZNF558	0.576457	0.0265144
SLC6A6	-0.647081	0.00553259		VPS33A	0.513423	0.0266066
EMP2	-0.978001	0.00564593		GTF3C1	0.516167	0.0271661
ELK3	-0.533817	0.00597263		ILVBL	0.925736	0.0271748
KAT6B	-0.699105	0.0060081		RPS16	0.533184	0.0271897
CHD9	-0.901089	0.00602174		RECQL4	0.725255	0.0275414
SH3D19	-0.533209	0.00602672		DUS1L	0.813307	0.0276401
LAMC1	-0.467978	0.00609919		TOR4A	1.11313	0.0277559
HRH1	-0.716278	0.00618492		PABPN1	0.564294	0.0279108
TRAM2	-0.678004	0.00631474		TATDN2	0.577577	0.0279108
TMEM123	-0.689664	0.00655831		NOG	0.831224	0.0283251
LUZP1	-0.499325	0.00656708		RPS15	0.662011	0.0284582
HID1	-0.782491	0.00657409		CCNL2	0.413593	0.0284622
BIRC6	-0.580218	0.006641		EBNA1BP2	0.801259	0.0284831
MFAP3	-0.912666	0.006758		CSK	0.613547	0.0285775
PLCB1	-0.683649	0.0068068		GMNN	0.825129	0.0287151
USP12	-0.726564	0.00687062		POLR2D	0.566946	0.0289099
PANX1	-0.644135	0.00688141		HNRNPA0	0.719245	0.029247
ACSL5	-0.694171	0.00714861		LMNB2	0.66025	0.029247
EGFR	-0.603141	0.00736953		UBE2C	0.508927	0.0293071
SLC20A1	-0.787189	0.00736953		RPL13	0.734228	0.0293743
ACER3	-0.911859	0.00762954		SLC25A44	0.592045	0.0293743
PDXDC1	-0.489298	0.00769145		RPS19	0.759786	0.0294613
AREG	-0.503149	0.00772147		SEH1L	0.501446	0.0294613
ZEB1	-0.870089	0.00774122		ELL	0.645038	0.0295511
SFMBT1	-0.825971	0.00775596		CDCA4	0.67513	0.02987
ZC3H15	-0.594432	0.00790597		PRMT5	0.50687	0.029989
AFF1	-0.7378	0.00808679		GAS5	0.447928	0.0304406
ZMIZ2	-0.75505	0.00808817		XAB2	0.631627	0.0306857
TGFA	-0.450832	0.00824689		VPS51	0.894649	0.0310487
MYL12B	-0.860356	0.00861761		DHX34	0.689539	0.0311392
HSP90B1	-0.489297	0.00866147		PPP1R14B	0.853608	0.0313495
HSPA13	-0.73334	0.00875761		ZXDC	0.542689	0.0315635
GABRE	-0.68318	0.00891522		DVL2	0.59863	0.0316669
NRP2	-0.720872	0.00972051		KHDRBS1	0.460609	0.0329606
BHLHE40	-0.757213	0.00972051		MCM7	0.531477	0.0332406
MAGI1	-0.521982	0.00980747		EFNB2	0.612575	0.0332582
PSMA6	-0.646018	0.00996864		RHOT2	0.916575	0.0337471
MET	-0.620545	0.0103659		PKN1	0.799884	0.0343453
TRAPPC6B	-0.770278	0.0105108		EEF1A1	0.445155	0.0343948
SFTA1P	-0.947956	0.0105108		SLC39A1	0.752755	0.0345451
TET2	-0.891276	0.0110353		UIMC1	0.53167	0.0346426
SEC31A	-0.587444	0.0113087		ZBTB7A	0.690762	0.0347625
ME1	-0.692006	0.0113087		NOP58	0.488643	0.0348938
NEO1	-0.658386	0.011312		WDR1	0.475853	0.0349835
ENC1	-0.475457	0.0113175		ARPC1A	0.762699	0.0351057
TXNL4A	-0.750691	0.0113398		POLR1C	0.536765	0.0353863
FNIP2	-0.703115	0.0114673		TMEM245	0.45606	0.03599
SBDS	-0.591743	0.0115827		ZNF496	0.633477	0.0362173
ADAM17	-0.520593	0.0117968		PVT1	0.550347	0.0363252
FOXN2	-0.922606	0.0118004		KHNYN	0.500991	0.0371491
DSE	-0.627134	0.0122436		UPF1	0.552144	0.0371615
ATP8B2	-0.705543	0.0122523		GTF3C5	0.600883	0.0375166
SIX4	-0.62335	0.0123246		ADI1	0.620313	0.0376425
AQP3	-0.882385	0.0123261		APH1A	0.446119	0.0383229
SH3GLB1	-0.850664	0.0123555		MGAT1	0.690073	0.0383781
SLC36A4	-0.748655	0.0124489		THEM6	0.86808	0.0384766
ANTXR1	-0.883223	0.0124489		SLC6A8	0.647225	0.0385824
APBB2	-0.636483	0.0129652		NUMA1	0.520391	0.0386837
ZNF644	-0.706667	0.0129652		RETREG2	0.554213	0.0386837
F2R	-0.700054	0.0130068		SSBP4	0.77172	0.0386837
NUP58	-0.768106	0.0130068		LONP1	0.743348	0.038751
ERN1	-0.508267	0.0130614		POLDIP2	0.455849	0.0391615
ARF4	-0.62494	0.0130614		PAXBP1	0.639148	0.039333
NFAT5	-0.769628	0.0130614		CYTH1	0.543139	0.0397448
MEF2A	-0.654429	0.0130969		SNRNP70	0.76426	0.0397448
C6orf89	-0.542101	0.0133168		RRP1B	0.462126	0.0400019
RAN	-0.565267	0.0133442		PPP4C	0.54571	0.0401194
TACC2	-0.675763	0.0133609		CCHCR1	0.726621	0.0401243
PHTF2	-0.811567	0.0135703		FAM129B	0.598215	0.0401553
COQ10B	-0.708827	0.0135973		PRPF6	0.658636	0.0401553
MMD	-0.783426	0.0137326		TPX2	0.401206	0.0404244
GLIS3	-0.71124	0.0137335		PELP1	0.847617	0.0410653
ANKRD46	-0.776229	0.0137547		SNHG16	0.410439	0.041318
IGF2R	-0.51188	0.0138549		EML3	0.817287	0.0414146
CMPK1	-0.727333	0.0138549		COLGALT1	0.538764	0.041651
HNRNPUL2	-0.743579	0.0138566		HIST1H4B	2.09218	0.041651
STRN	-0.627474	0.0139519		PLAGL2	0.489821	0.0418175
ROCK2	-0.52292	0.0141163		SNRPD1	0.684116	0.0423496
ST3GAL1	-0.517482	0.0143591		ROMO1	1.29825	0.0433669
ITGAV	-0.672028	0.0143699		PPP1R16A	0.880875	0.0434794
CEBPG	-0.716504	0.0144081		FJX1	0.961822	0.0437977
KMT5B	-0.520503	0.0149742		ARF5	0.662826	0.0440135
UACA	-0.627904	0.0150237		IER5	0.888483	0.0443003
ADAM19	-0.558339	0.0151137		SLC35A4	0.49024	0.0444301
MLPH	-0.854946	0.0151194		SLC37A3	0.416985	0.0447078
FYTTD1	-0.858726	0.0152468		RHOG	0.626108	0.0449568
MAPRE2	-0.838868	0.0154213		PRPF4	0.501725	0.0449941
ETV3	-0.589679	0.0154413		ZSCAN18	0.888784	0.0453875
LRRC58	-0.850487	0.0155239		ZNRF1	0.861035	0.045409
EPS15	-0.619394	0.0158132		TSEN34	0.921798	0.0456257
CYB5R4	-0.690619	0.0158614		POLR2M	0.516499	0.0457067
MED14	-0.841345	0.0163029		RPL41	0.706117	0.0457067
ANGPTL4	-0.734503	0.0163229		PEX6	0.98442	0.0457137
SACM1L	-0.73276	0.0166013		FARSA	0.672845	0.0458147
ABCC3	-0.676942	0.0166182		ABHD14B	0.590864	0.0459289
ZFHX3	-0.625929	0.0173168		MTSS1L	0.703072	0.0459333
TNFAIP3	-0.5477	0.0173205		BSG	0.587466	0.0459389
ZC3H12A	-0.694289	0.017532		RALGAPA1	0.519384	0.0459389
MAMLD1	-0.672575	0.0176178		TIMM44	0.549436	0.0475524
SRC	-0.784307	0.0177167		SSRP1	0.424666	0.0480674
ENDOD1	-0.592814	0.0177662		MTHFD1	0.674161	0.0482692
TIMP1	-0.513196	0.0178104		PKP3	0.957429	0.0482692
DOCK10	-0.667253	0.0178273		SCAND1	1.0933	0.0482692
LCOR	-0.593683	0.0180446		EIF3C	0.557959	0.0484238
RUFY2	-0.80209	0.0182674		POLE	0.51955	0.0490214
TGFBR3	-0.566156	0.0183438		TBC1D4	0.467963	0.0490214
LIFR	-0.626964	0.0184878		NUDCD2	0.504046	0.0494628
DNMT3A	-0.623267	0.0188366
TMEM184C	-0.648827	0.0191442
PI4K2A	-0.541483	0.019362
ARID2	-0.966711	0.019499
CHRNB1	-0.677205	0.0195683
MAGED1	-0.507198	0.0195698
SH3PXD2A	-0.551271	0.0195976
PLK2	-0.657795	0.0198478
NUCB2	-0.616448	0.0200139
ZNF462	-0.753315	0.0200606
LUCAT1	-0.436789	0.0200912
AHCYL1	-0.482812	0.0201799
GNB4	-0.710941	0.020394
DDI2	-0.612139	0.0205148
RBM24	-0.708412	0.020774
WARS	-0.829038	0.0212877
KIRREL1	-0.555469	0.0212927
PPP4R1L	-0.483475	0.0216177
CPT1A	-0.603363	0.0218088
CDK13	-0.449237	0.0218232
GALNT5	-0.67402	0.0219096
IQSEC1	-0.564357	0.0219476
DLG1	-0.57144	0.0221844
RASSF8	-0.883619	0.0222225
PLOD2	-0.466155	0.022319
TOP1	-0.554455	0.022319
MAP2K3	-0.671285	0.0227907
SLC7A5	-0.578393	0.0229336
EPN2	-0.484106	0.023028
MALT1	-0.642252	0.0230639
MMP14	-0.580656	0.0231193
CHRDL1	-0.756174	0.0231193
IDI1	-0.483752	0.0231653
MICAL2	-0.528504	0.0233707
EDIL3	-0.617208	0.0235706
MTR	-0.408204	0.023915
FADS3	-0.636478	0.0239904
PTPN12	-0.75327	0.0239904
PRTG	-0.794382	0.0239904
ZEB2	-0.87205	0.0240314
ZBTB1	-0.609723	0.0242363
TNFRSF10B	-0.521397	0.0256748
KCNQ1OT1	-0.603202	0.0261422
ACTG1	-0.444707	0.0266066
CAPN2	-0.475433	0.0266066
PRKAA2	-0.685316	0.0266066
GRB10	-0.618914	0.0269538
CD47	-0.671846	0.027189
SPTLC1	-0.628139	0.0272511
DOCK4	-0.471695	0.027283
ADCY7	-0.645298	0.0275087
TMCC1	-0.669359	0.0277032
PLAUR	-0.457626	0.0277559
B4GALT1	-0.418974	0.0279665
SERPINE2	-0.504605	0.0284831
AHR	-0.573415	0.0284831
NUS1	-0.745331	0.0284831
STAT5B	-0.612638	0.0285058
IREB2	-0.610242	0.0285263
CDK2AP1	-0.505989	0.0287672
COG2	-0.568165	0.0287884
SLC25A24	-0.63367	0.0287884
EDEM3	-0.52719	0.029247
LMAN1	-0.530816	0.029247
PPP1CB	-0.590358	0.029247
TM9SF3	-0.600444	0.029247
CDCP1	-0.62404	0.029247
NARS	-0.491047	0.0294613
VEGFC	-0.501957	0.0295511
LARP6	-0.553645	0.0301939
ELK4	-0.539563	0.0303768
SETD7	-0.627182	0.0304633
EBLN3P	-0.503377	0.030638
CDCA7L	-0.558645	0.0308041
RICTOR	-0.693886	0.0312052
ATP11A	-0.498139	0.0314397
HIVEP2	-0.621586	0.0315635
UBE2E2	-0.877832	0.0322155
PPP1R12A	-0.477284	0.0324223
LGALS8	-0.841233	0.0324223
AGO3	-0.523677	0.0329852
BICC1	-0.740987	0.0332206
FAM49B	-0.560956	0.0333593
NAB1	-0.491695	0.0337471
NUP54	-1.03647	0.0337471
AKAP12	-0.445598	0.0339833
SH3RF1	-0.535612	0.034271
CDS2	-0.413667	0.0343119
TOMM70	-0.524271	0.0343948
RBPJ	-0.741166	0.0345112
PITPNB	-0.583944	0.0346426
CNST	-0.540219	0.0347291
HERPUD1	-0.668836	0.0347291
SOGA1	-0.6333	0.0348938
ZSWIM6	-0.767143	0.0352889
PRELID3B	-0.698698	0.0356706
UXS1	-0.615095	0.0358515
PURA	-0.550751	0.0358938
NCOA3	-0.59677	0.0359538
PDE4D	-0.553235	0.0360571
IDS	-0.425521	0.0362849
BNIP3L	-0.451771	0.0367615
CELF2	-0.503353	0.0368662
SLC30A7	-0.663986	0.0370042
LDLR	-0.52096	0.0371491
QSER1	-0.865038	0.037165
ITCH	-0.557861	0.037453
CHPT1	-0.740187	0.0376233
SLC35G2	-0.615882	0.038094
ANXA5	-0.431891	0.038751
C12orf75	-0.582283	0.0393556
CREBL2	-0.541635	0.039472
ELL2	-0.597279	0.0395448
BPTF	-0.497296	0.0396551
MYL12A	-0.692345	0.0399385
IQSEC2	-0.703311	0.0401553
MLF1	-0.634759	0.0410125
MAP4K5	-0.448891	0.041318
TMTC3	-0.665262	0.0415135
ALDH2	-0.636161	0.0425176
TMEM33	-0.690933	0.042752
DCP2	-0.550519	0.0431568
CALM2	-0.492613	0.0434275
GALNT4	-0.620142	0.0444082
JARID2	-0.420975	0.0444836
ERC1	-0.451907	0.0449501
SETX	-0.490945	0.0450908
PPP2R2C	-0.585273	0.0450908
ZNF621	-0.452168	0.0453875
SLC41A2	-0.757005	0.0457135
SMIM14	-0.585327	0.0457652
PLEKHG3	-0.588556	0.0459764
DEGS1	-0.65698	0.0459804
EXT2	-0.424242	0.0464272
RAB1A	-0.729056	0.047192
MSRB3	-0.567078	0.0476153
TINAGL1	-0.758971	0.0481246
STAMBPL1	-0.517462	0.0482692
UBLCP1	-0.700474	0.0482692
ITGB1	-0.524047	0.0482706
SLC9A7	-0.470111	0.0483103
MFSD1	-0.565787	0.0485197
FBN1	-0.465612	0.0485976
DOCK11	-0.714113	0.0485976
SEC22B	-0.762999	0.0488359
CKAP2L	-0.851783	0.0488797

## Sheet: Data for all genes of PDX
Gene name	Log2 fold change	padj
A4GALT	-0.613146	2.03094e-05
AAAS	-0.0172419	0.925931
AACS	-0.397781	3.41648e-05
AAGAB	0.142065	0.265468
AAK1	-0.575745	4.90943e-09
AAMP	0.0898336	0.637555
AAR2	-0.0581117	0.769407
AARS1	0.426953	2.92607e-05
AASDH	0.644583	4.76882e-06
AASDHPPT	0.633376	2.47932e-10
ABCA1	-1.03255	5.03724e-38
ABCA12	-0.316032	0.101842
ABCA2	-0.91205	5.77933e-14
ABCA3	-1.58528	2.14602e-21
ABCA7	-0.900951	5.10235e-08
ABCB10	0.0364404	0.815021
ABCB6	-0.699281	6.43286e-07
ABCB7	0.568819	1.32796e-05
ABCB8	-0.319708	0.0687516
ABCC1	-0.156353	0.172283
ABCC10	-0.247342	0.0748282
ABCC2	-1.70015	2.37105e-37
ABCC3	-1.37075	1.027e-55
ABCC5	0.486017	6.20409e-07
ABCC9	2.03337	1.12091e-59
ABCD3	0.339339	0.00103231
ABCD4	-0.191062	0.182086
ABCE1	0.36362	0.000247035
ABCF2	1.15034	1.35122e-16
ABCF3	0.202446	0.168611
ABCG1	-2.19932	2.58189e-52
ABHD10	0.875678	2.33568e-13
ABHD12	-0.308973	0.0176078
ABHD13	0.000431546	0.998006
ABHD14B	0.467689	7.48806e-05
ABHD15	0.156283	0.459151
ABHD17A	0.305297	0.137263
ABHD17C	-0.450667	0.00143328
ABHD2	-0.201385	0.0467031
ABHD4	0.183737	0.398672
ABHD5	-0.395122	0.0012287
ABI1	0.232033	0.0361924
ABI2	-0.127776	0.366381
ABITRAM	0.0853663	0.66398
ABL1	0.610998	6.60207e-09
ABL2	-0.209958	0.0128565
ABLIM1	0.0493972	0.711212
ABLIM3	-1.23345	2.52528e-40
ABR	-1.63208	1.23457e-46
ABRAXAS2	0.351324	0.00233867
ABT1	0.684489	3.87778e-07
ABTB1	-1.46412	3.31314e-32
ABTB2	-1.31275	5.35899e-14
AC004057	0.611192	0.000318459
AC016026	-0.636139	1.00947e-05
AC138932	-0.307101	0.482892
AC138969	0.115037	0.437001
ACAA1	0.380257	0.000734292
ACAA2	0.131507	0.446955
ACAD10	0.0886495	0.614478
ACAD9	0.315133	0.00857467
ACADM	-0.624864	4.56287e-06
ACADSB	1.29282	1.75986e-24
ACADVL	-0.565569	5.64957e-10
ACAP2	-0.557209	9.70222e-09
ACAP3	-0.599952	2.50685e-06
ACAT1	0.29456	0.00330865
ACAT2	-0.197485	0.116069
ACBD3	-0.0873863	0.519899
ACBD5	0.726873	2.56903e-12
ACE	-1.61902	1.83728e-33
ACER3	-1.15375	1.14813e-17
ACIN1	0.174261	0.0441646
ACKR3	-1.00641	2.84152e-15
ACLY	0.0283496	0.801623
ACO1	0.73451	5.17945e-16
ACO2	-0.253392	0.0294813
ACOT11	-1.56951	2.84511e-15
ACOT13	0.22986	0.141018
ACOT7	-0.52794	0.000264175
ACOT9	-0.343798	0.00133894
ACOX1	0.0498342	0.691837
ACP1	0.319998	0.00194074
ACP2	0.305126	0.0588656
ACP6	-0.0435059	0.770603
ACSF3	0.356528	0.00303362
ACSL1	0.508093	8.79218e-09
ACSL3	-0.321339	0.0010059
ACSL4	-0.806585	1.95075e-21
ACSL5	-1.78212	1.3325e-32
ACSS2	-0.312017	0.0105996
ACTB	-0.279979	0.0137416
ACTG1	-0.591127	6.89972e-08
ACTL6A	0.41119	0.000557435
ACTN1	-0.228482	0.0236002
ACTN4	-0.701215	6.23269e-19
ACTR10	0.228812	0.0393096
ACTR1A	0.331861	0.00403995
ACTR1B	-0.134888	0.405403
ACTR2	0.278716	0.0195352
ACTR3	-0.111976	0.273124
ACTR6	0.680202	2.0725e-07
ACTR8	-0.224714	0.0770798
ACVR1	-1.16606	1.14578e-22
ACVR1B	0.576491	3.05243e-07
ACVR2B	-0.7854	1.8585e-19
ADA	-0.627705	4.35261e-05
ADAM10	0.250192	0.0190667
ADAM12	-1.87551	2.86331e-82
ADAM15	-1.11212	1.68585e-16
ADAM17	-0.419215	1.64339e-05
ADAM19	-1.80106	4.24453e-87
ADAM8	-2.75182	9.27795e-131
ADAM9	-0.470031	1.42445e-08
ADAMTS1	-0.793959	1.09291e-13
ADAMTS4	-5.25422	5.74282e-45
ADAMTSL4	-0.85169	4.04516e-12
ADAR	-1.57757	1.70035e-68
ADARB1	-0.782845	7.80601e-19
ADAT1	0.0234332	0.919604
ADAT2	0.646769	7.33985e-05
ADCY3	-0.259618	0.0649703
ADCY6	-0.0339072	0.845932
ADCY7	-2.08604	2.30593e-61
ADCY9	0.092533	0.57315
ADD1	0.0412037	0.69662
ADD3	-0.0744019	0.701912
ADGRA3	-0.505594	3.05243e-07
ADGRE2	-1.93588	1.70559e-45
ADGRE5	0.172131	0.194739
ADGRF1	-0.418567	0.00407553
ADGRG6	-0.248415	0.00525282
ADGRL1	0.476045	0.00155666
ADGRL2	0.516545	1.9615e-07
ADH5	0.15225	0.173279
ADHFE1	-1.53543	1.23561e-14
ADI1	0.366007	0.00376436
ADIPOR1	-0.149464	0.127045
ADIPOR2	-0.00455329	0.971856
ADIRF	-1.76904	5.04545e-26
ADK	-1.00113	6.78498e-27
ADM	0.616839	7.60671e-06
ADNP	0.0940663	0.363056
ADNP2	0.779603	4.4357e-14
ADO	0.477164	4.7606e-06
ADORA2B	-0.207798	0.168698
ADPGK	0.82066	1.52016e-15
ADPRHL1	-1.16257	4.98605e-23
ADPRS	-0.114459	0.612151
ADRB2	-1.79241	1.61207e-36
ADRM1	0.192562	0.237069
ADSS1	-0.757425	7.99247e-05
ADSS2	-0.744328	2.40858e-14
AEBP2	-0.0649166	0.670402
AEN	0.0247475	0.909332
AFAP1	-0.449086	5.90761e-05
AFAP1L1	-2.43418	1.28673e-103
AFAP1L2	-2.1962	1.99377e-93
AFDN	-0.218048	0.0183596
AFF1	-0.932075	1.70653e-25
AFF4	-0.0865374	0.469238
AFG3L2	0.0485638	0.739381
AFTPH	0.299365	0.00553676
AGAP1	-0.146888	0.15044
AGAP3	-0.403028	0.000835026
AGBL5	0.40792	0.00456093
AGFG1	-0.345233	0.000184851
AGFG2	-1.89259	7.4397e-22
AGGF1	0.0348459	0.81095
AGK	0.143865	0.397304
AGL	0.54069	3.64492e-05
AGO1	-0.112446	0.342008
AGO2	0.470197	2.47327e-10
AGO3	-0.611149	1.62595e-09
AGO4	-0.449502	0.00271285
AGPAT2	-0.545877	0.00241299
AGPAT3	0.229748	0.0137643
AGPAT4	-0.458471	0.000506875
AGPAT5	-0.554157	6.46255e-10
AGPS	0.193936	0.082631
AGRN	-0.0935735	0.642619
AGTPBP1	-0.467867	1.07658e-05
AGTRAP	0.681027	3.99462e-05
AHCTF1	0.424945	2.33924e-06
AHCY	0.601482	1.27395e-08
AHCYL1	-0.778621	1.76135e-24
AHCYL2	-0.128224	0.399908
AHDC1	-0.874063	1.80889e-10
AHI1	0.320936	0.0608407
AHNAK	-1.02579	5.10241e-20
AHNAK2	-0.446546	6.5695e-07
AHR	0.639646	1.39644e-13
AHSA1	0.338952	0.000274901
AHSA2P	-0.284249	0.0134108
AIDA	-0.355852	0.000799356
AIFM1	0.691116	1.10579e-08
AIFM2	-0.170833	0.255408
AIG1	-0.147766	0.229006
AIMP1	0.471515	1.5421e-05
AIP	0.189967	0.30041
AJUBA	-1.39061	1.33546e-51
AK1	-1.67061	4.23397e-26
AK2	0.243301	0.00754049
AK3	0.41674	3.84092e-05
AK4	0.0440839	0.739381
AK6	-0.315254	0.0480161
AKAP1	0.193202	0.132607
AKAP10	0.068297	0.645504
AKAP11	0.604945	1.66581e-12
AKAP13	-0.460853	3.96992e-09
AKAP17A	-0.481259	2.33269e-07
AKAP8	0.332195	0.00294367
AKAP8L	0.2334	0.0552864
AKAP9	0.361278	0.0046239
AKIRIN1	-1.49279	1.48655e-40
AKIRIN2	-0.169431	0.197198
AKR1A1	-0.108005	0.480674
AKR1C1	-0.214911	0.127901
AKR1C2	0.316476	0.0160879
AKR1C3	-0.0956608	0.473728
AKT1	-0.431025	0.000101998
AKT2	-0.0237794	0.883503
AKT3	-0.325871	0.00318244
AL365205	-1.2583	3.54679e-17
ALAS1	0.397637	0.000351432
ALCAM	0.474091	2.13034e-06
ALDH16A1	0.544966	0.00241959
ALDH18A1	0.222301	0.0151208
ALDH1A3	-1.4598	1.78225e-50
ALDH1B1	0.623518	7.41407e-06
ALDH2	-1.46725	7.02243e-27
ALDH3A1	-3.61494	2.9822e-140
ALDH3A2	-0.375178	0.000145371
ALDH3B1	-1.28529	3.22143e-25
ALDH6A1	0.128595	0.451222
ALDH7A1	0.655258	8.00726e-08
ALDH9A1	0.331328	3.42479e-05
ALDOA	-0.211694	0.146666
ALG1	0.499561	0.00083678
ALG12	-0.138746	0.454359
ALG13	-0.201539	0.183885
ALG2	0.331807	0.00476398
ALG5	0.440241	0.00253967
ALG8	0.47876	0.000691539
ALG9	0.150592	0.276193
ALKBH5	0.263848	0.0320008
ALKBH7	-0.227979	0.41523
ALMS1	0.896042	5.59223e-21
ALOX15B	-1.1478	2.17625e-26
ALPK1	0.373486	0.0047725
ALPP	-2.46372	1.82189e-56
ALS2	0.403356	3.76966e-05
ALS2CL	-1.221	5.75944e-51
ALYREF	0.334238	0.010609
AMBRA1	0.453595	3.32135e-05
AMD1	0.161141	0.0879941
AMFR	-0.152714	0.226312
AMIGO2	0.535237	1.04495e-08
AMMECR1	-1.07656	1.90794e-28
AMMECR1L	-0.332459	0.00160878
AMOTL1	-0.907531	3.28341e-29
AMOTL2	-0.852212	2.4068e-12
AMPD2	0.158104	0.229967
AMPD3	-0.567303	1.11802e-07
AMT	-0.555116	0.000889615
AMZ2	0.187851	0.225294
ANAPC1	-0.220452	0.0160277
ANAPC11	-0.0201485	0.93508
ANAPC13	0.119905	0.3104
ANAPC16	-0.26263	0.0116736
ANAPC2	0.377291	0.00589036
ANAPC4	0.290052	0.0360746
ANAPC5	0.231503	0.0204317
ANAPC7	0.229944	0.0496287
ANGEL1	0.442446	0.00181664
ANGEL2	0.292057	0.00714488
ANGPTL4	-2.22758	2.42465e-119
ANK1	-0.985493	7.70188e-11
ANKEF1	0.18509	0.135899
ANKFY1	-0.0490678	0.719714
ANKH	-0.546644	1.0421e-05
ANKHD1	0.348086	0.00384814
ANKIB1	-0.13383	0.155057
ANKLE2	-0.202124	0.0256895
ANKMY2	0.256274	0.0938904
ANKRD10	-0.310059	0.0027503
ANKRD11	0.359518	1.34294e-05
ANKRD12	0.134302	0.354401
ANKRD13A	-0.0532164	0.742425
ANKRD13C	0.28098	0.0158348
ANKRD13D	-0.32903	0.00123218
ANKRD17	-0.0493208	0.730222
ANKRD22	-0.460947	0.0063197
ANKRD26	0.823331	5.03478e-07
ANKRD27	-0.623218	1.14318e-12
ANKRD33B	-3.26262	1.16811e-148
ANKRD36	0.0123622	0.950433
ANKRD36B	-0.139407	0.397304
ANKRD36C	0.261511	0.0588452
ANKRD40	0.0733018	0.557422
ANKRD46	-0.775726	9.57008e-12
ANKRD50	-0.148859	0.137063
ANKRD52	0.168338	0.147747
ANKRD54	0.482426	0.00213581
ANKRD9	0.52487	0.0346427
ANKS1A	0.0608339	0.685032
ANKS3	0.137016	0.482782
ANKZF1	-0.198243	0.114651
ANLN	0.0761729	0.578933
ANO10	-0.437631	1.70405e-05
ANO6	-0.305114	0.00073242
ANO8	-0.962771	5.36519e-13
ANO9	-1.33274	5.86162e-32
ANP32A	0.329844	0.00205365
ANP32B	-0.650428	2.04408e-08
ANP32E	0.420229	3.49235e-05
ANTXR1	-0.423774	1.24182e-05
ANTXR2	-0.0618716	0.761772
ANXA1	-0.746529	1.25238e-19
ANXA11	-0.459329	2.71331e-07
ANXA2	-0.883129	4.08583e-28
ANXA3	-0.876523	1.39111e-18
ANXA4	-0.486171	2.0183e-05
ANXA5	-0.224398	0.0103063
ANXA6	-0.700712	8.83565e-12
ANXA7	0.0225445	0.864279
AOPEP	-0.582564	8.5964e-08
AOX1	0.343769	0.0172601
AP1AR	0.359411	0.00557255
AP1B1	0.435777	0.00170749
AP1G1	0.382804	9.91648e-06
AP1M1	0.904496	1.9758e-11
AP1S1	0.221208	0.0759604
AP1S2	-0.287248	0.0504545
AP1S3	-0.397555	0.00284523
AP2A1	-0.372236	0.00144071
AP2A2	-0.413049	0.00020134
AP2B1	-0.372857	1.31565e-06
AP2M1	0.055733	0.6369
AP2S1	0.384988	0.00475069
AP3B1	0.430848	1.71413e-05
AP3D1	0.308066	0.0122742
AP3M1	-0.497534	4.19148e-06
AP3M2	0.0295179	0.860896
AP3S1	-0.974805	1.90267e-13
AP3S2	-0.404224	0.00015102
AP4B1	0.0067432	0.976268
AP4E1	0.186815	0.156065
AP4S1	0.0951788	0.61503
AP5M1	0.279945	0.0122736
AP5S1	0.160577	0.390898
APAF1	0.027408	0.865338
APBA3	0.00094966	0.996887
APBB2	-0.703218	3.71955e-14
APBB3	-0.457518	0.00370973
APC	0.7983	1.90416e-14
APC2	-0.425561	0.0606928
APEH	-0.112286	0.470327
APEX1	0.763299	1.08321e-15
APH1A	0.268718	0.0322946
APH1B	-0.31983	0.0182774
API5	0.281542	0.00289414
APIP	0.441216	0.00165993
APLN	-1.11819	1.60923e-13
APLP2	-0.185976	0.0162201
APMAP	0.0590702	0.597294
APOL1	-1.83435	5.25118e-31
APOL2	-0.213271	0.0896684
APOOL	0.203433	0.126686
APP	-0.153342	0.136584
APPBP2	0.143399	0.256454
APPL1	0.0342322	0.79899
APPL2	-1.05345	3.1754e-13
APTX	0.274631	0.0251008
AQR	0.578174	9.57805e-08
ARAF	0.0698235	0.724516
ARAP1	-0.53672	7.63664e-06
ARAP2	-0.135763	0.445215
ARAP3	-0.0709607	0.725264
ARCN1	0.444856	1.83716e-05
AREG	-0.305826	0.0141512
AREL1	0.0706558	0.541291
ARF1	0.112703	0.323636
ARF3	0.14319	0.137484
ARF4	0.0132023	0.906546
ARF5	0.168063	0.318082
ARF6	0.0189249	0.896729
ARFGAP1	0.339947	0.0164016
ARFGAP2	0.342492	0.00435961
ARFGEF1	-0.159421	0.1604
ARFGEF2	-0.10336	0.30458
ARFIP1	0.0392834	0.799066
ARFIP2	0.353652	0.00460826
ARFRP1	-0.394199	0.000792818
ARGLU1	-0.0562398	0.703795
ARHGAP1	-0.471277	5.0483e-05
ARHGAP10	-0.260382	0.0741826
ARHGAP12	-0.150914	0.241812
ARHGAP17	0.55005	1.56212e-06
ARHGAP18	0.0205317	0.905632
ARHGAP21	-0.301466	0.00158756
ARHGAP26	-0.421883	0.00751513
ARHGAP27	-1.70114	4.94631e-44
ARHGAP29	-0.904587	2.32149e-22
ARHGAP31	-1.40591	1.63556e-31
ARHGAP32	0.336818	0.00158747
ARHGAP35	-0.218731	0.00606604
ARHGAP39	0.179073	0.350705
ARHGAP45	-1.19689	6.57888e-23
ARHGAP5	0.240127	0.0375848
ARHGDIA	0.325073	0.0261248
ARHGDIB	-2.96222	1.04656e-78
ARHGEF1	-0.458626	0.000115495
ARHGEF10	-0.303897	0.0302159
ARHGEF10L	-1.03977	2.54114e-09
ARHGEF11	0.49658	1.58753e-05
ARHGEF12	0.306756	0.000167762
ARHGEF16	-0.559533	6.10733e-05
ARHGEF17	-0.370753	0.0186924
ARHGEF18	0.163239	0.17107
ARHGEF2	-0.738536	9.43885e-14
ARHGEF3	-0.227729	0.0507183
ARHGEF4	-0.805109	4.00402e-10
ARHGEF40	-1.15731	6.2146e-22
ARHGEF5	0.0726533	0.659651
ARHGEF7	0.200484	0.0319557
ARID1A	-0.11687	0.300539
ARID1B	0.177342	0.0807172
ARID2	-0.173478	0.197121
ARID3A	1.57504	6.19697e-40
ARID4A	0.416457	0.000732202
ARID4B	0.233943	0.0363934
ARID5B	1.2768	2.07686e-33
ARIH1	-0.450714	6.98879e-07
ARIH2	0.360708	0.00017093
ARL1	0.380626	0.000259971
ARL10	-1.22507	2.59815e-27
ARL14EP	0.510845	4.9329e-06
ARL2BP	-0.292668	0.00681239
ARL3	-0.117725	0.574657
ARL4A	0.652852	3.35319e-06
ARL4C	-0.671441	2.20101e-07
ARL4D	-0.149255	0.318781
ARL5A	0.581055	7.08052e-08
ARL5B	-0.768057	4.33474e-10
ARL6IP1	0.186878	0.0446045
ARL6IP4	-0.180587	0.322925
ARL6IP5	-1.0425	3.58046e-44
ARL6IP6	0.154676	0.325645
ARL8A	-0.280368	0.0346722
ARL8B	0.338864	4.04547e-05
ARMC1	0.429504	2.00872e-05
ARMC10	0.0991211	0.437491
ARMC6	0.346231	0.0702322
ARMC8	0.0277204	0.84419
ARMC9	0.260373	0.0660431
ARMCX3	0.208591	0.144805
ARMH3	0.325981	0.0037917
ARMT1	0.308777	0.0272133
ARNT	0.16992	0.0896563
ARNTL	0.152519	0.324768
ARNTL2	-0.265387	0.00530257
ARPC1B	-1.15672	2.18466e-21
ARPC2	-0.0242027	0.85723
ARPC3	-0.0184393	0.900912
ARPC5	0.0595671	0.628371
ARPC5L	0.226918	0.0762547
ARPP19	0.145698	0.160016
ARRB1	-3.82101	7.99287e-155
ARRDC1	-1.35242	3.50816e-33
ARRDC2	-1.89922	3.6008e-35
ARRDC3	-0.198716	0.177519
ARRDC4	0.370568	0.0511367
ARSA	-0.154627	0.401809
ARSJ	-1.01593	1.15226e-22
ARV1	0.397774	0.00446573
ARVCF	-1.15377	4.94688e-12
ASAH1	-0.55881	3.97969e-09
ASAP1	-0.582889	9.97644e-09
ASAP2	-1.15813	1.14706e-42
ASAP3	-2.14874	6.55972e-40
ASB1	-0.684442	7.98137e-10
ASB13	1.10255	1.31702e-16
ASB6	0.0400136	0.856922
ASB7	0.477251	8.33044e-05
ASCC1	-0.0652071	0.616154
ASCC2	0.596547	1.42445e-08
ASCC3	0.313854	0.000291458
ASF1A	0.865944	6.40748e-11
ASH1L	0.231207	0.0160738
ASH2L	0.132015	0.309459
ASL	-0.20765	0.164012
ASMTL	-0.108223	0.586192
ASNSD1	0.877313	3.13087e-13
ASPM	0.435828	0.00032495
ASPSCR1	-0.498312	0.00213621
ASS1	-0.544862	6.05353e-09
ASXL1	-0.0783367	0.418368
ASXL2	0.115963	0.366722
ATAD1	0.176826	0.122475
ATAD2	0.582879	2.45804e-07
ATAD2B	0.857913	3.42546e-15
ATAD3A	-0.0447107	0.844102
ATAD3B	-0.341799	0.027824
ATE1	0.145279	0.226856
ATF1	0.0867265	0.57096
ATF2	0.303071	0.00189582
ATF4	-0.313767	0.00585139
ATF5	0.723927	8.85656e-07
ATF6	0.110763	0.370445
ATF7	-0.0373601	0.818203
ATF7IP	0.135925	0.197567
ATG101	-0.303826	0.201173
ATG12	0.129694	0.34399
ATG13	-0.0462492	0.775832
ATG14	0.28522	0.0283516
ATG16L1	-0.307466	0.0126701
ATG16L2	-1.17542	1.09963e-26
ATG2A	0.595926	0.00115735
ATG2B	0.434165	6.28458e-06
ATG3	0.142709	0.226407
ATG4B	0.091114	0.666407
ATG4D	0.452274	0.0392008
ATG5	0.0443199	0.763024
ATG7	-0.212167	0.119956
ATIC	0.186262	0.0491319
ATL2	0.428438	0.000724718
ATL3	-0.529017	1.65614e-11
ATM	0.36808	0.000450308
ATMIN	0.150086	0.230376
ATN1	-0.347247	0.0161534
ATOX1	-0.269969	0.0987861
ATP10D	-0.206751	0.371135
ATP11B	0.206287	0.0446511
ATP11C	0.502485	1.85648e-05
ATP13A1	0.0527715	0.785018
ATP13A2	-0.539174	0.00188956
ATP13A3	-0.136573	0.235926
ATP1A1	-0.31964	0.000184002
ATP1B1	-1.68892	6.5738e-61
ATP1B3	-0.0374753	0.746698
ATP2A2	-0.487281	1.17466e-12
ATP2B1	-0.220657	0.023733
ATP2B4	-1.02729	9.65381e-33
ATP2C1	0.0962066	0.353223
ATP5F1A	0.15545	0.111144
ATP5F1B	0.0617969	0.589906
ATP5F1C	0.238682	0.00515694
ATP5F1D	0.141344	0.568407
ATP5F1E	-0.182033	0.213053
ATP5IF1	0.586235	0.00015524
ATP5MC1	0.394661	0.00241299
ATP5MC2	0.212421	0.145695
ATP5MC3	0.2496	0.0313146
ATP5MD	-0.129434	0.299697
ATP5ME	-0.274564	0.277022
ATP5MG	0.187188	0.274422
ATP5MPL	0.328216	0.00414669
ATP5PB	0.540391	2.07565e-11
ATP5PD	0.463261	0.000126789
ATP5PF	0.181831	0.183187
ATP6AP1	0.158247	0.280548
ATP6AP2	0.410939	1.02573e-05
ATP6V0A1	0.494477	7.2366e-08
ATP6V0A2	-0.28067	0.14231
ATP6V0B	0.194386	0.337828
ATP6V0C	0.384285	0.0114025
ATP6V0D1	1.14461	4.43487e-20
ATP6V0E1	0.526006	1.49725e-05
ATP6V1A	0.701993	2.83572e-21
ATP6V1B2	0.586017	2.74103e-11
ATP6V1C1	0.0687725	0.567013
ATP6V1D	0.319395	0.00197349
ATP6V1E1	0.0362685	0.782342
ATP6V1F	1.00649	2.99658e-18
ATP6V1G1	0.669573	7.17835e-12
ATP6V1H	0.15694	0.157672
ATP7B	1.1089	6.15213e-25
ATP8B1	-0.257296	0.0507183
ATP8B2	-1.4494	6.97382e-32
ATP8B3	-1.51888	7.16833e-20
ATP9A	-0.579838	4.40888e-12
ATP9B	0.344802	0.0239493
ATPAF1	0.882219	2.20916e-16
ATR	0.240453	0.0301998
ATRAID	0.22757	0.139568
ATRIP	-0.227543	0.206036
ATRN	-0.0995428	0.291109
ATRX	0.0253051	0.873251
ATXN1	-0.870876	4.07925e-17
ATXN10	-0.192803	0.0548767
ATXN2L	0.0411161	0.799066
ATXN3	0.201599	0.189719
ATXN7	-0.109629	0.354699
ATXN7L3	-0.0548819	0.679379
AUP1	0.144999	0.323246
AURKA	0.638141	1.07044e-08
AURKAIP1	0.302919	0.0942678
AUTS2	-0.188229	0.273338
AVL9	0.608642	5.28195e-14
AXIN1	-0.101365	0.528733
AXL	-2.73588	4.61297e-117
AZI2	0.941135	3.51577e-25
AZIN1	-0.613714	1.50321e-13
B2M	-0.335322	2.64686e-06
B3GALNT1	-0.0175002	0.926177
B3GALNT2	0.432752	8.74526e-06
B3GALT6	1.09393	1.79565e-09
B3GAT3	-0.0308753	0.902582
B3GLCT	-0.431816	0.00590012
B3GNT2	0.042485	0.794737
B3GNT3	-1.7164	2.0892e-41
B3GNT5	-1.01549	2.75977e-29
B4GALNT4	-0.384575	0.00739568
B4GALT1	-0.411436	3.79437e-07
B4GALT2	-0.853117	1.7977e-12
B4GALT3	0.30934	0.0113142
B4GALT4	-0.515694	0.000147567
B4GALT5	-0.628219	1.33375e-14
B4GALT6	-1.03106	1.90813e-16
B4GALT7	0.115862	0.591836
B4GAT1	0.0408901	0.834513
BABAM1	0.291789	0.0223632
BABAM2	-0.359697	0.0163195
BACE1	-0.138737	0.336033
BACE2	-0.545553	2.00993e-08
BACH1	-0.0204859	0.893694
BAD	-0.0155057	0.947618
BAG1	0.108271	0.453364
BAG2	0.465791	0.000128436
BAG3	-0.160963	0.170953
BAG4	-0.309303	0.00132078
BAG5	-0.0985248	0.441702
BAHD1	0.328063	0.0470379
BAIAP2	-0.990594	2.17842e-10
BAIAP2L1	-0.553164	1.20222e-08
BAK1	-0.481998	0.00258873
BANF1	0.108284	0.476885
BANP	-0.15359	0.426297
BAP1	0.525646	1.28317e-05
BARD1	0.255472	0.123978
BARX2	0.236104	0.153211
BASP1	0.882756	1.10396e-21
BAX	-0.0281521	0.894421
BAZ1B	0.160106	0.125254
BAZ2A	-0.00410727	0.972322
BAZ2B	0.0802084	0.652684
BBS1	0.254969	0.0496116
BBS2	-0.4379	5.67745e-05
BBX	0.461959	4.21331e-06
BCAM	-1.05944	7.02881e-10
BCAP29	0.0279921	0.882933
BCAP31	-0.214491	0.0989413
BCAR1	-0.0955612	0.61896
BCAR3	-0.346254	0.000276504
BCAS2	0.333481	0.0315005
BCAT2	0.947022	5.53679e-13
BCCIP	0.606088	1.70186e-07
BCKDHB	-0.245782	0.155483
BCKDK	0.227504	0.146867
BCL10	-1.15973	9.49001e-21
BCL2L1	-0.636204	2.57424e-13
BCL2L11	0.688201	1.04256e-06
BCL2L13	-0.0945128	0.367139
BCL2L2	-0.340889	0.000481555
BCL3	-0.000607455	0.998006
BCL6	0.39254	0.000365398
BCL7A	0.155712	0.320753
BCL7B	0.157331	0.407146
BCL7C	-0.26195	0.158123
BCL9	0.378976	0.00187472
BCL9L	-0.185586	0.161759
BCLAF1	0.618848	1.55302e-09
BCLAF3	0.0817855	0.713334
BCOR	-0.0312603	0.841096
BCORL1	0.0643367	0.728487
BCR	-0.264618	0.0584257
BCS1L	0.328945	0.0216752
BDKRB2	-1.23562	1.21748e-26
BDP1	0.115936	0.407661
BECN1	-0.11253	0.323975
BEST1	-0.848429	2.35278e-11
BET1L	0.144739	0.33535
BEX3	0.302803	0.0545534
BFAR	0.317093	0.00158992
BGN	-6.65121	1.85621e-29
BHLHE40	-0.417685	0.000298055
BICD1	-0.161546	0.25432
BICD2	-0.270097	0.0165597
BICRA	0.323901	0.0773173
BICRAL	-0.78762	3.38961e-08
BID	-1.18614	2.1119e-16
BIRC2	-1.09962	4.87576e-29
BIRC3	-3.11381	1.27908e-104
BIRC5	0.0391813	0.847323
BIRC6	-0.494249	5.17175e-09
BIVM	0.81162	4.98988e-20
BLCAP	-0.316422	0.000281433
BLMH	-0.0103673	0.952327
BLOC1S2	0.417275	0.00233781
BLOC1S3	0.20908	0.263065
BLOC1S6	0.0346363	0.837288
BLVRA	-0.314262	0.0677104
BLVRB	-0.514829	0.0010649
BLZF1	0.395495	0.000113916
BMF	-2.3208	4.38785e-68
BMI1	0.751989	4.87306e-19
BMP1	-1.98533	6.63114e-88
BMP2K	-1.2873	4.19542e-31
BMPR1A	0.268145	0.00773011
BMPR1B	0.0388273	0.85916
BMS1	0.434164	1.42348e-05
BMT2	0.129261	0.407507
BNC2	0.196436	0.147845
BNIP2	0.259238	0.00395322
BNIP3	0.0408588	0.829465
BNIP3L	-0.853349	2.32977e-15
BOD1	0.306894	0.0485986
BOD1L1	0.289398	0.0238863
BOK	-0.495702	0.0206451
BOLA2B	-0.0247428	0.93284
BPHL	-0.823296	6.30682e-06
BPNT1	0.853292	2.15747e-11
BPNT2	-0.28442	0.000661966
BPTF	0.190428	0.110307
BRAF	-0.423448	0.00251948
BRAP	0.453785	0.00223585
BRAT1	0.104425	0.647258
BRCA1	0.873213	1.07284e-09
BRCA2	0.273473	0.089681
BRCC3	-0.302824	0.0628432
BRD1	0.161142	0.157005
BRD3	-0.196581	0.106685
BRD4	0.437432	1.48472e-06
BRD7	0.346226	0.00655098
BRD8	0.412311	0.000366643
BRD9	0.0465579	0.719378
BRF1	0.3174	0.0252142
BRI3	-0.319248	0.0158862
BRI3BP	-0.000282164	0.99831
BRIX1	0.492169	3.64814e-06
BRMS1	0.184454	0.293952
BRMS1L	0.186082	0.309465
BROX	-0.424759	0.00012736
BRPF1	0.551194	0.000120436
BRPF3	-0.37475	0.000855772
BRWD1	-0.295236	0.00311441
BRWD3	0.672122	1.20278e-09
BSCL2	0.960208	1.21435e-07
BSDC1	-0.399911	0.000189241
BSG	0.671757	6.43109e-14
BTAF1	0.430258	2.20401e-06
BTBD1	-0.200584	0.0327133
BTBD10	-0.000405288	0.997761
BTBD11	-0.302253	0.0390125
BTBD2	-0.178861	0.245169
BTBD3	0.611433	1.55558e-11
BTBD6	0.00416746	0.985507
BTBD7	-0.453286	2.20923e-06
BTBD9	0.269567	0.0200981
BTD	-0.205485	0.0519431
BTF3	0.459248	1.37798e-05
BTF3L4	0.535032	9.88921e-07
BTG1	0.266024	0.00521463
BTG3	0.257278	0.116217
BTN2A1	0.0297761	0.888193
BTRC	0.147049	0.255508
BUB1	0.0673829	0.69502
BUB1B	0.46709	0.000344932
BUB3	-0.0157286	0.891615
BUD23	0.495407	6.20016e-06
BUD31	0.690698	7.02118e-08
BZW1	-0.474046	1.19559e-08
BZW2	-0.309514	0.00193986
C10ORF88	0.101756	0.580304
C11ORF24	0.104884	0.475515
C11ORF49	-0.0413253	0.837194
C11ORF58	0.20575	0.0291629
C11ORF68	-0.826359	6.27887e-08
C11ORF80	-1.23594	1.35299e-28
C11ORF95	-0.196071	0.153378
C12ORF29	0.47328	0.00109228
C12ORF4	-0.0135961	0.946282
C12ORF45	0.119564	0.397304
C12ORF49	0.171554	0.143476
C12ORF65	-0.268457	0.124662
C14ORF119	0.0296523	0.836829
C15ORF39	-0.859192	5.89243e-09
C15ORF40	0.1284	0.433093
C16ORF72	0.0769006	0.485288
C16ORF74	-0.682568	1.43778e-05
C18ORF25	0.257743	0.0138404
C19ORF12	-0.0552743	0.747129
C19ORF25	-0.0901307	0.646153
C19ORF33	-0.79099	1.77357e-06
C19ORF48	0.554065	0.0014759
C19ORF53	0.501817	6.61648e-05
C1D	0.501856	0.00123477
C1GALT1	0.155781	0.225623
C1ORF116	-1.58817	1.33112e-54
C1ORF198	-0.264621	0.123554
C1ORF21	0.8282	2.03745e-15
C1ORF43	0.411227	5.1812e-08
C1ORF74	0.0182338	0.922586
C1QBP	0.311842	0.00875282
C1QTNF1	-1.84196	9.68591e-58
C1QTNF6	-1.07567	1.06777e-13
C1R	1.13364	1.00718e-38
C1RL	0.16159	0.167467
C1S	0.65998	5.85268e-16
C20ORF194	-0.204026	0.0425895
C20ORF27	0.812194	4.29914e-06
C21ORF91	-0.433988	0.00331921
C2CD2	-0.9039	7.23009e-24
C2CD3	0.153737	0.355544
C2CD5	0.527793	1.65727e-05
C2ORF49	0.447743	0.000126361
C2ORF68	0.391434	0.000681881
C2ORF69	0.81659	6.82295e-10
C3	-1.36391	1.01146e-77
C3ORF38	0.662119	4.66744e-07
C3ORF52	-0.927997	1.42201e-09
C4ORF3	-0.390199	0.00986894
C5ORF15	0.179482	0.154944
C5ORF22	0.669007	6.4986e-09
C5ORF24	0.378303	0.00209786
C5ORF38	-0.496475	0.00660544
C6ORF120	0.703107	2.66011e-15
C6ORF132	-0.921444	1.53156e-17
C6ORF62	0.108851	0.279315
C7ORF50	0.301987	0.0603751
C8ORF33	0.423895	0.000120607
C9ORF78	0.482246	0.000534128
CA12	-0.654177	2.65125e-09
CA2	2.21442	3.20814e-81
CA9	-0.446078	0.293896
CAAP1	0.361028	0.0117135
CAB39	-1.22386	5.86273e-61
CAB39L	-0.510945	0.0018445
CABIN1	0.30382	0.00916486
CACNB1	-1.44253	9.50896e-24
CACTIN	0.445923	0.000729649
CACUL1	-0.323106	2.30871e-05
CACYBP	0.206617	0.0882693
CAD	0.251901	0.099198
CALCOCO1	0.0736051	0.622346
CALCOCO2	0.145343	0.227079
CALD1	0.446974	0.00032551
CALHM2	-1.79159	3.1885e-22
CALM2	-0.658278	4.19297e-14
CALM3	0.00508313	0.968682
CALR	0.100211	0.402228
CALU	-0.539978	7.36059e-10
CAMK2G	-0.1876	0.118929
CAMK2N1	-0.581848	2.62441e-08
CAMKK1	-2.75639	2.75151e-42
CAMKK2	0.0791412	0.524361
CAMLG	0.482231	7.42681e-05
CAMSAP1	-0.0729495	0.589362
CAMSAP2	-0.146073	0.226446
CAMSAP3	-0.596848	5.72193e-05
CAMTA2	0.0706288	0.700154
CAND1	0.376622	1.15444e-05
CANT1	0.338486	0.0126798
CANX	-0.338316	9.3093e-05
CAP1	-0.221186	0.00694633
CAPG	-2.22749	9.13482e-93
CAPN1	-0.487103	6.38362e-05
CAPN10	0.0563475	0.830946
CAPN15	0.209859	0.276553
CAPN2	-0.913872	3.87639e-32
CAPN7	0.122585	0.299683
CAPNS1	-0.126229	0.265709
CAPRIN1	0.208127	0.0202494
CAPRIN2	-0.0293784	0.877696
CAPS	-1.91771	1.02958e-30
CAPZA1	0.270668	0.00391914
CAPZB	0.215359	0.023585
CARD10	-1.16947	1.26962e-16
CARD19	-1.3808	1.64703e-22
CARD6	0.643581	1.51737e-06
CARD8	0.347492	0.0192647
CARF	-0.97895	1.3148e-11
CARHSP1	-1.00649	2.28043e-25
CARM1	0.55816	5.61388e-06
CARMIL1	0.081864	0.587858
CARNMT1	0.089968	0.509057
CARS1	-0.295166	0.000968323
CARS2	0.0895046	0.456244
CASC3	0.159796	0.129387
CASD1	-0.229106	0.173579
CASK	0.340025	0.00340233
CASP1	0.527075	0.000554171
CASP14	-0.430836	0.0153251
CASP2	0.316526	0.00432799
CASP3	-0.283573	0.0098816
CASP4	0.561075	2.40874e-07
CASP7	-1.85212	7.76799e-26
CASP8	0.444769	0.000158042
CASP8AP2	0.419862	0.00295451
CAST	-0.216913	0.075021
CAT	-0.345308	0.00062498
CAV1	-0.607762	6.98012e-13
CAV2	-0.606858	8.15827e-12
CAVIN1	-0.60824	2.61173e-10
CAVIN3	-0.849443	3.97629e-07
CBARP	-0.841123	0.000130285
CBFA2T2	-0.0626417	0.662976
CBFB	-0.104093	0.450431
CBL	-0.534034	4.91865e-11
CBLB	0.251261	0.0373553
CBLL1	-0.181954	0.251566
CBR4	0.195987	0.172086
CBWD1	0.292471	0.0121607
CBWD2	0.264256	0.065078
CBWD3	0.214736	0.403591
CBWD5	0.130526	0.379183
CBX1	0.262438	0.0226536
CBX3	-0.316577	0.00224098
CBX4	0.379331	0.00215242
CBX5	-0.858823	6.30715e-21
CBX6	1.14327	5.31057e-24
CBY1	-0.174156	0.398129
CC2D1A	1.0814	5.43665e-15
CC2D1B	-0.299441	0.00902344
CC2D2A	0.919442	2.96833e-14
CCAR1	0.378119	0.000333959
CCAR2	0.120934	0.356403
CCBE1	-1.41205	1.06427e-50
CCDC117	0.841102	5.2339e-15
CCDC12	-0.048884	0.81299
CCDC124	0.712277	2.01766e-09
CCDC127	-0.047636	0.792927
CCDC130	0.101626	0.626642
CCDC14	0.534268	4.35122e-05
CCDC142	-0.102415	0.584287
CCDC144B	0.372912	0.0183295
CCDC174	0.402539	0.00756596
CCDC186	-0.0204644	0.908183
CCDC25	0.609908	4.14753e-07
CCDC32	0.26438	0.0828103
CCDC43	0.00844718	0.966326
CCDC47	0.33011	0.000323442
CCDC50	-0.161626	0.117413
CCDC51	0.124621	0.557307
CCDC57	-0.21818	0.059342
CCDC58	0.254348	0.28276
CCDC6	0.176011	0.042153
CCDC71	0.0335229	0.885461
CCDC80	-2.1124	6.49053e-109
CCDC82	-0.491942	0.00105049
CCDC85B	-0.696456	0.120126
CCDC86	0.585724	1.59667e-05
CCDC88A	0.302956	0.00745364
CCDC88C	0.266851	0.0145674
CCDC9	-0.423806	0.0104653
CCDC90B	-0.200078	0.130883
CCDC91	0.251854	0.210788
CCDC93	0.175209	0.130847
CCDC97	0.4359	0.000997138
CCDC9B	-1.52096	1.22875e-75
CCL2	-6.16965	3.71255e-56
CCL20	-1.40511	4.69705e-14
CCM2	-0.268556	0.0369827
CCN1	-1.18986	8.01728e-18
CCN2	-2.36806	1.47147e-28
CCN4	-1.98518	0.00561569
CCNA2	0.604167	2.77444e-07
CCNB1	0.432311	4.20557e-05
CCNB1IP1	0.8078	4.04937e-09
CCNB2	-0.131448	0.445768
CCNC	0.270597	0.00293535
CCND1	-1.1855	5.02128e-57
CCND3	0.278741	0.0443047
CCNDBP1	-0.316612	0.00410119
CCNF	0.098714	0.602367
CCNG1	0.523304	3.39355e-10
CCNG2	-0.691642	7.33885e-07
CCNH	0.790721	2.58254e-11
CCNI	0.101539	0.324218
CCNJ	0.991825	4.85184e-15
CCNJL	-0.440123	0.00641094
CCNK	0.381609	0.000670558
CCNL1	0.397922	8.06654e-05
CCNT1	0.560403	2.05499e-08
CCNT2	-0.00701407	0.968833
CCNY	-0.291473	0.00298002
CCNYL1	-1.68797	1.61505e-48
CCP110	0.696082	9.56212e-08
CCSAP	-0.237613	0.121364
CCSER2	0.122908	0.308328
CCT2	-0.118972	0.291939
CCT3	0.56977	4.88322e-11
CCT4	0.121735	0.250459
CCT5	-0.217205	0.01023
CCT6A	0.265184	0.00323026
CCT7	-0.402872	0.000677179
CCT8	0.452828	6.58737e-07
CCZ1	0.093629	0.583037
CCZ1B	0.0560399	0.77171
CD109	-0.192723	0.103169
CD14	-0.811378	9.47268e-06
CD151	-0.916401	6.4193e-14
CD164	-0.287153	0.00135373
CD274	-0.231417	0.193394
CD276	-0.464763	0.00115245
CD2AP	0.263038	0.0101472
CD2BP2	0.465015	0.000168234
CD320	0.325843	0.156143
CD44	-0.528353	9.5742e-09
CD46	-0.0967688	0.292956
CD47	-0.951772	5.98461e-29
CD55	-0.40275	3.04355e-05
CD59	-0.429579	4.6529e-08
CD63	-0.215426	0.0977135
CD68	-0.161316	0.41094
CD81	1.21608	6.91034e-21
CD82	-1.1551	3.12192e-29
CD9	-1.53497	4.813e-38
CD99	-0.903805	3.30971e-12
CD99L2	0.0746779	0.6303
CDA	-1.85964	1.51618e-21
CDC123	0.348842	0.000308556
CDC16	-0.129343	0.164097
CDC20	0.0226122	0.920892
CDC23	0.335006	0.00502483
CDC25A	0.340239	0.0282368
CDC25B	-0.151109	0.19045
CDC27	0.0835337	0.543738
CDC34	0.133976	0.436158
CDC37	0.267787	0.00583834
CDC37L1	0.52432	5.62227e-05
CDC40	0.503014	6.35747e-05
CDC42	0.383789	0.000101328
CDC42BPA	-0.902543	3.9863e-24
CDC42BPG	-0.904362	8.0505e-09
CDC42EP1	-0.328184	0.0770897
CDC42EP2	-1.30287	8.21456e-23
CDC42EP3	0.367103	0.000292028
CDC42EP4	-0.45596	0.000443879
CDC42SE1	-0.117387	0.214042
CDC42SE2	0.381189	0.000707995
CDC5L	0.341421	0.0114354
CDC6	-0.0492286	0.831331
CDC73	0.0472101	0.738537
CDCA2	0.257696	0.112048
CDCA4	-0.428027	0.000729485
CDCA5	0.488955	0.00539007
CDCA7	-0.295385	0.0529413
CDCA7L	-1.53932	3.15259e-16
CDCP1	-1.07049	1.09285e-56
CDH1	-0.981757	4.99756e-27
CDH11	-0.556364	1.97217e-07
CDH13	-0.693099	1.72974e-06
CDH3	-0.586786	1.58193e-10
CDIPT	1.01661	2.16098e-12
CDK1	0.0393532	0.792202
CDK10	0.0256241	0.877825
CDK11A	0.121423	0.528908
CDK12	0.700828	5.11349e-17
CDK13	-0.26265	0.00866626
CDK16	0.317269	0.00635398
CDK17	-0.0204484	0.905023
CDK18	-2.90954	5.33503e-71
CDK19	-0.382284	0.00484933
CDK2	-0.22886	0.137985
CDK2AP1	-0.588159	5.76356e-12
CDK2AP2	-0.905822	2.97054e-08
CDK4	0.601075	8.95296e-06
CDK5R1	-1.13543	1.38928e-12
CDK5RAP1	0.333061	0.0123423
CDK5RAP2	0.37119	0.000365653
CDK5RAP3	-0.28458	0.00930777
CDK6	-0.38664	9.18864e-05
CDK7	0.483717	0.00284523
CDK8	0.058349	0.754283
CDK9	-0.3631	0.00272558
CDKAL1	0.789146	1.87613e-08
CDKL5	-0.216904	0.131534
CDKN1A	-0.968004	3.53969e-22
CDKN1B	0.43115	6.12292e-05
CDKN1C	-1.40307	1.23006e-19
CDKN3	-0.0673914	0.773278
CDON	-1.19308	3.35983e-14
CDR2	-0.475679	0.00631252
CDR2L	-0.373448	0.0514328
CDS1	-0.89815	4.79333e-11
CDS2	-1.07464	1.53503e-44
CDV3	-0.316685	0.000282111
CDYL	-0.754049	8.61255e-10
CDYL2	-0.835238	5.67617e-10
CEBPB	0.120455	0.526953
CEBPG	-0.928386	4.5093e-24
CEBPZ	0.615052	1.89429e-09
CELF1	-0.0422815	0.653879
CELSR1	-1.22354	1.39582e-36
CELSR2	-1.14152	1.29156e-12
CELSR3	0.439201	0.00105338
CEMIP2	-2.09793	3.12361e-110
CENPB	0.543729	0.00106487
CENPE	0.426806	0.00438536
CENPF	0.527766	1.38479e-05
CENPO	0.0456262	0.813437
CENPT	-0.45994	0.000305565
CENPX	-0.859354	5.90126e-06
CEP104	0.563269	4.80106e-08
CEP120	0.479868	0.000254719
CEP164	0.226417	0.0807835
CEP170	-0.00184119	0.991181
CEP170B	0.055276	0.792537
CEP192	0.31987	0.0055618
CEP20	-0.517419	0.000176822
CEP250	-0.307943	0.00505011
CEP295	0.770686	2.60061e-06
CEP350	0.583449	2.89226e-10
CEP55	-0.00770128	0.969616
CEP57	0.735902	1.79706e-08
CEP63	-0.0183015	0.921189
CEP68	0.180144	0.199083
CEP78	0.492869	0.00194443
CEP85	-0.0420769	0.837194
CEP85L	0.46395	0.000947726
CEP89	0.384761	0.000360969
CEP97	0.47046	0.000574201
CEPT1	-0.232132	0.158123
CERK	-1.80781	1.40622e-78
CERS2	-0.195998	0.038418
CERS5	-0.502031	0.000167609
CERS6	-0.0264797	0.840922
CERT1	0.270582	0.0207473
CES2	-0.179689	0.132067
CETN2	0.182998	0.239439
CFAP251	0.0720613	0.717278
CFAP298	0.69584	6.32332e-11
CFAP410	-0.332625	0.125213
CFAP97	-0.266141	0.0346722
CFDP1	0.415132	0.00574862
CFH	1.50222	1.67971e-26
CFL1	-0.16762	0.167688
CFL2	0.332853	0.00121656
CFLAR	-0.454218	6.42885e-06
CGGBP1	-0.267262	0.0159135
CGN	-0.781455	4.8384e-07
CHAF1A	0.457204	0.00582233
CHCHD1	0.297991	0.0331764
CHCHD2	0.124757	0.430604
CHCHD3	0.340988	0.00753886
CHCHD4	-0.159223	0.383337
CHD1	0.329366	0.00230836
CHD1L	0.112539	0.376561
CHD2	-0.0988849	0.502759
CHD3	-0.64486	1.40451e-17
CHD4	-0.0258037	0.82083
CHD6	0.0614133	0.602976
CHD7	0.207394	0.0250259
CHD8	0.522629	4.91665e-12
CHD9	-0.694726	1.40938e-09
CHEK1	0.509403	1.95428e-05
CHERP	0.698091	4.2842e-11
CHFR	0.212746	0.140073
CHI3L1	-0.448371	0.0302028
CHID1	0.253913	0.0434633
CHKA	-0.091961	0.599106
CHKB	-0.261775	0.0391957
CHM	0.315198	0.00198162
CHMP1A	-0.0660385	0.744713
CHMP2A	-0.153472	0.338825
CHMP2B	0.876048	3.69586e-24
CHMP3	0.117489	0.290649
CHMP4B	-0.0691563	0.615697
CHMP5	-0.264734	0.0386511
CHMP7	-0.836054	1.33739e-15
CHORDC1	0.60554	1.32481e-06
CHP1	0.171779	0.0695157
CHPF	-0.166108	0.663717
CHPF2	-0.312283	0.030222
CHRAC1	-0.334523	0.00992374
CHRDL1	-2.99423	1.27468e-61
CHST1	-3.25903	2.78967e-51
CHST11	-0.820019	8.4558e-13
CHST15	-0.151676	0.107538
CHST3	-0.736759	5.59708e-14
CHSY1	-0.773441	2.94471e-16
CHTF18	0.118375	0.571032
CHTF8	-0.4146	0.00650774
CHTOP	-0.0396076	0.747544
CIAO1	0.180358	0.107333
CIAO2A	0.518643	2.00534e-05
CIAO2B	-0.424724	0.00561455
CIAO3	0.0890245	0.667855
CIAPIN1	0.643021	5.57518e-06
CIB1	-0.442518	0.00043517
CIBAR1	0.279834	0.0521542
CIC	0.179656	0.261337
CIITA	-1.18896	3.52471e-12
CILK1	0.604461	1.99814e-05
CINP	0.284389	0.071917
CIRBP	0.124799	0.237695
CISD1	0.492113	8.44519e-06
CISD2	0.00876858	0.962015
CIT	-0.342924	0.00303109
CITED2	0.123522	0.443222
CITED4	-0.406194	0.30609
CIZ1	0.219117	0.0757195
CKAP2	0.0943411	0.520304
CKAP2L	-0.545088	0.00040145
CKAP4	0.570308	1.0423e-06
CKAP5	0.321625	0.000201644
CKS1B	-0.0567547	0.771989
CLASP1	0.527589	1.17198e-08
CLASP2	0.575329	2.87743e-09
CLASRP	0.245151	0.0870206
CLBA1	0.328722	0.0147367
CLCA2	-0.558286	5.455e-05
CLCC1	0.130398	0.336185
CLCF1	-0.895525	1.07853e-07
CLCN2	-0.0937568	0.682339
CLCN3	0.44838	4.94906e-06
CLCN5	0.730054	4.15562e-07
CLCN6	0.736263	2.53001e-12
CLCN7	0.456299	0.00307105
CLDN1	-0.0493758	0.818764
CLDN12	-0.0661529	0.600211
CLDN4	-1.39343	3.1402e-16
CLDN7	-0.901015	3.65799e-15
CLDND1	-0.170348	0.0964367
CLEC16A	-0.0374705	0.839149
CLIC4	-0.548066	2.11608e-09
CLINT1	0.285624	0.00410822
CLIP1	-0.700521	7.92776e-10
CLIP2	-1.81905	1.56355e-32
CLIP4	-0.727627	0.000140926
CLK1	0.0187291	0.919604
CLK2	-0.174294	0.0986704
CLK3	0.116749	0.325975
CLK4	-0.450358	0.00084625
CLMN	-0.823192	4.60666e-21
CLMP	-0.0700201	0.579271
CLN5	0.065297	0.697372
CLN6	0.453867	0.0127674
CLN8	-0.730463	2.13806e-10
CLNS1A	0.331756	0.000849013
CLOCK	-0.245711	0.0478013
CLPB	0.431819	0.000641016
CLPP	0.59392	2.48243e-05
CLPTM1	0.0174152	0.927996
CLPTM1L	-0.339074	0.00716886
CLPX	0.0354262	0.813219
CLSTN1	0.497078	3.51796e-06
CLSTN3	-0.14063	0.316897
CLTA	-0.130624	0.384039
CLTB	-0.389768	0.00353016
CLTC	0.199697	0.0133443
CLTCL1	-0.833664	5.47684e-12
CLU	-2.66918	2.69252e-39
CLUH	0.642531	5.00804e-06
CLUHP3	0.353604	0.0684704
CMAS	-0.13111	0.277485
CMBL	-0.815671	1.11373e-19
CMC2	0.169522	0.311563
CMIP	-0.380297	6.42207e-05
CMKLR1	-3.4613	1.87748e-80
CMPK1	-0.985578	8.51616e-27
CMSS1	0.301762	0.0650895
CMTM3	-0.294473	0.0243944
CMTM4	-0.559705	5.04404e-09
CMTM6	-0.0024293	0.985032
CMTM7	-0.474107	0.00330194
CMTR1	0.156807	0.315699
CMTR2	0.35439	0.00942527
CNBP	-0.117259	0.217526
CNDP2	-0.458522	7.89537e-06
CNIH1	0.197159	0.0470763
CNIH4	0.0521704	0.69502
CNN2	0.22446	0.0315247
CNNM2	0.612338	2.65721e-06
CNNM3	-0.242812	0.179721
CNOT1	0.381053	3.52282e-07
CNOT10	0.255301	0.0449343
CNOT11	0.284014	0.00850044
CNOT2	0.221442	0.083913
CNOT3	0.108875	0.421621
CNOT4	0.12618	0.479569
CNOT6	0.325597	0.00710549
CNOT6L	0.630338	2.97614e-08
CNOT8	0.0462038	0.763349
CNOT9	0.262323	0.0217978
CNP	-0.109885	0.438299
CNPPD1	-0.189801	0.205799
CNST	0.0784312	0.600511
CNTN1	-0.0359855	0.823754
CNTNAP1	-0.463859	0.00131197
CNTRL	0.604987	5.65291e-05
CNTROB	-0.00684568	0.968571
COA1	0.0152345	0.932875
COA3	0.0773327	0.722248
COA4	0.490497	0.000104592
COA6	0.475103	0.000237128
COA7	0.430672	0.000443594
COASY	-0.0792785	0.646131
COBLL1	1.03724	1.04979e-13
COG1	-0.0409494	0.806065
COG2	-0.00133616	0.993935
COG3	-0.144311	0.298343
COG4	-0.0064804	0.967783
COG5	0.0106475	0.950433
COG6	0.283459	0.0387101
COG7	0.785372	1.8072e-08
COIL	0.696175	2.20727e-07
COL12A1	0.869567	6.84711e-13
COL16A1	-0.729081	9.63004e-10
COL17A1	-0.0129464	0.924497
COL18A1	-1.6661	4.33861e-26
COL1A1	-1.23616	4.41257e-08
COL1A2	-0.22584	0.162183
COL27A1	0.286421	0.00728548
COL4A1	-0.575979	7.35591e-06
COL4A2	-0.429215	0.00134089
COL4A5	0.107335	0.304891
COL5A1	0.270691	0.0147587
COL6A1	-1.15492	1.15807e-28
COL6A2	-1.02657	1.05021e-15
COL7A1	-1.22927	1.2863e-27
COL8A1	0.664109	4.86735e-07
COLGALT1	-0.2962	0.00548729
COMMD1	0.213487	0.189882
COMMD10	-0.247739	0.11654
COMMD2	0.310276	0.00437343
COMMD3	0.472836	5.94727e-06
COMMD4	0.754685	7.33576e-06
COMMD6	-0.446775	0.000280581
COMMD7	0.243001	0.129783
COMMD8	0.384289	0.0149903
COMMD9	0.831664	5.4889e-10
COMT	-0.197991	0.233835
COP1	0.0587272	0.702057
COPA	0.0614745	0.494237
COPB1	-0.0322498	0.771959
COPB2	0.229122	0.00799527
COPE	0.0965137	0.682119
COPG1	-0.164206	0.0744699
COPG2	0.559019	3.94792e-08
COPS2	0.378038	0.000529567
COPS3	0.386672	0.00354493
COPS4	0.571533	5.43021e-07
COPS5	0.485154	9.6112e-08
COPS6	0.040516	0.778245
COPS7A	0.0473997	0.776289
COPS7B	0.305575	0.0358688
COPZ1	-0.153539	0.141539
COQ10B	-0.530753	6.36666e-05
COQ4	0.247597	0.0911779
COQ5	-0.0706853	0.681328
COQ6	0.132772	0.445122
COQ8A	-0.217311	0.207876
COQ8B	-0.49672	8.9527e-05
COQ9	0.431741	0.00117856
CORO1A	-2.82864	7.18656e-61
CORO1B	-0.186191	0.300593
CORO1C	-0.0137313	0.912923
CORO2A	-2.30084	1.51394e-76
COTL1	-0.122178	0.305027
COX10	0.0509377	0.782494
COX11	0.437501	0.000781287
COX15	0.472877	8.93134e-08
COX16	0.363999	0.00333339
COX17	-0.229101	0.23993
COX4I1	0.0892879	0.568627
COX5A	0.221678	0.0834544
COX5B	-0.150804	0.303147
COX6A1	-0.0872254	0.629706
COX6B1	0.0678382	0.664262
COX6C	-0.0849293	0.563216
COX7A2	0.0682911	0.633866
COX7A2L	0.188602	0.0663828
COX7B	0.431109	0.0003321
COX7C	0.415353	5.77367e-06
COX8A	0.259891	0.16189
CP	1.87031	1.87784e-33
CPA4	-1.50979	2.53595e-43
CPAMD8	-1.74651	3.22902e-42
CPD	0.499026	3.27275e-09
CPEB2	0.260098	0.00954581
CPEB4	-0.0372688	0.810524
CPLANE1	0.231073	0.0785474
CPNE2	-2.15082	4.23438e-48
CPNE3	-0.252016	0.0041759
CPNE8	0.281169	0.0138495
CPOX	0.410329	0.000625767
CPPED1	0.823163	5.82799e-12
CPSF1	0.523004	0.00010384
CPSF2	0.234371	0.0225277
CPSF3	0.251574	0.0428091
CPSF4	0.0170784	0.933909
CPSF6	0.195635	0.0450656
CPSF7	0.267692	0.00419702
CPT1A	-1.1221	8.93956e-47
CPT2	0.0830082	0.579221
CRAMP1	0.296221	0.011375
CRAT	-0.28034	0.11957
CRBN	0.0300911	0.85916
CREB1	-0.449281	7.44009e-05
CREB3	-0.237674	0.186218
CREB3L1	-1.77903	1.55153e-24
CREB3L2	-0.0603188	0.657681
CREBBP	0.656451	6.18358e-13
CREBL2	-0.660819	2.18616e-09
CREBRF	-1.46595	3.2557e-23
CREBZF	0.00848709	0.952445
CREG1	-1.33489	2.10748e-59
CRELD1	-1.06243	1.62481e-22
CRELD2	-0.535198	2.12027e-05
CRIM1	-1.28443	4.39038e-65
CRIP2	-2.17073	1.0727e-62
CRIPT	0.0282679	0.852613
CRK	-0.188721	0.0388137
CRKL	-0.187123	0.0251008
CRLF3	0.0581432	0.719082
CRLS1	0.319438	0.00216267
CRNKL1	0.263483	0.021146
CROCC	-0.226979	0.159343
CRTAP	-0.238955	0.0120314
CRTC2	-0.122867	0.494754
CRTC3	0.282533	0.0230756
CRY2	0.587766	6.89881e-05
CRYBB2P1	0.193597	0.284002
CRYBG1	0.456994	7.33184e-08
CRYBG2	-1.70423	3.07554e-20
CRYBG3	0.274382	0.0140217
CRYL1	0.0565611	0.773784
CRYZ	0.0146273	0.930877
CS	0.627164	1.3427e-14
CSAD	-0.340807	0.0227841
CSDE1	0.0694905	0.505052
CSE1L	0.279391	0.00718913
CSF1	-0.224643	0.170418
CSF3	-1.35627	0.00225929
CSGALNACT2	0.1064	0.443008
CSK	0.419789	0.00439271
CSNK1A1	-0.268392	0.000277642
CSNK1D	-0.19311	0.0536172
CSNK1G1	0.384459	3.3045e-05
CSNK1G2	0.572963	1.07339e-05
CSNK1G3	-0.307873	0.00563743
CSNK2A1	0.470232	1.08482e-07
CSNK2A2	-0.0482191	0.750284
CSPG4	-2.64584	2.9924e-118
CSPP1	0.479863	0.000407149
CSRNP1	-0.475546	0.0074837
CSRNP2	-0.110876	0.492867
CSRP1	-1.41146	1.0588e-37
CST3	-0.58261	7.86809e-05
CSTA	0.867335	6.29423e-08
CSTB	0.15226	0.178981
CSTF1	0.381791	0.00038165
CSTF2	0.260388	0.0831881
CSTF2T	0.839921	4.93046e-12
CSTF3	-0.0775071	0.566222
CTBP1	-0.313194	0.00403699
CTBP2	-0.619517	6.11148e-13
CTBS	-0.573341	7.05665e-06
CTCF	0.45257	5.75938e-06
CTDNEP1	-0.0230199	0.876877
CTDP1	0.246998	0.177753
CTDSP1	-0.063533	0.665631
CTDSP2	0.428445	2.27865e-06
CTDSPL	-0.380261	7.64743e-05
CTDSPL2	-0.0160878	0.928854
CTIF	-0.105372	0.521289
CTNNA1	-0.1263	0.145425
CTNNAL1	-0.578987	2.53618e-09
CTNNB1	-0.400255	3.44801e-08
CTNNBIP1	-1.29599	4.0135e-27
CTNNBL1	0.370706	0.00227208
CTNS	-0.0492272	0.826292
CTPS1	0.115549	0.405601
CTPS2	0.694334	3.8183e-10
CTSA	1.14435	1.24281e-23
CTSB	-1.23515	1.53033e-48
CTSC	0.60388	1.1251e-17
CTSD	-0.476064	0.000149161
CTSZ	-0.56131	1.43325e-07
CTTN	-0.0779462	0.373412
CTTNBP2NL	-0.0798686	0.602367
CUEDC1	-0.974627	1.04979e-13
CUEDC2	0.102441	0.574492
CUL1	0.307061	0.0084086
CUL2	-0.287602	0.0061745
CUL3	0.0680232	0.594519
CUL4A	-0.403951	4.10065e-08
CUL4B	0.0483758	0.734379
CUL5	-0.0770686	0.532843
CUL7	-0.0927139	0.57076
CUL9	-0.402262	0.001255
CUTA	0.112469	0.489049
CUTC	-0.534383	0.000298761
CWC15	0.257705	0.12458
CWC22	0.321462	0.0442139
CWC27	0.559694	0.000201961
CWF19L1	0.585303	4.29283e-05
CXADR	0.390439	0.000708053
CXCL1	-1.4712	1.719e-21
CXCL2	-0.279035	0.0807326
CXCL5	-0.141222	0.399583
CXCL8	-3.02362	2.31776e-20
CXORF38	-1.49038	2.11714e-33
CXXC1	-0.371011	0.00588744
CXXC5	-1.39059	2.20588e-41
CYB561	-0.418352	0.000232822
CYB561A3	-0.00618891	0.978363
CYB5A	0.169282	0.31097
CYB5B	0.623867	8.23205e-13
CYB5D1	0.810878	2.88142e-11
CYB5D2	-0.276245	0.106445
CYB5R1	-0.344962	0.00243991
CYB5R3	0.464891	9.0143e-05
CYB5R4	-0.469766	0.0020704
CYBA	-0.151258	0.401582
CYBC1	0.168839	0.286016
CYBRD1	-2.56726	5.69028e-74
CYC1	0.320055	0.0262642
CYCS	0.234472	0.0355496
CYGB	-3.43858	3.09523e-82
CYHR1	-0.186498	0.234129
CYLD	-0.245646	0.0462744
CYP1B1	0.747894	6.67147e-25
CYP20A1	0.468408	0.00114259
CYP26B1	-1.11437	6.90051e-14
CYP27A1	-1.1099	8.07026e-12
CYP27B1	-1.6315	1.56592e-42
CYP27C1	-0.418686	0.0126509
CYP4F11	-1.90184	6.49417e-23
CYP51A1	0.289109	0.00137899
CYREN	0.138634	0.458116
CYRIB	-0.56555	2.53618e-09
CYSTM1	-0.707955	5.571e-07
CYTH1	-0.0103054	0.948051
CYTH2	-0.389426	7.65497e-06
CYTH3	0.0921277	0.617644
CZIB	-0.181436	0.320446
D2HGDH	-0.452382	0.00417553
DAAM1	-0.117002	0.452484
DAB2	-0.546293	0.000120342
DAB2IP	-0.127674	0.464979
DAD1	0.0804962	0.46481
DAG1	-0.0213632	0.884549
DAGLB	0.0254293	0.909172
DALRD3	-0.420651	0.0101496
DAP	0.409899	0.000223949
DAP3	0.178728	0.0887798
DAPK1	-0.574262	1.02615e-05
DAPK3	0.600459	3.56155e-05
DAPP1	-2.49599	2.14618e-38
DARS1	-0.14015	0.238353
DARS2	0.344091	0.000587678
DAZAP1	-0.0217314	0.864194
DAZAP2	-0.0943233	0.440363
DBI	-0.47013	0.00308762
DBN1	-0.725104	3.54811e-14
DBNL	-0.267058	0.009767
DBT	0.205195	0.101412
DCAF1	0.0781351	0.512768
DCAF10	0.134434	0.195205
DCAF11	0.138975	0.262842
DCAF13	0.143879	0.23128
DCAF15	0.227543	0.200066
DCAF16	1.11487	1.96164e-19
DCAF17	0.0727904	0.674088
DCAF4	-0.0398622	0.806882
DCAF5	0.0495909	0.673569
DCAF6	0.016291	0.919546
DCAF7	0.50645	4.19816e-09
DCAF8	0.248694	0.00307456
DCAKD	-0.550797	0.000895062
DCBLD1	0.967281	1.09264e-22
DCBLD2	-0.628472	4.26969e-15
DCK	0.485206	8.22269e-05
DCLRE1C	0.104347	0.510543
DCP2	-0.521218	2.39717e-09
DCPS	0.039533	0.859154
DCTD	-0.0822037	0.524393
DCTN2	0.243984	0.0217082
DCTN3	0.155296	0.37683
DCTN4	0.353845	7.42681e-05
DCTN5	0.233153	0.0132574
DCTN6	0.243103	0.0729191
DCUN1D1	-0.955302	1.55584e-19
DCUN1D2	0.0910724	0.579018
DCUN1D3	0.300664	0.00688688
DCUN1D4	-0.190515	0.140616
DCUN1D5	0.342515	0.000907251
DDA1	-0.346401	0.00375434
DDAH1	-2.53732	3.97626e-44
DDB1	0.0848668	0.392132
DDB2	-0.885493	3.18356e-10
DDHD1	0.706487	3.52092e-11
DDHD2	0.455026	6.9508e-07
DDI2	-0.238357	0.0246906
DDIT4	-0.640286	5.78528e-09
DDRGK1	0.759957	1.03871e-07
DDT	0.292679	0.132137
DDX1	0.220586	0.0328929
DDX10	0.75334	6.28905e-10
DDX11	-0.0232021	0.894292
DDX17	-0.036331	0.752015
DDX18	0.527888	7.20816e-09
DDX19A	0.584346	8.02433e-08
DDX19B	0.16385	0.345998
DDX20	0.145138	0.333972
DDX21	0.359059	0.000518832
DDX23	0.483019	1.89636e-05
DDX24	0.482902	1.8261e-09
DDX27	0.423393	1.68155e-05
DDX31	0.0667305	0.704513
DDX39A	0.498704	9.32267e-05
DDX41	-0.304106	0.0157964
DDX42	0.185008	0.0773109
DDX46	0.131621	0.28718
DDX49	0.434034	0.00350561
DDX5	-0.338846	6.28706e-06
DDX50	0.166715	0.212607
DDX51	0.441376	0.0041757
DDX54	0.367312	0.00188848
DDX55	0.564533	1.52294e-05
DDX56	0.51963	9.03921e-05
DDX58	-1.09911	1.22518e-08
DDX59	-0.687652	7.38877e-06
DDX6	0.51992	2.2701e-06
DDX60	-1.08414	0.0221864
DDX60L	-1.66789	2.68524e-13
DEAF1	-0.0659092	0.688936
DEDD	0.460494	1.93962e-05
DEDD2	-0.603988	5.58896e-06
DEF8	0.374703	0.0212812
DEGS1	-0.107143	0.394381
DEK	0.204394	0.0906876
DELE1	0.15072	0.301584
DENND10	-0.227174	0.0209542
DENND1A	-0.0624806	0.683615
DENND2A	-2.62375	6.17028e-43
DENND2B	0.064151	0.668678
DENND2C	-0.237123	0.240884
DENND3	-1.99392	2.60586e-64
DENND4A	1.20862	6.4555e-30
DENND4C	0.264166	0.0140744
DENND5A	-0.257966	0.00403103
DENND5B	-0.205573	0.0896977
DENND6A	-0.00234775	0.988796
DENR	0.22037	0.0428358
DEPDC1	0.487096	0.000121152
DEPDC5	0.279858	0.0728968
DEPP1	-0.830161	1.22575e-11
DERA	-0.227447	0.172283
DERL1	-0.0171571	0.901115
DERL2	-0.00480461	0.97474
DESI1	0.0740314	0.583125
DESI2	-0.0265642	0.837854
DEXI	-0.169168	0.436034
DFFA	0.311484	0.00348464
DGAT1	0.195363	0.371023
DGAT2	-1.6526	1.46083e-30
DGCR2	0.201296	0.199305
DGCR8	-0.231684	0.0220433
DGKA	-1.59463	9.46453e-54
DGKD	-1.13112	1.15875e-26
DGKE	-0.576333	2.88942e-05
DGKH	-0.697577	2.34582e-12
DGKI	-0.244656	0.204135
DGKQ	-0.423265	0.0458326
DGKZ	-0.398116	0.0163117
DGUOK	0.0262105	0.902799
DHCR24	0.257197	0.00847588
DHCR7	0.746008	2.93118e-11
DHDDS	0.188546	0.113272
DHPS	-0.234099	0.082385
DHRS1	-0.559052	3.53163e-08
DHRS12	-1.14973	3.28169e-15
DHRS7	0.0310735	0.84376
DHTKD1	-0.652184	6.73471e-10
DHX15	-0.0426606	0.696124
DHX29	0.43803	3.04237e-06
DHX30	0.715208	2.77191e-07
DHX32	0.130974	0.229997
DHX33	0.652392	1.47372e-08
DHX34	-0.250734	0.0996671
DHX35	-0.274569	0.194085
DHX36	0.54958	1.11404e-08
DHX37	0.303713	0.0349998
DHX38	0.447492	7.38907e-06
DHX40	0.138597	0.378717
DHX57	0.49178	6.88493e-09
DHX8	0.0350791	0.821159
DHX9	0.101827	0.297701
DIABLO	0.0981042	0.504712
DIAPH1	-0.554967	1.59806e-12
DIAPH3	0.41926	0.00114613
DICER1	0.434813	1.91883e-06
DIDO1	-0.164047	0.111589
DIMT1	0.261922	0.0546488
DIP2A	-0.613382	2.58964e-11
DIP2B	0.308614	0.00115441
DIP2C	-0.614175	1.39575e-08
DIPK2A	0.608471	7.48309e-09
DIS3	0.153871	0.150146
DIS3L	0.417117	0.00461359
DIS3L2	0.503797	3.39782e-05
DIXDC1	-1.47951	1.8743e-33
DKC1	0.11651	0.293921
DKK1	-0.621697	2.83567e-06
DKK3	-4.14902	2.61882e-138
DLAT	0.42383	3.01921e-05
DLC1	0.913046	5.04453e-18
DLD	0.335893	0.000367027
DLG1	-0.503402	3.13107e-06
DLG3	-0.573705	0.000370377
DLG4	-1.49595	1.94931e-23
DLG5	-0.525659	1.98746e-10
DLGAP4	-0.434889	6.22111e-05
DLGAP5	0.154475	0.378399
DLST	0.128046	0.182117
DMAC2	0.10082	0.505398
DMAP1	0.110005	0.460438
DMKN	-0.0014022	0.991756
DMPK	-0.797792	8.93915e-11
DMTF1	-0.197082	0.0820251
DMWD	-0.794176	6.35388e-09
DMXL1	-0.086377	0.515844
DMXL2	0.595351	4.04803e-08
DNAAF2	0.547771	5.09665e-05
DNAAF5	-0.208943	0.215178
DNAH1	-0.769432	4.15472e-09
DNAH14	0.352462	0.0132932
DNAJA1	0.103925	0.442454
DNAJA2	0.0622002	0.624818
DNAJA3	0.236837	0.0218714
DNAJA4	0.275158	0.0266881
DNAJB1	-0.158903	0.188641
DNAJB11	-0.61291	1.17618e-08
DNAJB12	0.191623	0.0920931
DNAJB14	-0.01565	0.915707
DNAJB2	-0.40344	0.0119676
DNAJB4	0.377128	0.011595
DNAJB5	-0.530994	0.000329666
DNAJB6	-0.41446	6.30798e-06
DNAJB9	0.211746	0.224387
DNAJC1	0.843624	1.29385e-13
DNAJC10	-0.78036	9.1908e-15
DNAJC11	0.355155	0.00139186
DNAJC13	-0.262614	0.00268755
DNAJC14	-0.0256196	0.883475
DNAJC15	-0.242988	0.0739368
DNAJC16	-0.630281	4.80226e-09
DNAJC2	0.504745	0.0016822
DNAJC21	0.0174052	0.91366
DNAJC24	0.681957	2.41603e-07
DNAJC3	-0.330895	0.000422627
DNAJC4	-0.430679	0.00463144
DNAJC5	-0.179054	0.149744
DNAJC6	-1.39535	1.53396e-14
DNAJC7	0.217366	0.0368511
DNAJC8	0.498087	2.48722e-07
DNAL1	0.459155	0.000241252
DNAL4	-0.0569645	0.799773
DNASE1L1	-0.579007	1.44487e-05
DNASE2	0.597961	7.24619e-05
DNER	-0.345121	0.00198286
DNHD1	-0.498882	2.57269e-06
DNM1L	0.22219	0.0523931
DNM2	-0.424117	4.20049e-06
DNMBP	-0.224179	0.0388972
DNMT1	0.237975	0.0918092
DNMT3A	-0.178514	0.162571
DNPEP	-0.42557	0.00261333
DNPH1	0.413501	0.0128214
DNTTIP2	0.551741	2.79135e-06
DOCK1	-0.207402	0.0349434
DOCK4	0.303625	0.00136259
DOCK5	-0.724272	2.41156e-14
DOCK6	-0.668173	3.73433e-09
DOCK7	-0.035852	0.768029
DOCK9	-0.797644	2.00093e-19
DOP1A	1.10391	1.89e-18
DOT1L	0.910604	3.29657e-12
DPAGT1	0.601774	2.63417e-07
DPCD	1.0484	2.51198e-10
DPF2	0.0251066	0.866523
DPH1	0.314609	0.0396379
DPH2	0.507363	0.0049541
DPH3	0.191052	0.166899
DPH7	-0.165627	0.334355
DPM1	0.256125	0.0358067
DPM2	0.383333	0.065078
DPP7	0.196779	0.323285
DPP8	0.208337	0.054351
DPP9	-0.101082	0.439959
DPY19L1	-1.01579	1.34894e-27
DPY19L3	-0.480284	8.29963e-05
DPY19L4	0.376432	0.000223949
DPY30	0.145768	0.357568
DPYD	1.14972	1.82397e-35
DPYSL2	-1.35905	2.11567e-68
DR1	-0.189578	0.0722685
DRAM1	-0.151927	0.394167
DRAM2	0.253987	0.0734285
DRAP1	-0.588277	0.00030196
DRG1	0.609738	2.83312e-07
DRG2	0.457539	0.000932808
DROSHA	0.575409	1.02915e-08
DSC2	-1.7473	1.75833e-72
DSE	-0.655898	9.54987e-18
DSEL	0.741169	1.93665e-08
DSG2	-0.721937	4.83241e-17
DSP	-0.516874	3.00763e-06
DST	-0.170428	0.176396
DSTN	-0.0817638	0.490108
DSTYK	0.547117	1.71043e-07
DTD2	0.726845	1.27679e-09
DTL	0.145706	0.416924
DTWD1	0.72758	1.49679e-07
DTX2	-0.744603	6.11654e-07
DTX3	0.381154	0.00611052
DTX3L	-0.483293	0.000678271
DTX4	0.235824	0.0429407
DTYMK	-0.137239	0.535541
DUOX1	-0.520439	0.00156419
DUS1L	0.40555	0.00307306
DUSP1	-1.02188	4.25465e-23
DUSP11	0.331494	0.00818139
DUSP12	-0.142281	0.441965
DUSP16	0.638853	5.56291e-11
DUSP22	-0.594017	1.23258e-05
DUSP23	0.400732	0.0468729
DUSP3	0.620615	1.6695e-12
DUSP4	-0.142424	0.150953
DUSP5	-0.963882	4.74559e-18
DUSP6	-1.26375	5.33279e-44
DUSP7	-1.11093	5.62566e-24
DUT	-0.0755726	0.610441
DVL1	-0.673601	3.50057e-08
DVL2	0.373279	0.0070483
DVL3	0.243761	0.0485642
DYM	0.113564	0.370167
DYNC1H1	-0.251419	0.00126389
DYNC1I2	0.0400469	0.763051
DYNC1LI1	0.0763036	0.560798
DYNC1LI2	0.139976	0.208077
DYNC2H1	0.578702	6.63253e-09
DYNC2LI1	0.632612	3.81084e-10
DYNLL1	0.0639054	0.564789
DYNLRB1	0.292918	0.0318385
DYNLT1	0.645583	2.16563e-08
DYNLT3	-0.32796	0.0391957
DYRK1A	0.117073	0.225129
DYRK1B	-0.323511	0.0835105
DYRK2	0.382062	5.64509e-05
DYRK3	0.0652973	0.552104
DYSF	-0.829067	5.99257e-23
DZIP1	1.77168	6.53121e-67
DZIP1L	-0.931329	1.11435e-14
E2F3	0.299743	0.00377939
E2F5	-0.760028	1.16353e-07
E2F6	0.0406449	0.852613
E2F7	-0.331528	0.0046741
E4F1	-0.0681464	0.756397
EAF1	0.290152	0.00176609
EAPP	0.281609	0.0645021
EARS2	0.133575	0.331985
EBNA1BP2	0.359141	0.0193202
EBP	0.0502119	0.820288
EBPL	0.342941	0.00417553
ECD	0.152865	0.203432
ECE1	-0.177225	0.153795
ECH1	-0.528544	9.4214e-06
ECHDC1	0.377712	0.00277101
ECHDC2	0.824249	1.39818e-08
ECHS1	0.192468	0.130018
ECI1	0.0537826	0.858907
ECM1	-1.24431	1.45428e-23
ECPAS	-0.0284822	0.815876
ECSIT	0.111332	0.638567
ECT2	0.2822	0.0185026
EDC3	0.192844	0.135631
EDC4	0.383914	0.0206534
EDEM1	-0.52705	6.35977e-12
EDEM2	0.246236	0.0784791
EDEM3	-0.00971181	0.947186
EDF1	0.304032	0.00676669
EDIL3	-1.15666	1.59323e-12
EDN1	-1.51742	1.40768e-25
EDNRA	-1.30429	8.91281e-18
EDRF1	0.326013	0.0113142
EEA1	0.460174	0.000146892
EED	0.277657	0.100165
EEF1A1	0.200134	0.0796902
EEF1A1P5	0.221895	0.152179
EEF1AKMT3	-0.34372	0.0378893
EEF1AKNMT	0.265411	0.0652416
EEF1B2	0.170784	0.0995875
EEF1D	-0.0021703	0.990165
EEF2	0.635307	6.91681e-12
EEF2K	-0.590895	1.75915e-11
EEFSEC	0.0570298	0.81621
EFCAB14	-0.44318	6.1144e-09
EFEMP1	0.373764	7.03196e-05
EFEMP2	-0.698396	1.788e-07
EFHC1	-0.456521	0.00419288
EFHD2	-0.669641	3.44801e-08
EFL1	-0.69157	1.88968e-08
EFNA1	-0.934745	8.85077e-14
EFNA5	0.488184	6.36582e-06
EFNB1	-1.6167	7.63531e-48
EFNB2	0.347611	4.20049e-06
EFR3A	0.512741	4.52158e-07
EFTUD2	-0.0825602	0.554336
EGFR	-0.595482	4.85453e-12
EGLN1	0.139539	0.131739
EGLN3	-0.51921	2.63227e-05
EHBP1	0.376902	0.000259952
EHBP1L1	-1.13344	1.72377e-37
EHD1	0.126707	0.457576
EHD2	-0.127679	0.352267
EHD4	-0.998203	2.48801e-28
EHF	0.846781	1.02632e-18
EHMT1	0.0753884	0.577391
EI24	-0.705803	4.3545e-11
EIF1	-0.00695902	0.957018
EIF1AD	0.561723	1.45895e-07
EIF1AX	0.2219	0.0116649
EIF1B	0.760119	4.83272e-10
EIF2A	-0.0321068	0.802827
EIF2AK1	0.229206	0.0212208
EIF2AK2	-0.834198	1.42425e-07
EIF2AK3	-0.175711	0.268237
EIF2AK4	-0.312319	0.000398411
EIF2B1	0.222808	0.0946662
EIF2B2	0.0572479	0.673299
EIF2B4	0.199559	0.113362
EIF2B5	0.526275	5.01465e-08
EIF2D	0.310318	0.00114362
EIF2S1	0.0321842	0.789021
EIF2S2	0.113737	0.298972
EIF2S3	0.795182	4.26116e-19
EIF3A	0.0090909	0.952031
EIF3B	0.543439	2.35987e-07
EIF3C	0.28529	0.0170244
EIF3D	-0.0570973	0.617631
EIF3E	0.527721	1.58506e-07
EIF3F	0.463203	6.05398e-06
EIF3G	0.456732	1.75432e-05
EIF3H	0.511945	2.31274e-10
EIF3I	0.229765	0.0519348
EIF3J	0.145635	0.31392
EIF3K	0.467825	0.000411288
EIF3L	0.410928	9.80688e-07
EIF3M	0.548815	2.76258e-09
EIF4A1	0.149647	0.12676
EIF4A2	0.298811	0.000246742
EIF4A3	0.221963	0.0625441
EIF4B	0.303777	0.00293238
EIF4E	0.324104	0.00246554
EIF4E2	-0.415268	6.36863e-05
EIF4E3	-0.0157569	0.91351
EIF4EBP1	-0.49206	0.00169928
EIF4EBP2	2.18359	1.22806e-190
EIF4ENIF1	0.00536453	0.977367
EIF4G1	0.250342	0.00737113
EIF4G2	-0.264901	0.00029964
EIF4G3	-0.16137	0.122255
EIF4H	0.131394	0.106991
EIF5	0.154434	0.120321
EIF5A	0.277559	0.0037063
EIF5B	0.259356	0.0448261
EIPR1	-0.0865033	0.642682
ELAC2	0.331195	0.0127544
ELAVL1	0.750649	4.93627e-17
ELF1	0.0924592	0.456675
ELF2	0.10607	0.455341
ELF3	-1.23408	4.03141e-12
ELF4	-0.742718	1.43792e-08
ELK1	0.0693608	0.708971
ELK3	-0.3044	0.000775233
ELK4	-0.664625	6.98012e-13
ELL	0.177475	0.193787
ELL2	0.0967343	0.468417
ELMO2	-0.36416	0.00387654
ELMO3	-1.11125	3.98416e-13
ELMOD2	-0.367459	0.0068457
ELMOD3	-0.00604611	0.978997
ELOA	0.822858	9.50181e-22
ELOB	-0.0695147	0.753217
ELOC	-0.398059	0.000121268
ELOF1	0.509047	0.000604452
ELOVL1	-0.695333	9.97439e-12
ELOVL5	0.0263628	0.853914
ELOVL6	0.167735	0.230711
ELP1	0.150712	0.15
ELP2	-0.0301283	0.825712
ELP3	0.297015	0.0229796
ELP4	0.646986	6.44727e-07
[truncated: 5,966 more rows]

## Sheet: DEGs of PDX
Differentially expressed genes downregulated by knockdown of ZCCHC24 (log2 FC < -0.4, padj < 0.05)				Differentially expressed genes upregulated by knockdown of ZCCHC24 (log2 FC > 0.4, padj < 0.05)
Gene name	Log2 fold change	padj		Gene name	Log2 fold change	padj
SLCO2A1	-3.38471	2.78019e-219		EIF4EBP2	2.18359	1.22806e-190
IGSF3	-2.77473	2.04837e-215		SAMSN1	2.43111	1.96039e-96
FGFBP1	-2.9371	8.35378e-203		MTUS1	1.96915	6.73324e-86
MT1B	-4.96546	8.2777e-191		CA2	2.21442	3.20814e-81
KRT16	-3.13002	2.53032e-184		DZIP1	1.77168	6.53121e-67
PLAU	-3.15112	1.04566e-183		ABCC9	2.03337	1.12091e-59
OBSCN	-3.06366	1.35191e-175		NF2	1.44257	9.46453e-54
HR	-4.01562	5.19238e-166		NPTN	1.23058	1.66357e-44
TNFSF14	-3.64684	1.72003e-160		STK35	1.20023	3.32521e-44
TNXB	-3.46598	4.35091e-158		TENT5A	1.4531	6.06253e-40
ARRB1	-3.82101	7.99287e-155		ARID3A	1.57504	6.19697e-40
GALNT1	-2.69528	8.8488e-154		C1R	1.13364	1.00718e-38
ANKRD33B	-3.26262	1.16811e-148		TLR4	1.29121	3.0124e-37
NAV2	-2.08099	1.289e-146		PRICKLE1	1.42501	3.36919e-36
PXDN	-2.48149	4.07162e-145		DPYD	1.14972	1.82397e-35
SULF2	-2.7892	4.14052e-144		SNHG16	0.907607	8.15541e-34
ALDH3A1	-3.61494	2.9822e-140		CP	1.87031	1.87784e-33
DKK3	-4.14902	2.61882e-138		ARID5B	1.2768	2.07686e-33
ADAM8	-2.75182	9.27795e-131		SRM	2.0042	1.00649e-32
WNT7B	-4.03792	6.3812e-130		ERRFI1	1.26689	1.6666e-32
RRAD	-4.07635	8.11551e-129		IGFBP3	1.01637	3.03571e-32
KRT5	-2.15958	5.55249e-123		NR2F2	1.28844	3.12989e-30
ITGA6	-2.192	3.05184e-121		DENND4A	1.20862	6.4555e-30
PAX8-AS1	-1.81708	4.95663e-121		GPAM	0.966662	9.22778e-29
ANGPTL4	-2.22758	2.42465e-119		MME	1.14815	1.0746e-28
CSPG4	-2.64584	2.9924e-118		SYNJ1	1.16701	1.07619e-27
AXL	-2.73588	4.61297e-117		MAP2	1.5432	1.66425e-27
KCNN4	-2.63337	3.88823e-114		METTL9	1.04339	4.52686e-27
CEMIP2	-2.09793	3.12361e-110		INTU	1.28768	8.43594e-27
CCDC80	-2.1124	6.49053e-109		CFH	1.50222	1.67971e-26
BIRC3	-3.11381	1.27908e-104		PIP5K1C	1.5196	1.87157e-26
LSP1	-4.76282	1.58087e-104		RAD54L2	1.04796	4.21347e-26
AFAP1L1	-2.43418	1.28673e-103		AZI2	0.941135	3.51577e-25
PLAT	-2.83641	2.30058e-101		FOXC1	1.21546	3.75426e-25
RCN2	-2.37417	1.01843e-100		ATP7B	1.1089	6.15213e-25
ZCCHC24	-4.23261	1.6296e-100		CYP1B1	0.747894	6.67147e-25
IER3	-2.34859	5.75746e-96		IKZF2	1.26321	7.725e-25
AFAP1L2	-2.1962	1.99377e-93		SLC44A1	0.898194	1.52297e-24
CAPG	-2.22749	9.13482e-93		ACADSB	1.29282	1.75986e-24
MFSD2A	-2.62453	2.02233e-92		STEAP2	1.12092	1.88211e-24
KRT14	-2.11727	3.26963e-91		IPMK	1.03691	3.04648e-24
KCNMA1	-2.18783	3.49699e-91		KHSRP	0.843387	3.69339e-24
TRIM46	-2.85636	2.24845e-90		CHMP2B	0.876048	3.69586e-24
PDGFB	-3.10581	1.35768e-89		CBX6	1.14327	5.31057e-24
PPARA	-1.95406	3.31561e-89		POLR2L	1.24654	7.20976e-24
TNFAIP2	-2.41483	9.52298e-89		GPR27	1.28451	7.43106e-24
BMP1	-1.98533	6.63114e-88		CTSA	1.14435	1.24281e-23
PRODH	-2.85808	2.91394e-87		PXK	1.18748	6.07678e-23
OPN3	-2.40266	3.06597e-87		DCBLD1	0.967281	1.09264e-22
ADAM19	-1.80106	4.24453e-87		NRCAM	1.44249	1.31656e-22
OLFML3	-4.13185	3.92271e-85		GCH1	1.13023	2.34759e-22
SLC26A2	-2.08386	1.26154e-82		POGLUT2	1.13204	3.59035e-22
XDH	-1.80737	1.77738e-82		SMARCA4	0.822924	3.81892e-22
ADAM12	-1.87551	2.86331e-82		NFIL3	1.31091	4.06759e-22
CYGB	-3.43858	3.09523e-82		FOXO1	0.860651	4.07323e-22
CMKLR1	-3.4613	1.87748e-80		SLC39A8	0.854025	5.0731e-22
PODXL	-2.52136	1.02057e-79		PTPRK	0.874545	5.34574e-22
PLXNA2	-1.73895	1.90204e-79		NECAP1	1.11884	6.81786e-22
EPGN	-1.90744	3.96376e-79		ELOA	0.822858	9.50181e-22
ARHGDIB	-2.96222	1.04656e-78		BASP1	0.882756	1.10396e-21
CERK	-1.80781	1.40622e-78		RBMS3	1.1381	2.248e-21
C3	-1.36391	1.01146e-77		ATP6V1A	0.701993	2.83572e-21
SLC20A1	-1.37923	4.04414e-77		ALMS1	0.896042	5.59223e-21
GFPT2	-2.57201	4.77373e-77		FN1	0.92166	5.62488e-21
MMP2	-1.78394	8.78517e-77		PITRM1	0.785996	5.74924e-21
RAPGEF3	-2.34609	1.19749e-76		FLOT1	1.20543	6.53774e-21
CORO2A	-2.30084	1.51394e-76		CD81	1.21608	6.91034e-21
CCDC9B	-1.52096	1.22875e-75		KIF21A	0.969348	7.42193e-21
ETNK2	-2.78132	1.35567e-74		GLIPR1	1.32052	2.86425e-20
PAQR5	-1.76689	1.81563e-74		ATP6V0D1	1.14461	4.43487e-20
CYBRD1	-2.56726	5.69028e-74		BIVM	0.81162	4.98988e-20
NMNAT2	-2.89468	5.68868e-73		GLI3	0.90196	5.37387e-20
KRT17	-1.73782	6.79727e-73		TRPS1	0.996886	6.72143e-20
PIK3R3	-2.06643	8.43127e-73		TMED8	0.863998	1.449e-19
SEMA3B	-2.78248	1.18317e-72		DCAF16	1.11487	1.96164e-19
DSC2	-1.7473	1.75833e-72		ETS2	0.691468	2.0754e-19
HEG1	-1.83383	2.31355e-72		PA2G4	0.72526	2.4796e-19
CDK18	-2.90954	5.33503e-71		POLR1A	0.776336	2.64204e-19
SGMS2	-2.0083	5.33503e-71		ZDHHC5	0.817193	2.79142e-19
LAPTM5	-5.22994	6.5835e-70		EIF2S3	0.795182	4.26116e-19
ADAR	-1.57757	1.70035e-68		GJA1	0.926722	4.31137e-19
PSD4	-2.18936	1.85147e-68		GSTO2	1.04305	4.33743e-19
ITGB2	-3.39606	2.08182e-68		PLEKHH1	1.10463	4.55526e-19
DPYSL2	-1.35905	2.11567e-68		BMI1	0.751989	4.87306e-19
MLEC	-1.35695	3.49683e-68		GK5	0.915276	6.30879e-19
BMF	-2.3208	4.38785e-68		EHF	0.846781	1.02632e-18
LEPR	-2.56362	1.15973e-67		GTF3C1	0.882882	1.07794e-18
SYNJ2	-1.71785	4.66688e-67		LRPPRC	0.649211	1.11534e-18
NANOS1	-2.99251	5.41239e-67		PIK3R2	1.24665	1.31841e-18
POU2F2	-4.67309	2.06837e-66		NAT10	0.773703	1.45541e-18
LIF	-1.91658	2.65588e-66		FAM210B	0.956773	1.63158e-18
MICAL2	-1.22249	6.36791e-66		FAM13A	1.04154	1.7915e-18
JPH2	-2.09877	2.0878e-65		DOP1A	1.10391	1.89e-18
SUSD2	-1.93676	2.66244e-65		ATP6V1F	1.00649	2.99658e-18
CRIM1	-1.28443	4.39038e-65		SOX4	1.05447	3.00016e-18
S100A6	-1.70671	6.2986e-65		MEGF9	0.832033	3.31621e-18
ITGA2	-1.75204	2.31874e-64		MRPS24	1.22209	4.15652e-18
DENND3	-1.99392	2.60586e-64		FAM222B	0.933224	4.93153e-18
ZBED2	-1.75326	1.04041e-63		DLC1	0.913046	5.04453e-18
TSC22D1	-1.3525	4.42344e-63		MRPL42	0.895746	8.30451e-18
SLC37A2	-1.63593	4.67189e-63		PAXBP1	0.948041	9.43303e-18
TNS1	-3.59336	4.89603e-63		CTSC	0.60388	1.1251e-17
PTGIR	-5.23752	8.92214e-63		FAM120A	0.641021	1.208e-17
CRIP2	-2.17073	1.0727e-62		SELENOI	0.746317	1.82407e-17
GGT5	-2.00084	1.62264e-62		VCAN	0.780721	2.00393e-17
SLC47A2	-3.43725	3.81099e-62		SMAD1	0.934	3.08826e-17
ITGB5	-1.58951	3.89072e-62		FAM162A	0.949245	3.17845e-17
CHRDL1	-2.99423	1.27468e-61		MCTP1	0.934701	3.72815e-17
SYT12	-1.80466	1.27468e-61		ERCC6L2	0.798572	4.52267e-17
ADCY7	-2.08604	2.30593e-61		IFNGR1	0.726584	4.59928e-17
SH3TC2	-2.04246	2.60115e-61		ELAVL1	0.750649	4.93627e-17
ROBO4	-2.55313	2.76247e-61		CDK12	0.700828	5.11349e-17
SNCG	-2.39859	4.06594e-61		TRMT10C	0.948369	5.22788e-17
SAMD14	-4.36475	4.36958e-61		ZNF322	0.958723	7.78887e-17
CAB39	-1.22386	5.86273e-61		ZHX1	0.847155	8.25166e-17
ATP1B1	-1.68892	6.5738e-61		ZNF317	0.802184	8.3523e-17
CORO1A	-2.82864	7.18656e-61		WASHC2A	0.774668	8.48172e-17
TM9SF2	-1.19192	1.5899e-59		PDHX	0.733896	1.04036e-16
CREG1	-1.33489	2.10748e-59		ZBTB44	0.724589	1.14591e-16
FGFR3	-2.77027	2.31764e-59		ASB13	1.10255	1.31702e-16
TGFBI	-1.3167	8.70519e-59		ABCF2	1.15034	1.35122e-16
PTPRF	-1.34573	7.68085e-58		NUAK1	1.10026	1.58908e-16
C1QTNF1	-1.84196	9.68591e-58		HMCES	0.893608	2.15091e-16
OSMR	-1.34602	1.66308e-57		ATPAF1	0.882219	2.20916e-16
SP6	-2.81201	1.69376e-57		MCCC2	0.794516	3.27663e-16
CCND1	-1.1855	5.02128e-57		HTR7	0.87855	3.69025e-16
CDCP1	-1.07049	1.09285e-56		SLC7A2	1.18086	3.91932e-16
ALPP	-2.46372	1.82189e-56		NDUFA10	0.733968	4.67655e-16
LRRC58	-1.5108	2.37802e-56		ACO1	0.73451	5.17945e-16
LAMA3	-1.79181	2.40603e-56		C1S	0.65998	5.85268e-16
CCL2	-6.16965	3.71255e-56		STARD7	0.656581	6.44335e-16
ABCC3	-1.37075	1.027e-55		MBD4	0.848807	7.23969e-16
THBD	-1.80028	1.027e-55		ISG20L2	0.770774	7.38342e-16
TP53I11	-1.96547	3.20734e-55		PRKAR2A	0.663309	8.03816e-16
C1ORF116	-1.58817	1.33112e-54		INTS8	0.716964	9.01706e-16
SLC2A10	-2.22552	1.52606e-54		NONO	0.596424	1.06051e-15
TIAM1	-1.80792	2.09188e-54		APEX1	0.763299	1.08321e-15
PRR5L	-2.13364	2.50134e-54		MDN1	0.647674	1.11524e-15
DGKA	-1.59463	9.46453e-54		POM121	0.87349	1.20081e-15
SPEG	-2.061	1.45533e-52		MRPS30	0.764212	1.33395e-15
ABCG1	-2.19932	2.58189e-52		ADPGK	0.82066	1.52016e-15
PLEKHA6	-2.72399	4.06788e-52		VMA21	0.715867	1.57375e-15
SERPINB1	-1.19421	7.01285e-52		NFIC	0.734895	1.82467e-15
AJUBA	-1.39061	1.33546e-51		SERPINB3	0.9477	1.92139e-15
ENTPD2	-2.91849	1.48771e-51		C1ORF21	0.8282	2.03745e-15
PLOD2	-1.26332	1.80366e-51		SELENON	1.08812	2.20132e-15
CHST1	-3.25903	2.78967e-51		JMY	0.981144	2.21555e-15
HES2	-1.79068	3.98137e-51		EML4	0.685437	2.21603e-15
SLC39A14	-1.46457	4.32151e-51		C6ORF120	0.703107	2.66011e-15
ALS2CL	-1.221	5.75944e-51		SRPRA	0.798141	2.90269e-15
CCBE1	-1.41205	1.06427e-50		ATAD2B	0.857913	3.42546e-15
KCTD14	-3.51478	1.59761e-50		PRDM4	0.759118	3.60934e-15
ALDH1A3	-1.4598	1.78225e-50		SYDE1	1.01485	4.82836e-15
LOXL2	-1.43035	1.92439e-50		CCNJ	0.991825	4.85184e-15
LRP1	-1.46831	7.11363e-50		PEX3	1.03098	4.88573e-15
ZMIZ1	-1.26834	9.1444e-50		TRMT112	0.831181	4.99147e-15
SLC6A6	-1.2107	1.41771e-49		CCDC117	0.841102	5.2339e-15
LOXL1	-2.41183	1.93016e-49		CC2D1A	1.0814	5.43665e-15
PLPP2	-1.81958	1.45612e-48		SLC25A6	0.858895	6.11296e-15
CTSB	-1.23515	1.53033e-48		FOXK1	0.690181	6.55237e-15
HBEGF	-2.15157	1.58415e-48		NUP155	0.736381	6.90181e-15
CCNYL1	-1.68797	1.61505e-48		MGA	0.740088	7.21098e-15
MIR31HG	-1.98268	2.78296e-48		NDUFA6	1.04647	8.31993e-15
CPNE2	-2.15082	4.23438e-48		SLC25A44	0.876968	8.5999e-15
FMNL3	-2.02076	6.38613e-48		GPATCH8	0.736921	1.03914e-14
EFNB1	-1.6167	7.63531e-48		NAMPT	0.808982	1.07916e-14
H19	-4.37048	1.22458e-47		CS	0.627164	1.3427e-14
PPP2R2C	-2.86368	1.26116e-47		KLC2	1.18839	1.46865e-14
PLEKHG4	-2.71868	1.5601e-47		HOMER1	0.898963	1.60061e-14
LAMC2	-1.34302	2.22484e-47		FURIN	0.97114	1.72674e-14
TMCC3	-1.71448	4.42007e-47		APC	0.7983	1.90416e-14
ITGB6	-1.54301	5.26555e-47		RRP1	0.824416	1.97099e-14
EPHB2	-1.89766	8.47119e-47		OTUD1	0.734602	2.02893e-14
CPT1A	-1.1221	8.93956e-47		YTHDF1	0.675503	2.20131e-14
ABR	-1.63208	1.23457e-46		TERF2IP	0.942416	2.49581e-14
SH3BP4	-1.4945	2.83919e-46		CC2D2A	0.919442	2.96833e-14
TIMP3	-1.26088	3.83945e-46		RALGAPA1	0.747667	3.11636e-14
VSTM2L	-2.04472	1.52305e-45		SIDT2	1.01671	3.17877e-14
ADGRE2	-1.93588	1.70559e-45		MTHFD1L	0.943431	3.23796e-14
UBE2V2	-1.70722	2.20326e-45		TBX18	0.783136	4.32881e-14
TIMP2	-1.70631	2.74003e-45		ADNP2	0.779603	4.4357e-14
MT1X	-1.85443	4.36449e-45		RPF2	0.915231	4.58272e-14
ADAMTS4	-5.25422	5.74282e-45		ZNF440	0.88064	4.86e-14
PDK2	-2.57244	7.33689e-45		AVL9	0.608642	5.28195e-14
CDS2	-1.07464	1.53503e-44		GOSR1	0.740026	5.60308e-14
TMC6	-1.63243	1.65773e-44		RABGGTB	0.739256	6.37046e-14
STAC2	-2.81226	2.08265e-44		BSG	0.671757	6.43109e-14
MATN2	-2.80681	2.41046e-44		IFITM1	0.870931	6.88851e-14
LGALS3BP	-2.65373	2.89704e-44		PREPL	0.638533	7.31411e-14
PHLDB1	-1.46129	3.18133e-44		WDR3	0.655401	7.33434e-14
ARL6IP5	-1.0425	3.58046e-44		SMCR8	0.73384	7.79052e-14
DDAH1	-2.53732	3.97626e-44		HSD17B4	0.706459	7.87318e-14
MAP1B	-1.39673	4.33008e-44		COBLL1	1.03724	1.04979e-13
ARHGAP27	-1.70114	4.94631e-44		SNRPD3	0.623515	1.10782e-13
DUSP6	-1.26375	5.33279e-44		SSH2	0.663773	1.13615e-13
MEGF6	-1.51108	1.04408e-43		TBC1D12	0.898502	1.17308e-13
KIRREL1	-1.00031	1.13864e-43		RBM47	0.80485	1.20579e-13
CPA4	-1.50979	2.53595e-43		DNAJC1	0.843624	1.29385e-13
DENND2A	-2.62375	6.17028e-43		AHR	0.639646	1.39644e-13
HSPG2	-1.47758	1.1404e-42		NOLC1	0.580359	1.40813e-13
ASAP2	-1.15813	1.14706e-42		JAK2	0.913852	1.53071e-13
CYP27B1	-1.6315	1.56592e-42		ZNF37A	0.890975	1.77265e-13
EPS15	-1.18889	1.8606e-42		GTF2F1	0.68783	1.82767e-13
UNC5B	-1.80417	1.93176e-42		PDLIM5	0.587206	1.83249e-13
ZBTB42	-3.29276	2.26461e-42		PAWR	0.71106	1.91992e-13
SARAF	-1.13795	2.34346e-42		MFGE8	0.814799	2.18356e-13
IQGAP1	-1.21004	2.5476e-42		WDR19	0.807507	2.24674e-13
CAMKK1	-2.75639	2.75151e-42		ABHD10	0.875678	2.33568e-13
CPAMD8	-1.74651	3.22902e-42		WASHC2C	0.817192	2.38487e-13
ENC1	-1.13233	3.49631e-42		TRIB2	0.647169	2.44041e-13
SERTAD4	-2.74007	3.88868e-42		PAXIP1	0.884261	2.65618e-13
KCNC4	-1.70269	1.73371e-41		MAML1	0.927317	2.94657e-13
B3GNT3	-1.7164	2.0892e-41		SUCLG1	0.867007	2.96341e-13
CXXC5	-1.39059	2.20588e-41		TYW3	0.805837	2.98656e-13
RAB31	-1.15184	2.29698e-41		ASNSD1	0.877313	3.13087e-13
VDR	-1.43164	2.95738e-41		PRMT3	0.763361	3.22887e-13
SEC14L2	-1.37789	3.47725e-41		PSME3	0.673611	3.8776e-13
TINAGL1	-1.82424	6.89627e-41		TNIK	0.882086	4.29092e-13
TMCO3	-1.0891	7.27544e-41		LRP3	1.50522	4.30557e-13
GSN	-1.38054	8.05993e-41		TMEM69	0.778406	5.09799e-13
TGFBR1	-1.31452	1.19497e-40		PLAGL2	0.808349	5.13405e-13
AKIRIN1	-1.49279	1.48655e-40		BCAT2	0.947022	5.53679e-13
PLCH2	-1.59543	1.61206e-40		LMNB1	0.769112	6.08674e-13
THSD4	-1.03787	1.61206e-40		CREBBP	0.656451	6.18358e-13
PLCB3	-1.29184	1.79348e-40		COL12A1	0.869567	6.84711e-13
MXRA8	-2.69868	2.33972e-40		UQCR10	0.865455	7.43523e-13
ABLIM3	-1.23345	2.52528e-40		RPL14	0.625396	7.58519e-13
NT5DC3	-1.34921	3.89094e-40		UBA5	0.78792	8.02679e-13
LINC01547	-2.1181	4.55028e-40		CYB5B	0.623867	8.23205e-13
ASAP3	-2.14874	6.55972e-40		MYO6	0.729707	8.44489e-13
RHOBTB2	-1.50018	6.91313e-40		MTHFD1	0.679833	8.55929e-13
PKP1	-1.46925	8.12327e-40		XPO7	0.659114	8.63406e-13
PTGES	-1.69426	1.2309e-39		THRB	0.815105	8.91929e-13
SLCO4A1	-1.3444	2.0956e-39		TNRC18	0.877915	9.25118e-13
CLU	-2.66918	2.69252e-39		ZFYVE9	0.613165	1.00472e-12
LRP1B	-1.14846	4.76269e-39		NOP58	0.708496	1.36408e-12
RGS3	-1.97105	6.26822e-39		LATS2	0.773775	1.4632e-12
TMEM63C	-2.38367	8.13276e-39		AKAP11	0.604945	1.66581e-12
KIAA1549L	-1.21209	1.40033e-38		DUSP3	0.620615	1.6695e-12
TNS2	-1.78528	1.55136e-38		CDIPT	1.01661	2.16098e-12
GTF3A	-1.42814	1.67003e-38		CLCN6	0.736263	2.53001e-12
DAPP1	-2.49599	2.14618e-38		ACBD5	0.726873	2.56903e-12
PPL	-1.88292	2.2172e-38		RBM42	1.0822	2.60601e-12
TRIM47	-2.38799	2.48382e-38		ZNF45	0.91013	2.78918e-12
SLC7A5	-1.56869	3.4007e-38		DOT1L	0.910604	3.29657e-12
CD9	-1.53497	4.813e-38		ZZEF1	0.630992	3.82188e-12
ABCA1	-1.03255	5.03724e-38		PIAS4	0.963277	4.15769e-12
KLK5	-2.38606	5.90593e-38		TWISTNB	0.774833	4.23263e-12
SH3PXD2B	-1.18346	6.75162e-38		ITGB8	0.73305	4.67579e-12
PDIA4	-1.1181	7.20217e-38		CHD8	0.522629	4.91665e-12
STK10	-1.10946	8.56537e-38		CSTF2T	0.839921	4.93046e-12
IRAK2	-1.58392	9.70874e-38		RDH11	0.588451	5.36351e-12
CSRP1	-1.41146	1.0588e-37		TMEM161A	1.29995	5.5757e-12
VANGL1	-1.25045	1.60107e-37		TMTC1	0.572029	5.61914e-12
EHBP1L1	-1.13344	1.72377e-37		CPPED1	0.823163	5.82799e-12
ABCC2	-1.70015	2.37105e-37		TRIM14	1.12454	5.84512e-12
KLF6	-1.07678	6.21378e-37		LETMD1	0.699033	6.01906e-12
S100A3	-2.65688	6.49818e-37		SORD	0.766043	6.08891e-12
LRRC8A	-1.44462	7.89278e-37		RRM1	0.710176	6.27712e-12
IFFO2	-1.37199	9.19336e-37		EEF2	0.635307	6.91681e-12
SYNC	-2.17282	1.17925e-36		ATP6V1G1	0.669573	7.17835e-12
TMEM154	-1.39526	1.3074e-36		FLG	0.846088	8.41517e-12
CELSR1	-1.22354	1.39582e-36		LRIG3	0.849936	8.70448e-12
TPCN1	-1.27067	1.46951e-36		FZD1	0.820477	1.04786e-11
ADRB2	-1.79241	1.61207e-36		TMEM168	0.703082	1.2411e-11
NFIB	-1.36928	1.82338e-36		PPP1CC	0.589255	1.30697e-11
UPK1B	-1.64796	1.85547e-36		GPATCH4	0.785696	1.39092e-11
PLEKHG5	-1.28363	5.04772e-36		BTBD3	0.611433	1.55558e-11
TMED10	-0.906003	8.00622e-36		MFSD4B	0.778898	1.75915e-11
NOL4L	-1.36359	8.69532e-36		NOP14	0.662877	1.86743e-11
SDR16C5	-1.57486	1.34013e-35		FUBP1	0.689354	1.91688e-11
SLC16A2	-1.1818	2.12036e-35		AP1M1	0.904496	1.9758e-11
SLFN5	-1.31117	2.12995e-35		ATP5PB	0.540391	2.07565e-11
HPCAL1	-1.64435	2.62385e-35		BPNT1	0.853292	2.15747e-11
ARRDC2	-1.89922	3.6008e-35		PAM	0.5263	2.22944e-11
GPR161	-1.1605	3.67426e-35		LAMP1	0.516949	2.37379e-11
SEMA3F	-1.56569	6.0999e-35		CCNH	0.790721	2.58254e-11
MSLN	-2.25552	8.70135e-35		RPL18A	0.680548	2.65612e-11
WNT9A	-2.22611	1.51595e-34		ATP6V1B2	0.586017	2.74103e-11
MAN2A1	-1.09663	1.92147e-34		CYB5D1	0.810878	2.88142e-11
KCTD15	-1.09142	2.27068e-34		DHCR7	0.746008	2.93118e-11
IFNE	-2.16141	2.52555e-34		ETNK1	0.58108	3.14397e-11
MBOAT2	-1.86909	2.55333e-34		ZNF266	0.720862	3.29006e-11
FBLIM1	-1.02898	2.99061e-34		TSPYL1	0.534462	3.38077e-11
IMPA2	-1.25771	4.23994e-34		ERG28	0.657723	3.38529e-11
ENAH	-1.21136	4.24948e-34		PDE12	0.693439	3.48615e-11
LTBP2	-1.2305	6.21479e-34		DDHD1	0.706487	3.52092e-11
IDS	-1.07086	1.07862e-33		NACC2	0.803656	3.68959e-11
ACE	-1.61902	1.83728e-33		THUMPD2	0.745021	3.8399e-11
DIXDC1	-1.47951	1.8743e-33		RPL36	0.906785	4.09291e-11
CXORF38	-1.49038	2.11714e-33		TXLNG	0.657511	4.15603e-11
HTRA1	-1.17052	2.35883e-33		CHERP	0.698091	4.2842e-11
ARRDC1	-1.35242	3.50816e-33		NCOA2	0.639681	4.41357e-11
TNC	-1.06838	4.64375e-33		LZTFL1	0.810498	4.45798e-11
KRT15	-2.34649	4.79074e-33		CCT3	0.56977	4.88322e-11
FAM214B	-1.34547	5.77467e-33		GNL3L	0.524964	5.31619e-11
ZNF185	-1.58189	6.42884e-33		DUSP16	0.638853	5.56291e-11
ATP2B4	-1.02729	9.65381e-33		FTSJ3	0.667452	5.72027e-11
MICALL2	-1.27336	1.25107e-32		RGMB	0.627624	5.92611e-11
ACSL5	-1.78212	1.3325e-32		RUNX2	0.792322	6.10197e-11
CLIP2	-1.81905	1.56355e-32		CFAP298	0.69584	6.32332e-11
RAP2B	-0.982902	1.56468e-32		ASF1A	0.865944	6.40748e-11
IQCN	-1.95067	2.06234e-32		SHPRH	0.803996	6.78761e-11
SAMD9L	-2.7461	2.52717e-32		RPS6KB2	0.792893	6.95216e-11
ABTB1	-1.46412	3.31314e-32		KAT2A	0.825522	7.8229e-11
CAPN2	-0.913872	3.87639e-32		TGFBRAP1	0.843022	7.97872e-11
FBXO2	-1.73846	4.10267e-32		MORN2	0.81904	8.47587e-11
GDPD5	-1.66078	4.25535e-32		NR2F6	1.22822	8.74892e-11
MMP14	-1.0446	5.56076e-32		RNF4	0.671274	9.04867e-11
ANO9	-1.33274	5.86162e-32		RPL4	0.520789	9.17274e-11
ITGA5	-1.08941	5.96776e-32		UMPS	0.641841	1.01084e-10
FLNC	-2.01076	6.71441e-32		MRPL50	0.839063	1.02045e-10
URI1	-1.04119	6.86001e-32		MRPL28	0.810908	1.11005e-10
ATP8B2	-1.4494	6.97382e-32		PCCA	0.718576	1.17224e-10
SLC22A18	-2.01981	9.78834e-32		PTP4A1	1.12362	1.24488e-10
SEMA3C	-1.14953	9.92563e-32		HIRA	0.72757	1.48991e-10
RNF213	-0.81732	1.43464e-31		RERE	0.660465	1.64027e-10
GAS6	-1.74599	1.44278e-31		MAP3K5	0.611473	1.7836e-10
ARHGAP31	-1.40591	1.63556e-31		HMGXB4	0.660756	1.81201e-10
IQSEC1	-1.16972	1.75618e-31		WDR12	0.635611	1.96839e-10
TGM1	-2.22295	2.68034e-31		THADA	0.485737	2.10195e-10
MOB3C	-1.94662	2.9155e-31		EIF3H	0.511945	2.31274e-10
BMP2K	-1.2873	4.19542e-31		AGO2	0.470197	2.47327e-10
NOTCH3	-1.903	4.33093e-31		AASDHPPT	0.633376	2.47932e-10
APOL1	-1.83435	5.25118e-31		DPCD	1.0484	2.51198e-10
SCEL	-1.61654	5.43553e-31		KCTD12	0.593145	2.73366e-10
MMRN2	-2.37184	5.49897e-31		WBP1L	0.577157	2.76095e-10
WNT5B	-2.62646	5.49897e-31		LANCL1	0.694086	2.86039e-10
SUN1	-0.861784	7.80941e-31		CEP350	0.583449	2.89226e-10
EMP3	-1.67699	8.30189e-31		SHQ1	0.750891	2.9706e-10
SEC24C	-0.96697	8.99966e-31		ODC1	0.676459	3.09845e-10
CAPS	-1.91771	1.02958e-30		MCCC1	0.706459	3.15628e-10
LRIG1	-1.05025	1.09137e-30		KLHL11	0.63167	3.32724e-10
DGAT2	-1.6526	1.46083e-30		CCNG1	0.523304	3.39355e-10
FHOD1	-1.25226	1.54993e-30		FAM217B	0.656133	3.39355e-10
SCD5	-1.64608	1.59322e-30		DYNC2LI1	0.632612	3.81084e-10
PLXND1	-1.50395	1.77594e-30		CTPS2	0.694334	3.8183e-10
SAT1	-1.03008	2.03615e-30		PRPS1	0.770763	4.06877e-10
FSTL3	-1.68011	2.25556e-30		GBF1	0.542785	4.55178e-10
SLC25A45	-2.53635	3.56967e-30		EIF1B	0.760119	4.83272e-10
GNA15	-1.04119	4.67569e-30		NDUFV3	0.691991	5.01298e-10
MAP2K1	-0.961545	6.29589e-30		MRPS25	0.575823	5.01951e-10
SLC7A1	-0.979235	8.01616e-30		COMMD9	0.831664	5.4889e-10
IGSF9	-2.01111	9.82006e-30		RBSN	0.612392	5.59861e-10
PTPRE	-1.13897	9.83093e-30		ZNF506	0.798229	5.69922e-10
SAA2	-1.40872	1.05559e-29		ENTPD7	0.623748	5.89375e-10
SLC25A37	-0.926946	1.05732e-29		DDX10	0.75334	6.28905e-10
TTC7A	-1.26459	1.41257e-29		ZNF195	0.721957	6.29726e-10
KRT19	-1.38605	1.53924e-29		GABPA	0.593798	6.3518e-10
BGN	-6.65121	1.85621e-29		RRP15	0.659338	6.45751e-10
TRAM2	-0.969514	2.03775e-29		PREB	0.837045	6.56432e-10
KANK2	-1.49012	2.3105e-29		C2ORF69	0.81659	6.82295e-10
B3GNT5	-1.01549	2.75977e-29		USP47	0.556663	7.50575e-10
CD82	-1.1551	3.12192e-29		IFT88	0.682757	7.64919e-10
AMOTL1	-0.907531	3.28341e-29		IMPDH2	0.556809	7.74009e-10
SLC12A4	-1.21022	3.65718e-29		SPECC1L	0.60117	7.78887e-10
TTC9	-1.82291	4.22206e-29		OXA1L	0.506425	7.9712e-10
BIRC2	-1.09962	4.87576e-29		OFD1	0.652271	8.20033e-10
FRMD6	-0.925377	5.72334e-29		PCCB	0.796929	8.36061e-10
CD47	-0.951772	5.98461e-29		LAMTOR3	0.698579	8.85183e-10
KRT6C	-1.63816	6.21948e-29		POGLUT1	0.728943	9.51355e-10
IGF2R	-0.785486	7.95079e-29		GJB6	1.00779	9.84636e-10
MAFF	-1.42931	8.69699e-29		RPS17	0.57934	1.00829e-09
LY6K	-1.22006	9.14076e-29		RNF10	0.579188	1.07143e-09
COL6A1	-1.15492	1.15807e-28		BRCA1	0.873213	1.07284e-09
C11ORF80	-1.23594	1.35299e-28		SMCHD1	0.669523	1.15251e-09
CCN2	-2.36806	1.47147e-28		MLLT1	0.724582	1.16731e-09
MAPK6	-0.956428	1.51415e-28		UBXN11	0.862378	1.18343e-09
AMMECR1	-1.07656	1.90794e-28		BRWD3	0.672122	1.20278e-09
ETS1	-0.972173	2.34287e-28		RSL1D1	0.638853	1.26197e-09
SPRY4	-1.14862	2.46219e-28		DTD2	0.726845	1.27679e-09
EHD4	-0.998203	2.48801e-28		PRMT5	0.520247	1.41902e-09
RAP1GAP2	-1.03615	2.94421e-28		MRPL44	0.942144	1.42999e-09
PGF	-1.85787	3.40626e-28		LTA4H	0.5448	1.51622e-09
KRT8	-1.26716	3.69656e-28		BCLAF1	0.618848	1.55302e-09
ANXA2	-0.883129	4.08583e-28		RDH10	0.761168	1.59684e-09
NOTCH2	-0.831102	5.80308e-28		SF3A1	0.498442	1.59877e-09
NOTCH2	-0.831102	5.80308e-28		PCM1	0.696324	1.66813e-09
FAM20C	-1.49536	6.06791e-28		MFN2	0.541003	1.72505e-09
TINF2	-1.14052	6.68338e-28		FAM168A	0.57273	1.76062e-09
SNHG28	-2.25298	7.88138e-28		B3GALT6	1.09393	1.79565e-09
LRP8	-0.914329	8.5899e-28		DDX24	0.482902	1.8261e-09
TTL	-1.06836	9.72988e-28		PLXDC2	0.749103	1.85268e-09
SYNE3	-1.67101	1.0031e-27		CEBPZ	0.615052	1.89429e-09
MANF	-1.01175	1.02452e-27		FAM53C	0.758179	1.92458e-09
WSB2	-0.997752	1.04386e-27		EVL	0.639694	1.93993e-09
GALNT6	-1.22817	1.16129e-27		FAM126B	0.6362	1.98691e-09
SEC14L1	-1.01463	1.22354e-27		MIOS	0.699673	2.0084e-09
COL7A1	-1.22927	1.2863e-27		CCDC124	0.712277	2.01766e-09
HAS3	-1.15187	1.30643e-27		NDUFA5	0.758346	2.06089e-09
DPY19L1	-1.01579	1.34894e-27		GTF3C6	0.796685	2.16243e-09
PTX3	-1.55264	2.11852e-27		GPHN	0.715032	2.18326e-09
SLC9A7	-0.900917	2.38982e-27		RRM2	0.641309	2.53618e-09
ARL10	-1.22507	2.59815e-27		EIF3M	0.548815	2.76258e-09
LAMB3	-1.29735	3.15424e-27		ZNF426	0.668879	2.7639e-09
TXNDC12	-1.44103	3.22749e-27		GSR	0.528424	2.86768e-09
TNS4	-1.04963	3.52422e-27		CLASP2	0.575329	2.87743e-09
CTNNBIP1	-1.29599	4.0135e-27		MARCHF8	0.62459	2.91623e-09
CDH1	-0.981757	4.99756e-27		NUDT4	0.624083	2.93262e-09
MFNG	-2.14961	5.23752e-27		ZNF841	0.66642	2.97744e-09
ADK	-1.00113	6.78498e-27		SMIM12	0.644223	3.02922e-09
ALDH2	-1.46725	7.02243e-27		CPD	0.499026	3.27275e-09
CMPK1	-0.985578	8.51616e-27		ZNF770	0.644053	3.3351e-09
VPS26C	-0.998751	9.04097e-27		SPPL3	0.691337	3.34036e-09
ATG16L2	-1.17542	1.09963e-26		POLR1B	0.620494	3.48756e-09
DGKD	-1.13112	1.15875e-26		SESTD1	0.611526	3.72687e-09
BDKRB2	-1.23562	1.21748e-26		SUPT6H	0.507289	3.72865e-09
TAB3	-1.1742	1.24922e-26		CCNB1IP1	0.8078	4.04937e-09
GJB3	-1.14909	1.33052e-26		METTL16	0.721333	4.12046e-09
PRX	-2.16508	1.82162e-26		MRPS35	0.651368	4.12046e-09
ALOX15B	-1.1478	2.17625e-26		DCAF7	0.50645	4.19816e-09
ENO2	-1.2669	3.00475e-26		ZNF343	0.873943	4.21165e-09
MCFD2	-0.816902	3.12283e-26		RSL24D1	0.667436	4.24551e-09
SAMD8	-0.9674	3.35605e-26		NID2	0.565522	4.9205e-09
RAB6A	-1.25614	3.48253e-26		RANBP10	0.819652	5.03741e-09
AK1	-1.67061	4.23397e-26		GORASP1	0.74858	5.12385e-09
COL18A1	-1.6661	4.33861e-26		NDUFS2	0.542304	5.15004e-09
HINT3	-1.29872	4.98727e-26		JMJD6	0.697243	5.26996e-09
ADIRF	-1.76904	5.04545e-26		SZRD1	0.652601	5.28863e-09
PDIA6	-0.769782	5.49433e-26		FAM8A1	0.77823	5.35595e-09
SEMA5A	-2.04316	6.08511e-26		ZNF12	0.611043	5.89243e-09
SH3BP2	-1.01051	7.42877e-26		EPM2AIP1	0.718416	6.14339e-09
TRIM44	-0.872674	7.63443e-26		C5ORF22	0.669007	6.4986e-09
CASP7	-1.85212	7.76799e-26		ABL1	0.610998	6.60207e-09
INHBA	-2.679	9.02755e-26		DYNC2H1	0.578702	6.63253e-09
PIK3C2B	-1.27943	1.12781e-25		NSD1	0.450805	6.80618e-09
PIK3CD	-1.23394	1.28083e-25		SNHG29	0.496002	6.83966e-09
PRXL2A	-1.23865	1.32023e-25		DHX57	0.49178	6.88493e-09
RIMKLB	-1.37364	1.32083e-25		ZNF614	0.832667	7.09188e-09
EDN1	-1.51742	1.40768e-25		DDX18	0.527888	7.20816e-09
SNED1	-1.61297	1.42799e-25		VAV3	0.864643	7.38029e-09
TRIP10	-0.902235	1.67711e-25		SIKE1	0.685828	7.4512e-09
AFF1	-0.932075	1.70653e-25		DIPK2A	0.608471	7.48309e-09
GPRC5A	-0.849904	1.81993e-25		FAM98B	0.664778	7.51539e-09
NQO1	-1.04929	2.22353e-25		MYNN	0.688446	8.61211e-09
CARHSP1	-1.00649	2.28043e-25		ACSL1	0.508093	8.79218e-09
KRT7	-1.43091	2.47459e-25		PHF6	0.5562	1.01169e-08
GPSM2	-0.992801	2.51016e-25		DROSHA	0.575409	1.02915e-08
RAN	-0.941133	2.57653e-25		AMIGO2	0.535237	1.04495e-08
MRC2	-2.14154	2.6688e-25		MAOA	0.638775	1.05175e-08
PTK2B	-1.30907	3.01128e-25		AURKA	0.638141	1.07044e-08
ALDH3B1	-1.28529	3.22143e-25		AIFM1	0.691116	1.10579e-08
PARD6B	-1.47318	3.46118e-25		WDR74	0.622182	1.11212e-08
RARG	-1.56825	3.4759e-25		DHX36	0.54958	1.11404e-08
IL27RA	-1.95737	4.92661e-25		FLVCR1	0.616702	1.11404e-08
ITGA3	-0.890578	8.10331e-25		ODF2	0.61438	1.17181e-08
GLUL	-1.24354	9.30717e-25		CLASP1	0.527589	1.17198e-08
CREB3L1	-1.77903	1.55153e-24		XPNPEP3	0.514335	1.26091e-08
AHCYL1	-0.778621	1.76135e-24		AHCY	0.601482	1.27395e-08
TFAP2A	-1.00395	1.9368e-24		SAR1B	0.624524	1.33448e-08
UGCG	-0.844632	2.57618e-24		ECHDC2	0.824249	1.39818e-08
CDC42BPA	-0.902543	3.9863e-24		ASCC2	0.596547	1.42445e-08
CEBPG	-0.928386	4.5093e-24		ZNF746	0.664365	1.43792e-08
DUSP7	-1.11093	5.62566e-24		DHX33	0.652392	1.47372e-08
VANGL2	-1.61428	5.65473e-24		SEPTIN8	0.523655	1.49462e-08
C2CD2	-0.9039	7.23009e-24		TMEM254	0.794465	1.49805e-08
THBS3	-1.05976	8.02785e-24		PMM2	0.608091	1.51069e-08
MT1E	-1.2819	8.89166e-24		GNA11	0.705584	1.54037e-08
CACNB1	-1.44253	9.50896e-24		ZNF875	0.688822	1.56837e-08
PLAUR	-1.24706	9.52273e-24		RNF7	0.544752	1.56983e-08
XYLT1	-1.84679	1.20031e-23		MIER3	0.605856	1.59898e-08
ECM1	-1.24431	1.45428e-23		THUMPD1	0.577372	1.64166e-08
TNRC6B	-1.04143	1.74551e-23		HNRNPH2	0.571673	1.66535e-08
EML2	-1.02703	1.76437e-23		ZNF544	0.613136	1.70589e-08
DLG4	-1.49595	1.94931e-23		TMEM230	0.514294	1.72734e-08
ITGB4	-1.02044	2.12961e-23		RPLP1	0.746621	1.73206e-08
KDM7A	-1.21601	2.27402e-23		CEP57	0.735902	1.79706e-08
KRT6B	-1.23966	2.29211e-23		COG7	0.785372	1.8072e-08
UNC13D	-1.48099	2.31383e-23		REXO1	0.928446	1.81067e-08
CREBRF	-1.46595	3.2557e-23		CDKAL1	0.789146	1.87613e-08
JUP	-1.13367	3.25929e-23		PPIL2	0.592518	1.88816e-08
S100A10	-0.902554	3.95438e-23		DSEL	0.741169	1.93665e-08
DUSP1	-1.02188	4.25465e-23		SFXN1	0.4606	1.95941e-08
ADPRHL1	-1.16257	4.98605e-23		PSPC1	0.53542	1.97532e-08
LASP1	-0.793739	5.39452e-23		CCNT1	0.560403	2.05499e-08
DYSF	-0.829067	5.99257e-23		TRMT1	0.783695	2.1552e-08
TMEM43	-0.729883	6.47111e-23		DYNLT1	0.645583	2.16563e-08
CYP4F11	-1.90184	6.49417e-23		PUS7L	0.571447	2.20861e-08
ARHGAP45	-1.19689	6.57888e-23		SLC35A4	0.86824	2.2671e-08
GNB1	-0.713186	6.87833e-23		TSR1	0.506709	2.26752e-08
HSPA5	-0.874113	7.54308e-23		SGTA	0.687471	2.44162e-08
CDC42EP2	-1.30287	8.21456e-23		ZSCAN29	0.674188	2.52343e-08
SMAD3	-0.855026	1.11643e-22		FAM214A	0.681753	2.55095e-08
FERMT1	-1.02395	1.14419e-22		MTCH2	0.514381	2.59958e-08
ACVR1	-1.16606	1.14578e-22		TGIF2	0.795512	2.66583e-08
ARSJ	-1.01593	1.15226e-22		NKAPD1	0.560438	2.685e-08
MYOF	-0.824266	1.36394e-22		TMEM70	0.745542	2.685e-08
CRELD1	-1.06243	1.62481e-22		LPCAT1	0.522327	2.68633e-08
CARD19	-1.3808	1.64703e-22		GARS1	0.50424	2.71202e-08
ZCCHC14	-0.963565	1.70846e-22		IMP4	0.728103	2.80823e-08
RHBDF2	-1.40255	1.7809e-22		ODR4	0.720382	2.9336e-08
PPP1R2	-1.02091	1.91747e-22		GRPEL2	0.643064	2.95074e-08
MT2A	-1.4981	2.0127e-22		SUPT16H	0.482591	2.95074e-08
QSOX2	-1.30239	2.06231e-22		ZNF700	0.730903	2.96754e-08
ARHGAP29	-0.904587	2.32149e-22		CNOT6L	0.630338	2.97614e-08
STXBP1	-1.18526	2.39058e-22		NBN	0.609747	3.00148e-08
PITPNM3	-1.35872	2.70228e-22		RARS1	0.465758	3.00766e-08
SAA1	-1.3518	2.83341e-22		SIPA1L2	0.468036	3.0144e-08
CALHM2	-1.79159	3.1885e-22		GFM1	0.486157	3.08366e-08
CDKN1A	-0.968004	3.53969e-22		UTP14A	0.74296	3.23313e-08
MFSD6	-1.33716	3.82359e-22		MTA1	0.614142	3.35092e-08
SLC35F2	-1.04564	4.22792e-22		LSM14B	0.539411	3.35579e-08
INAVA	-1.08864	4.24168e-22		GREB1L	0.711028	3.5025e-08
MGLL	-1.19063	4.42389e-22		GINS1	0.813842	3.52137e-08
ARHGEF40	-1.15731	6.2146e-22		RNF139	0.557691	3.56739e-08
AGFG2	-1.89259	7.4397e-22		QTRT2	0.595194	3.75875e-08
ZFP36L2	-0.831466	8.78147e-22		MPLKIP	0.713829	3.82945e-08
G0S2	-1.41877	9.22607e-22		COPG2	0.559019	3.94792e-08
MAGED2	-1.07118	1.06566e-21		HNRNPA1	0.613422	3.96339e-08
ST6GALNAC2	-1.73308	1.17639e-21		HSPD1	0.545103	3.99326e-08
PLK3	-1.34536	1.20196e-21		DMXL2	0.595351	4.04803e-08
PLEK2	-0.996406	1.25363e-21		ZNF33A	0.665984	4.04803e-08
CDA	-1.85964	1.51618e-21		FTO	0.562599	4.22992e-08
SYT8	-1.55994	1.60659e-21		FITM2	0.626485	4.29347e-08
CXCL1	-1.4712	1.719e-21		MRPL13	0.602895	4.52439e-08
TIMP4	-1.4689	1.77957e-21		RPLP0	0.613104	4.70933e-08
ACSL4	-0.806585	1.95075e-21		CEP104	0.563269	4.80106e-08
PTAFR	-1.842	1.96466e-21		RPS11	0.444531	4.83686e-08
ABCA3	-1.58528	2.14602e-21		UQCRB	0.784288	4.90578e-08
ARPC1B	-1.15672	2.18466e-21		EIF2B5	0.526275	5.01465e-08
FAM83A	-1.00476	3.4787e-21		TRMT5	0.560812	5.03452e-08
ZMIZ2	-1.04108	3.49598e-21		POLDIP2	0.520796	5.07325e-08
MTCL1	-1.2203	3.57328e-21		TTF2	0.758859	5.08793e-08
PANX1	-0.910249	4.02029e-21		KIF18A	0.734885	5.17201e-08
PFKP	-0.795812	4.15691e-21		C1ORF43	0.411227	5.1812e-08
CLMN	-0.823192	4.60666e-21		SMPD4	0.640174	5.18913e-08
GARRE1	-0.951595	6.04185e-21		MRPL15	0.592333	5.331e-08
CBX5	-0.858823	6.30715e-21		POLR3B	0.716242	5.58525e-08
FOSL1	-1.08437	7.88096e-21		MRPL47	0.686271	5.6472e-08
SLC4A7	-0.788511	7.8974e-21		UTP3	0.604224	5.72644e-08
STOML1	-1.70098	8.1311e-21		PDZD2	0.460979	5.79548e-08
BCL10	-1.15973	9.49001e-21		CSTA	0.867335	6.29423e-08
TXNL4A	-1.23787	1.06164e-20		NAA60	0.809582	6.31159e-08
S100A8	-0.77924	1.36627e-20		PPP6C	0.501843	6.52615e-08
SMTN	-1.02093	1.46172e-20		WBP11	0.55188	6.58147e-08
RBP4	-1.06144	1.65904e-20		TMPO	0.591155	6.67823e-08
SERPINB9	-1.68686	1.91707e-20		TTC33	0.680757	6.88345e-08
S100A13	-1.18185	2.18486e-20		SEPTIN9	0.565151	6.93968e-08
CXCL8	-3.02362	2.31776e-20		FASTKD2	0.543365	6.98451e-08
FKBP9	-0.793151	2.36473e-20		BUD31	0.690698	7.02118e-08
SMURF2	-1.03283	2.91378e-20		ZNF84	0.802778	7.04454e-08
CRYBG2	-1.70423	3.07554e-20		LRRC8B	0.714157	7.05966e-08
GRAMD4	-1.02527	3.29256e-20		ARL5A	0.581055	7.08052e-08
UBASH3B	-0.860129	3.3565e-20		ATP6V0A1	0.494477	7.2366e-08
TOP2B	-1.03026	3.82354e-20		CRYBG1	0.456994	7.33184e-08
SRPX2	-1.39103	4.77849e-20		SH3GL1	0.647526	7.76568e-08
NRP2	-0.985329	4.78071e-20		MRPL16	0.712949	7.9004e-08
USB1	-1.17627	4.93243e-20		ALDH7A1	0.655258	8.00726e-08
AHNAK	-1.02579	5.10241e-20		DDX19A	0.584346	8.02433e-08
NPM3	-1.62027	5.7451e-20		PHKA2	0.658807	8.18766e-08
ATP8B3	-1.51888	7.16833e-20		COX15	0.472877	8.93134e-08
VIPR1	-1.20108	7.7482e-20		TBC1D13	0.819544	9.1304e-08
OSBP2	-1.57099	8.47484e-20		SLC38A7	0.802036	9.35179e-08
MISP	-1.35055	9.31087e-20		CCP110	0.696082	9.56212e-08
CMBL	-0.815671	1.11373e-19		AQR	0.578174	9.57805e-08
PAX8	-1.2045	1.17654e-19		COPS5	0.485154	9.6112e-08
TMEM40	-1.20498	1.18835e-19		RTL6	0.6422	1.01203e-07
CDKN1C	-1.40307	1.23006e-19		DDRGK1	0.759957	1.03871e-07
ANXA1	-0.746529	1.25238e-19		POLR3E	0.636065	1.06997e-07
LRP11	-0.816093	1.33775e-19		CSNK2A1	0.470232	1.08482e-07
NUFIP2	-0.969132	1.46e-19		PCBP1	0.416832	1.08778e-07
DCUN1D1	-0.955302	1.55584e-19		BSCL2	0.960208	1.21435e-07
ACVR2B	-0.7854	1.8585e-19		LDAH	0.729814	1.21744e-07
DOCK9	-0.797644	2.00093e-19		TSPAN13	0.629316	1.24131e-07
GNA13	-0.747757	2.16392e-19		ERAL1	0.735964	1.31258e-07
JAG2	-1.23995	2.53497e-19		SLC25A38	0.736622	1.31336e-07
FLNB	-0.657442	3.36488e-19		TFDP2	0.606323	1.37791e-07
LMLN	-1.21562	4.01304e-19		SLC19A2	0.702124	1.39379e-07
ESPN	-1.85923	4.25901e-19		SLC38A6	0.736537	1.45231e-07
ACTN4	-0.701215	6.23269e-19		EIF1AD	0.561723	1.45895e-07
TRIM29	-1.29716	6.73161e-19		DTWD1	0.72758	1.49679e-07
ADARB1	-0.782845	7.80601e-19		UBN2	0.561923	1.52096e-07
IL7R	-0.905668	7.95707e-19		EIF3E	0.527721	1.58506e-07
TENT5B	-1.33933	9.01368e-19		OCRL	0.515836	1.66735e-07
MYO18A	-0.840941	9.34759e-19		BCCIP	0.606088	1.70186e-07
NFE2L1	-0.681088	9.78907e-19		DSTYK	0.547117	1.71043e-07
KDELR3	-1.26964	9.81041e-19		UBE2I	0.527459	1.7117e-07
ITGB1	-0.742365	1.08883e-18		SSBP2	0.646662	1.74281e-07
PAK2	-0.76014	1.10659e-18		PSMB2	0.567997	1.79984e-07
SERINC5	-0.90221	1.17345e-18		REV3L	0.555896	1.88859e-07
SDCBP2	-1.96195	1.39048e-18		ADGRL2	0.516545	1.9615e-07
ANXA3	-0.876523	1.39111e-18		UBE4B	0.457335	1.98759e-07
ENDOD1	-0.895626	2.02025e-18		ACTR6	0.680202	2.0725e-07
QSER1	-0.906423	2.23731e-18		PRPF4	0.616585	2.083e-07
ZNF462	-0.918942	2.45571e-18		ZFP90	0.639513	2.1906e-07
RIPK4	-0.988478	2.73631e-18		ZNF561	0.548261	2.19971e-07
FAM114A1	-0.81706	3.23286e-18		COIL	0.696175	2.20727e-07
DUSP5	-0.963882	4.74559e-18		OXCT1	0.518815	2.3034e-07
TRIOBP	-0.934751	4.82788e-18		LIMS1	0.425891	2.336e-07
MAPK8	-1.00479	5.00978e-18		EIF3B	0.543439	2.35987e-07
LTBP4	-1.25306	7.52548e-18		CASP4	0.561075	2.40874e-07
TMC7	-1.60099	7.81693e-18		DNAJC24	0.681957	2.41603e-07
CCN1	-1.18986	8.01728e-18		ATAD2	0.582879	2.45804e-07
EDNRA	-1.30429	8.91281e-18		DNAJC8	0.498087	2.48722e-07
DSE	-0.655898	9.54987e-18		DPAGT1	0.601774	2.63417e-07
ST3GAL2	-0.903559	9.65061e-18		LTV1	0.688874	2.6461e-07
RIN2	-0.694846	9.65673e-18		DHX30	0.715208	2.77191e-07
TNFRSF10D	-0.824176	9.68461e-18		CCNA2	0.604167	2.77444e-07
F3	-0.775061	1.01204e-17		QARS1	0.464934	2.80534e-07
RAPGEFL1	-1.2521	1.12724e-17		DRG1	0.609738	2.83312e-07
ACER3	-1.15375	1.14813e-17		MFF	0.501005	2.83617e-07
SH2D3A	-1.12141	1.35358e-17		ACVR1B	0.576491	3.05243e-07
LRRC8E	-1.30253	1.3854e-17		TAF2	0.518028	3.07434e-07
CHD3	-0.64486	1.40451e-17		PRCP	0.584182	3.08543e-07
IRF2BP2	-0.753859	1.46166e-17		RTN4	0.450847	3.08543e-07
C6ORF132	-0.921444	1.53156e-17		ZNF274	0.551213	3.13973e-07
SLC30A1	-0.853503	1.53348e-17		TIPARP	0.456079	3.23209e-07
SLCO3A1	-1.09179	1.86308e-17		EOGT	0.524415	3.40354e-07
PTTG1IP	-0.69484	2.00952e-17		TGS1	0.650836	3.72276e-07
KCNK6	-1.05848	2.57881e-17		L3MBTL2	0.694395	3.83527e-07
STAG2	-0.779764	2.70452e-17		ABT1	0.684489	3.87778e-07
QPCT	-1.48318	3.09201e-17		NDUFS7	0.868255	4.00489e-07
TAP1	-1.38569	3.4376e-17		SCAF1	0.7201	4.03402e-07
AL365205	-1.2583	3.54679e-17		CCDC25	0.609908	4.14753e-07
KIAA1217	-0.725929	3.78552e-17		CLCN5	0.730054	4.15562e-07
OSBPL5	-1.00776	4.05989e-17		MTREX	0.483441	4.21994e-07
ATXN1	-0.870876	4.07925e-17		PHF14	0.535896	4.255e-07
MUC5B	-1.76474	4.5186e-17		TXN2	0.645119	4.30654e-07
DSG2	-0.721937	4.83241e-17		SPNS1	0.862187	4.36631e-07
GNAQ	-0.86181	5.64318e-17		METTL14	0.640014	4.36726e-07
GADD45A	-1.2819	6.18551e-17		SUGT1	0.463824	4.48616e-07
OGDH	-0.802919	7.82221e-17		EFR3A	0.512741	4.52158e-07
GSDMD	-1.5729	8.08517e-17		PRPF4B	0.583621	4.5788e-07
CARD10	-1.16947	1.26962e-16		C3ORF38	0.662119	4.66744e-07
GNB5	-0.984848	1.39874e-16		NAP1L1	0.496029	4.7999e-07
IL13RA1	-0.860483	1.42618e-16		COL8A1	0.664109	4.86735e-07
SGPP2	-0.711357	1.54797e-16		NOP16	0.668216	4.97495e-07
ADAM15	-1.11212	1.68585e-16		ANKRD26	0.823331	5.03478e-07
LMBRD2	-1.17183	1.76992e-16		MED1	0.571336	5.07345e-07
B4GALT6	-1.03106	1.90813e-16		TLNRD1	0.839043	5.10494e-07
MINDY2	-0.960001	2.00343e-16		NPM1	0.559162	5.27388e-07
BID	-1.18614	2.1119e-16		TWNK	0.584341	5.35165e-07
TMEM123	-0.985465	2.2825e-16		SUPT20H	0.54747	5.37798e-07
CHSY1	-0.773441	2.94471e-16		ZMYND8	0.605107	5.40425e-07
MYO5A	-0.647486	3.13986e-16		COPS4	0.571533	5.43021e-07
CLDN4	-1.39343	3.1402e-16		GDAP1	0.624389	5.58524e-07
CDCA7L	-1.53932	3.15259e-16		ZDHHC6	0.524137	5.70019e-07
RPS6KC1	-0.781301	3.21404e-16		MRPS18C	0.734872	5.85823e-07
MMP19	-1.51957	3.56612e-16		GNL2	0.520869	6.11137e-07
SORT1	-0.929401	3.9471e-16		MIEF1	0.459258	6.18337e-07
P4HA2	-0.824504	4.14839e-16		TMF1	0.529215	6.2035e-07
KIAA1671	-0.578927	4.21747e-16		ABCC5	0.486017	6.20409e-07
MALT1	-0.743624	4.38154e-16		RPL28	0.61289	6.44388e-07
PXN	-0.678311	4.64256e-16		ZNF772	0.631639	6.44388e-07
ITPR3	-0.794683	4.79985e-16		ELP4	0.646986	6.44727e-07
SLC20A2	-0.700986	5.01457e-16		CCT8	0.452828	6.58737e-07
PTK7	-0.760288	5.31736e-16		PNPO	0.596359	6.58737e-07
SDC4	-0.866298	5.39046e-16		MAN1A1	0.606861	6.7865e-07
LINC00910	-1.52771	5.56928e-16		VPS13B	0.446966	6.80452e-07
STS	-0.971497	7.09444e-16		DDHD2	0.455026	6.9508e-07
PCDH1	-1.15833	7.71286e-16		ZBTB11	0.4714	6.95885e-07
P2RY2	-1.0673	8.07708e-16		SLC9B2	0.633413	7.55069e-07
SMYD3	-1.1365	8.43076e-16		IDH1	0.407801	7.55433e-07
GPC1	-1.34506	8.68235e-16		GUF1	0.556065	7.64571e-07
IL1A	-1.03456	8.8124e-16		TP53BP2	0.470797	7.86041e-07
S100A14	-1.45288	9.56649e-16		NGDN	0.729813	8.14617e-07
PAK6	-1.45056	1.00067e-15		RBM34	0.590919	8.15188e-07
COL6A2	-1.02657	1.05021e-15		GTF2H2C	0.772431	8.72169e-07
JADE2	-0.801126	1.05115e-15		NUP98	0.413223	8.72169e-07
RAB27B	-0.942218	1.07613e-15		ATF5	0.723927	8.85656e-07
SLC27A3	-1.17866	1.29422e-15		PHF2	0.644366	9.12044e-07
CHMP7	-0.836054	1.33739e-15		PRKAR1B	0.722066	9.68749e-07
NT5E	-0.708134	1.49494e-15		EIF3L	0.410928	9.80688e-07
MZF1	-0.873055	1.69689e-15		BTF3L4	0.535032	9.88921e-07
SYNPO	-1.06296	1.73118e-15		UTP23	0.587823	1.03735e-06
FHOD3	-0.739478	1.8415e-15		MYCBP2	0.465497	1.03828e-06
NPC1	-0.606369	2.09081e-15		CKAP4	0.570308	1.0423e-06
FHL3	-1.23761	2.19523e-15		BCL2L11	0.688201	1.04256e-06
BNIP3L	-0.853349	2.32977e-15		PAK4	0.661768	1.1281e-06
FOXN2	-0.96188	2.53845e-15		UQCRFS1	0.567471	1.12867e-06
FHL1	-0.706714	2.54945e-15		MRPL32	0.623622	1.13086e-06
ACKR3	-1.00641	2.84152e-15		WDR36	0.496311	1.18685e-06
ACOT11	-1.56951	2.84511e-15		RNF40	0.496104	1.20019e-06
SURF4	-0.776069	2.85102e-15		TUT1	0.673643	1.20019e-06
MYO1E	-0.696508	3.10045e-15		RNF6	0.528123	1.20715e-06
MBP	-0.80489	3.10236e-15		FAM234A	0.620777	1.21453e-06
PAQR6	-1.336	3.15405e-15		NSMAF	0.5183	1.24647e-06
LPIN1	-0.700657	3.25406e-15		HS1BP3	0.68979	1.32077e-06
DHRS12	-1.14973	3.28169e-15		CHORDC1	0.60554	1.32481e-06
PLXNA3	-1.10485	3.29679e-15		INCENP	0.574058	1.33931e-06
SHISA2	-1.78269	3.33505e-15		TMEM209	0.599444	1.35044e-06
CLDN7	-0.901015	3.65799e-15		TAF1D	0.525128	1.36574e-06
PYGB	-0.828021	3.71906e-15		ZNF518A	0.656264	1.38286e-06
PARP14	-1.0768	3.86457e-15		SNX12	0.474429	1.38791e-06
PCSK6	-0.850931	3.99771e-15		HECTD4	0.403465	1.40357e-06
HERPUD1	-0.820875	4.17121e-15		TBC1D20	0.498742	1.43905e-06
DCBLD2	-0.628472	4.26969e-15		XRCC5	0.418066	1.45824e-06
PAPLN	-1.11947	4.28773e-15		RBM19	0.53746	1.46775e-06
IGSF8	-1.15163	4.32791e-15		BRD4	0.437432	1.48472e-06
RFX5	-1.29996	5.34817e-15		SCP2	0.435365	1.50472e-06
GTF2A1	-0.955989	5.53284e-15		NOB1	0.519481	1.51134e-06
IFNGR2	-0.655533	5.61249e-15		CARD6	0.643581	1.51737e-06
SERPINA1	-0.693101	6.1901e-15		MRPL21	0.436254	1.5608e-06
NFKBIA	-0.912832	6.19944e-15		ARHGAP17	0.55005	1.56212e-06
INPP5K	-1.23838	6.33589e-15		RIOK2	0.671002	1.58948e-06
LAPTM4A	-0.66353	6.48149e-15		RNF41	0.571632	1.59646e-06
RBMS2	-0.847389	7.03214e-15		PLEKHG2	0.569055	1.62316e-06
EMP1	-0.686876	7.81208e-15		MRPL4	0.776933	1.6537e-06
TAB2	-0.811331	7.85882e-15		MAGT1	0.419162	1.67937e-06
ID1	-1.12657	8.49387e-15		GALC	0.491507	1.69374e-06
UACA	-0.794309	8.90859e-15		NAA15	0.460954	1.75394e-06
DNAJC10	-0.78036	9.1908e-15		GNPDA1	0.568825	1.75944e-06
ZNF532	-0.746064	9.3295e-15		MTF2	0.544539	1.78042e-06
DZIP1L	-0.931329	1.11435e-14		VIM	0.616968	1.7872e-06
SDC1	-0.805384	1.16277e-14		RIC1	0.43842	1.91322e-06
ADHFE1	-1.53543	1.23561e-14		DICER1	0.434813	1.91883e-06
MYL12B	-0.740321	1.23853e-14		RUVBL2	0.626583	1.96562e-06
B4GALT5	-0.628219	1.33375e-14		ZRANB2	0.481032	1.97371e-06
ZFP36L1	-0.589239	1.39177e-14		STAG1	0.460016	1.97456e-06
FSTL1	-0.859877	1.51651e-14		ESPL1	0.616804	2.01858e-06
DNAJC6	-1.39535	1.53396e-14		MRPS16	0.453506	2.02646e-06
LNPEP	-0.810921	1.61426e-14		ETFA	0.5014	2.0458e-06
FOS	-1.14761	1.61495e-14		FH	0.545024	2.05943e-06
SSR1	-0.575566	1.73406e-14		RPL13A	0.642878	2.12786e-06
PEA15	-0.699921	1.8135e-14		ALCAM	0.474091	2.13034e-06
THRA	-1.05973	1.8135e-14		RNF44	0.59316	2.16186e-06
PGM1	-0.711176	2.0327e-14		MED16	0.902109	2.19937e-06
SQOR	-0.66382	2.15986e-14		BTAF1	0.430258	2.20401e-06
RGS19	-1.21401	2.26116e-14		RRP8	0.533172	2.22402e-06
ADSS2	-0.744328	2.40858e-14		DDX6	0.51992	2.2701e-06
DOCK5	-0.724272	2.41156e-14		CTDSP2	0.428445	2.27865e-06
NRG1	-0.809734	2.60973e-14		METTL2B	0.523257	2.28327e-06
XPC	-0.916383	3.20861e-14		AHCTF1	0.424945	2.33924e-06
CDON	-1.19308	3.35983e-14		PALB2	0.615392	2.33924e-06
MEIS3	-1.06204	3.48805e-14		TPR	0.465004	2.39379e-06
NEDD4L	-0.732214	3.51461e-14		ZNF91	0.545569	2.40511e-06
DBN1	-0.725104	3.54811e-14		GID8	0.456788	2.40919e-06
MARCKSL1	-1.12913	3.57725e-14		STOML2	0.612727	2.44441e-06
SOCS5	-0.641205	3.57912e-14		CEP295	0.770686	2.60061e-06
APBB2	-0.703218	3.71955e-14		OSBPL1A	0.62268	2.6127e-06
SERPINB8	-0.850791	3.75125e-14		NDUFV1	0.569102	2.61556e-06
PI3	-1.39072	3.96148e-14		CNNM2	0.612338	2.65721e-06
SH3PXD2A	-0.747914	4.05647e-14		TRUB2	0.585656	2.66042e-06
PTP4A2	-0.686387	4.18964e-14		RANBP6	0.490417	2.73763e-06
CALM2	-0.658278	4.19297e-14		STX17	0.644547	2.77929e-06
NAB2	-1.18005	4.43058e-14		DNTTIP2	0.551741	2.79135e-06
CCL20	-1.40511	4.69705e-14		FBL	0.527755	2.83149e-06
ABTB2	-1.31275	5.35899e-14		HPS5	0.507009	2.88004e-06
CHST3	-0.736759	5.59708e-14		PSMC4	0.543084	2.91921e-06
RFX7	-0.838799	5.6696e-14		RAMAC	0.56717	2.97838e-06
NEMP1	-1.00242	5.70847e-14		REST	0.472184	3.003e-06
TRPC1	-1.25217	5.75382e-14		STRADB	0.565873	3.00312e-06
ABCA2	-0.91205	5.77933e-14		ENOSF1	0.533963	3.00615e-06
WWC3	-0.979002	5.93181e-14		MARCHF5	0.448038	3.03686e-06
UNC93B1	-1.14776	6.00212e-14		DHX29	0.43803	3.04237e-06
CD151	-0.916401	6.4193e-14		GLRX5	0.590553	3.06687e-06
CYP26B1	-1.11437	6.90051e-14		RRS1	0.670759	3.08071e-06
TSPAN5	-0.686332	6.90162e-14		PLA2G12A	0.567211	3.1282e-06
LIPG	-0.731508	7.16064e-14		GOPC	0.492574	3.17717e-06
FNBP1L	-0.895207	7.87671e-14		MARK1	0.494487	3.23076e-06
RNF152	-1.16189	8.51654e-14		PHF8	0.61076	3.23234e-06
MAMDC2	-1.35099	8.62527e-14		ZWINT	0.635409	3.24053e-06
EFNA1	-0.934745	8.85077e-14		LSG1	0.565337	3.26484e-06
PACSIN3	-0.956404	9.05076e-14		ZNF146	0.461217	3.29657e-06
ARHGEF2	-0.738536	9.43885e-14		MIPEP	0.598663	3.32972e-06
ZSWIM6	-0.855767	9.99743e-14		INO80D	0.450887	3.34116e-06
ERGIC1	-0.627211	1.02285e-13		ARL4A	0.652852	3.35319e-06
WDR13	-0.821018	1.04145e-13		PEX19	0.444516	3.50036e-06
CUEDC1	-0.974627	1.04979e-13		FAU	0.569928	3.51046e-06
C1QTNF6	-1.07567	1.06777e-13		CLSTN1	0.497078	3.51796e-06
ADAMTS1	-0.793959	1.09291e-13		RPL19	0.425072	3.54731e-06
ERAP1	-0.879661	1.11642e-13		THOC1	0.595577	3.59849e-06
IQSEC2	-1.054	1.27789e-13		BRIX1	0.492169	3.64814e-06
RAB3D	-0.648701	1.35781e-13		MIA2	0.546625	3.71762e-06
RABGGTA	-1.04215	1.39789e-13		NOL10	0.541702	3.72749e-06
SFXN3	-0.662397	1.47452e-13		FBXO30	0.442864	3.7373e-06
AZIN1	-0.613714	1.50321e-13		WBP2	0.532695	3.75385e-06
GABRE	-0.929022	1.50819e-13		SEC23IP	0.414584	3.78119e-06
ITCH	-0.620123	1.57526e-13		GBP1	0.718758	3.85739e-06
APLN	-1.11819	1.60923e-13		SEC22C	0.401028	3.9346e-06
SPINT2	-0.829286	1.82767e-13		SNX27	0.440693	4.02824e-06
AP3S1	-0.974805	1.90267e-13		IRS2	0.445992	4.03286e-06
F11R	-0.625558	1.90818e-13		KAT6A	0.409005	4.12837e-06
STAT5B	-0.828202	1.9156e-13		WDR75	0.59724	4.1347e-06
LRATD2	-0.743558	2.03982e-13		ZFAND3	0.477954	4.14655e-06
ESYT2	-0.553069	2.09902e-13		BBX	0.461959	4.21331e-06
KIF3C	-0.992274	2.33544e-13		IGHMBP2	0.504288	4.24925e-06
MTDH	-0.614824	2.4023e-13		C20ORF27	0.812194	4.29914e-06
SLC44A2	-0.717701	2.48009e-13		ERCC5	0.475441	4.43143e-06
GALNT18	-0.963101	2.49935e-13		TFAP2C	0.563707	4.4787e-06
BCL2L1	-0.636204	2.57424e-13		RLIM	0.411821	4.48648e-06
RIN1	-1.05349	2.65189e-13		TNRC6A	0.474371	4.56662e-06
DDX60L	-1.66789	2.68524e-13		VPS33A	0.64149	4.66423e-06
MST1R	-0.79953	2.80014e-13		ADO	0.477164	4.7606e-06
JAK1	-0.743257	2.97189e-13		AASDH	0.644583	4.76882e-06
PIP4K2A	-0.815959	3.01587e-13		PRPF3	0.51316	4.81197e-06
PROM2	-1.03176	3.09002e-13		PRPF19	0.478275	4.90931e-06
SRGAP3	-0.990079	3.10039e-13		ARL14EP	0.510845	4.9329e-06
VARS2	-1.18256	3.15922e-13		CLCN3	0.44838	4.94906e-06
APPL2	-1.05345	3.1754e-13		CLUH	0.642531	5.00804e-06
OLFML2A	-1.13038	3.18144e-13		ZNF217	0.434671	5.01339e-06
SH3BGRL3	-0.830656	3.925e-13		MAPK14	0.42074	5.02571e-06
ELMO3	-1.11125	3.98416e-13		ZNF219	0.777128	5.07325e-06
POMGNT1	-0.731369	4.45254e-13		RPS6KA3	0.444544	5.09701e-06
SLC16A3	-0.75469	4.65478e-13		YWHAH	0.477023	5.19753e-06
TMEM164	-0.721898	4.81071e-13		ZNF512B	0.526407	5.31271e-06
ANO8	-0.962771	5.36519e-13		KCNB1	0.675821	5.38986e-06
NAGLU	-1.07022	5.91206e-13		CIAPIN1	0.643021	5.57518e-06
SAMD4A	-0.580451	6.01152e-13		CARM1	0.55816	5.61388e-06
CTBP2	-0.619517	6.11148e-13		PDCD11	0.42303	5.73776e-06
MINK1	-0.619921	6.11336e-13		PARVB	0.56633	5.74844e-06
ETV4	-1.14151	6.68913e-13		PDGFC	0.473395	5.75729e-06
CAV1	-0.607762	6.98012e-13		CTCF	0.45257	5.75938e-06
ELK4	-0.664625	6.98012e-13		COX7C	0.415353	5.77367e-06
TRERF1	-0.722357	7.27759e-13		KIDINS220	0.449237	5.77367e-06
TMEM44	-1.00946	7.66234e-13		SH3BGRL	0.627739	5.81978e-06
PTPRA	-0.642156	7.78533e-13		COMMD3	0.472836	5.94727e-06
PC	-0.858998	7.87432e-13		LONP1	0.603793	6.01088e-06
SEC24D	-0.73663	8.40773e-13		EIF3F	0.463203	6.05398e-06
CHST11	-0.820019	8.4558e-13		MFSD8	0.56724	6.11842e-06
TSC22D3	-0.710317	8.761e-13		GIGYF1	0.457228	6.13769e-06
PURA	-0.684085	1.05319e-12		WDR37	0.455344	6.19245e-06
RIMS3	-1.12976	1.11273e-12		HAX1	0.533899	6.19676e-06
FDPS	-0.663607	1.12343e-12		BUD23	0.495407	6.20016e-06
FMNL1	-0.989579	1.12938e-12		SRRM1	0.471876	6.20016e-06
ANKRD27	-0.623218	1.14318e-12		RAF1	0.444097	6.23598e-06
ATP2A2	-0.487281	1.17466e-12		GALNT11	0.470914	6.23986e-06
CELSR2	-1.14152	1.29156e-12		ERCC2	0.639875	6.24434e-06
PHLDA1	-0.5294	1.3461e-12		FAM104A	0.542263	6.2444e-06
CDK5R1	-1.13543	1.38928e-12		ATG2B	0.434165	6.28458e-06
EDIL3	-1.15666	1.59323e-12		MRPS2	0.70825	6.33308e-06
DIAPH1	-0.554967	1.59806e-12		SEC11A	0.421542	6.33618e-06
PDZK1IP1	-1.0192	1.60361e-12		EFNA5	0.488184	6.36582e-06
MYO10	-0.695207	1.69662e-12		SOAT1	0.508319	6.36983e-06
OGFR	-0.873132	1.78028e-12		PTGFR	0.657827	6.45371e-06
MRPL52	-0.732901	1.78523e-12		RPL26	0.487762	6.66284e-06
IVNS1ABP	-0.691811	1.79281e-12		FGF11	0.689135	6.673e-06
B4GALT2	-0.853117	1.7977e-12		PPIL4	0.768792	6.97764e-06
TC2N	-0.821082	1.80893e-12		ZFYVE16	0.558124	7.21291e-06
TMEM87B	-0.600101	1.91866e-12		COMMD4	0.754685	7.33576e-06
FRMD8	-0.947575	1.93203e-12		DHX38	0.447492	7.38907e-06
SH3TC1	-0.978118	2.2409e-12		PRPS2	0.523941	7.38907e-06
EPB41L1	-1.18113	2.26404e-12		ALDH1B1	0.623518	7.41407e-06
DGKH	-0.697577	2.34582e-12		NDFIP2	0.430576	7.4669e-06
AMOTL2	-0.852212	2.4068e-12		MED17	0.478533	7.6051e-06
SEMA4B	-0.698841	2.73618e-12		ADM	0.616839	7.60671e-06
NREP	-1.13375	2.82249e-12		PHIP	0.53409	7.72719e-06
TPPP	-1.1251	2.95383e-12		GPCPD1	0.475139	7.87127e-06
KRCC1	-1.305	3.0232e-12		HSD17B10	0.558666	8.00232e-06
CD99	-0.903805	3.30971e-12		SAE1	0.516311	8.25707e-06
IL6	-1.4928	3.31233e-12		HSPE1	0.526404	8.30653e-06
CIITA	-1.18896	3.52471e-12		RPS4X	0.414521	8.34174e-06
SH2D5	-1.11783	3.82378e-12		SEPHS2	0.505646	8.37725e-06
PCOLCE2	-1.03269	4.02772e-12		HMGN4	0.446344	8.40516e-06
ELF3	-1.23408	4.03141e-12		CISD1	0.492113	8.44519e-06
ADAMTSL4	-0.85169	4.04516e-12		VRK1	0.634596	8.47803e-06
TMEM33	-0.665464	4.19737e-12		FBXO9	0.443412	8.56467e-06
ATP9A	-0.579838	4.40888e-12		POLR2D	0.467528	8.68681e-06
MYO1C	-0.667155	4.49337e-12		B3GALNT2	0.432752	8.74526e-06
LMAN1	-0.601598	4.60987e-12		MRPL3	0.461901	8.83746e-06
EGFR	-0.595482	4.85453e-12		MRPL10	0.619201	8.84472e-06
ARVCF	-1.15377	4.94688e-12		POMT1	0.643834	8.86848e-06
CLTCL1	-0.833664	5.47684e-12		FAM199X	0.418413	8.9158e-06
IL1R2	-0.702411	5.55426e-12		CDK4	0.601075	8.95296e-06
CDK2AP1	-0.588159	5.76356e-12		SUGP1	0.569259	9.00499e-06
NPEPPS	-0.593731	6.0836e-12		ZNF121	0.433973	9.24685e-06
ST3GAL4	-0.87683	6.11553e-12		NAPA	0.547212	9.42706e-06
EDEM1	-0.52705	6.35977e-12		POLR2K	0.512503	9.74328e-06
FUBP3	-0.757624	6.56055e-12		TOMM5	0.525874	9.86744e-06
RAB4B	-1.18987	6.80858e-12		GATAD1	0.506187	1.01967e-05
EPN2	-0.730749	6.83091e-12		ATP6AP2	0.410939	1.02573e-05
INPP5A	-0.992302	6.91821e-12		GNPDA2	0.632895	1.06825e-05
KRT18	-0.841007	7.36801e-12		CSNK1G2	0.572963	1.07339e-05
NUP58	-0.624552	7.89017e-12		PIGM	0.551885	1.07705e-05
CYP27A1	-1.1099	8.07026e-12		NETO2	0.532052	1.07885e-05
CAV2	-0.606858	8.15827e-12		INTS5	0.701423	1.0877e-05
LDLRAP1	-0.922595	8.2477e-12		TMEM109	0.654917	1.0877e-05
LAMB2	-0.775831	8.71339e-12		PARP8	0.574485	1.09102e-05
ANXA6	-0.700712	8.83565e-12		TRAPPC2	0.546265	1.09576e-05
LGALS3	-0.627107	8.9826e-12		TSTD2	0.580779	1.09576e-05
TNFRSF10B	-0.644915	9.29391e-12		EYA3	0.478459	1.11636e-05
ANKRD46	-0.775726	9.57008e-12		PDK3	0.53674	1.12245e-05
ELOVL1	-0.695333	9.97439e-12		LETM1	0.538831	1.13112e-05
SEMA7A	-1.17767	1.00304e-11		UBXN4	0.40507	1.14507e-05
RSF1	-0.823576	1.01054e-11		TIMM44	0.693641	1.15594e-05
PLS3	-0.759915	1.06843e-11		ZNF791	0.443669	1.17278e-05
JUN	-0.752616	1.08469e-11		MFHAS1	0.598479	1.21227e-05
FXYD3	-1.10775	1.10239e-11		POLR1C	0.559187	1.22472e-05
IL17RC	-1.17484	1.10239e-11		NEMF	0.539495	1.22851e-05
SP3	-0.802337	1.19444e-11		NSDHL	0.530477	1.283e-05
PRSS53	-1.04441	1.20186e-11		RPS6	0.489036	1.28302e-05
DEPP1	-0.830161	1.22575e-11		ZNF304	0.589974	1.28302e-05
MAT2A	-0.526441	1.25633e-11		BAP1	0.525646	1.28317e-05
CARF	-0.97895	1.3148e-11		SNX4	0.456046	1.28464e-05
MARCHF2	-1.15414	1.35721e-11		MPHOSPH10	0.672116	1.30958e-05
KAZN	-1.03208	1.38432e-11		ABCB7	0.568819	1.32796e-05
PI4K2A	-0.690867	1.40938e-11		BTF3	0.459248	1.37798e-05
FUT2	-1.11762	1.41651e-11		CENPF	0.527766	1.38479e-05
GRB7	-1.28434	1.47454e-11		RPL34	0.401939	1.39839e-05
TST	-1.25544	1.50174e-11		TTC5	0.506631	1.4113e-05
YWHAB	-0.562686	1.53387e-11		BMS1	0.434164	1.42348e-05
MTMR11	-0.862246	1.56947e-11		FKBP14	0.563435	1.43208e-05
PRDX5	-0.870279	1.62605e-11		NCOA1	0.498136	1.44678e-05
RELT	-1.12822	1.64896e-11		RO60	0.414445	1.45251e-05
ATL3	-0.529017	1.65614e-11		ESF1	0.61441	1.45673e-05
FHL2	-0.739897	1.66766e-11		ATP6V0E1	0.526006	1.49725e-05
SHOC1	-1.35105	1.6756e-11		DDX55	0.564533	1.52294e-05
PDLIM2	-0.983306	1.72902e-11		PAF1	0.497425	1.53767e-05
EEF2K	-0.590895	1.75915e-11		KIAA1143	0.524364	1.54075e-05
S100A16	-0.843453	1.75915e-11		AIMP1	0.471515	1.5421e-05
ICAM1	-0.885232	2.06735e-11		ARHGEF11	0.49658	1.58753e-05
S100A2	-1.0986	2.07726e-11		CCDC86	0.585724	1.59667e-05
STK3	-0.7777	2.22664e-11		C2CD5	0.527793	1.65727e-05
BEST1	-0.848429	2.35278e-11		NEK4	0.537327	1.66227e-05
MAP3K12	-1.00676	2.414e-11		DDX27	0.423393	1.68155e-05
IKBKB	-0.586053	2.48492e-11		TMEM131L	0.507965	1.70541e-05
SGSM2	-0.681059	2.52704e-11		AP3B1	0.430848	1.71413e-05
DIP2A	-0.613382	2.58964e-11		SNRNP40	0.537266	1.74968e-05
SVIL	-0.541621	2.66246e-11		EIF3G	0.456732	1.75432e-05
SPRED3	-0.830705	2.74601e-11		IVD	0.52714	1.78616e-05
WDR60	-0.782294	2.8906e-11		ARCN1	0.444856	1.83716e-05
TGIF1	-0.634787	2.91945e-11		JPT1	0.446064	1.84334e-05
SNTB2	-0.704685	3.30196e-11		ATP11C	0.502485	1.85648e-05
MYO5B	-0.949161	3.59076e-11		DDX23	0.483019	1.89636e-05
FTH1	-0.712397	3.82887e-11		MIA3	0.431672	1.92982e-05
PRNP	-0.510161	3.83826e-11		GRK2	0.568175	1.9334e-05
TPP1	-0.688898	4.05808e-11		KDM4C	0.490084	1.93369e-05
EI24	-0.705803	4.3545e-11		DEDD	0.460494	1.93962e-05
RASSF7	-1.33068	4.6535e-11		CHEK1	0.509403	1.95428e-05
CDS1	-0.89815	4.79333e-11		NIPSNAP3A	0.597101	1.98759e-05
CBL	-0.534034	4.91865e-11		CILK1	0.604461	1.99814e-05
PCTP	-1.00522	5.16472e-11		CIAO2A	0.518643	2.00534e-05
KIFC2	-0.967613	5.24204e-11		ARMC1	0.429504	2.00872e-05
RBBP4	-0.611009	5.29169e-11		MARVELD2	0.540412	2.13727e-05
LARGE2	-1.18675	5.62865e-11		RMND1	0.546528	2.16973e-05
SLC9A8	-0.743295	5.82299e-11		TSNAX	0.448787	2.2043e-05
TMEM181	-0.550203	5.83152e-11		SNAPC4	0.679347	2.23287e-05
PSMA6	-0.659403	6.74795e-11		ESD	0.430938	2.23653e-05
FER1L4	-1.09265	6.79043e-11		WDR35	0.448206	2.27331e-05
ANK1	-0.985493	7.70188e-11		SLC5A6	0.633824	2.29158e-05
DMPK	-0.797792	8.93915e-11		NVL	0.570054	2.30129e-05
LPGAT1	-0.643081	1.06694e-10		THEM4	0.591926	2.31822e-05
KCMF1	-0.574064	1.1044e-10		REXO4	0.606603	2.33453e-05
MTSS1	-0.880113	1.36371e-10		HADH	0.654547	2.33582e-05
IDI1	-0.494074	1.42376e-10		TFAM	0.424798	2.37005e-05
PPP1R18	-0.605074	1.44468e-10		HCFC2	0.502956	2.42388e-05
MOB3A	-0.758723	1.46123e-10		TMEM126B	0.639227	2.46165e-05
PDCD4	-0.837684	1.52653e-10		CLPP	0.59392	2.48243e-05
CDH3	-0.586786	1.58193e-10		SHCBP1	0.578872	2.50797e-05
LYST	-0.690785	1.5948e-10		MUC1	0.61086	2.52105e-05
MAPKBP1	-0.658249	1.63488e-10		ZNF286A	0.531761	2.58082e-05
GCKR	-1.22908	1.68376e-10		FARSA	0.483704	2.60394e-05
PADI2	-0.727668	1.70455e-10		PPIP5K1	0.50508	2.62217e-05
ZC3H6	-0.941406	1.70455e-10		PHF20L1	0.45812	2.7358e-05
GNG12	-0.642386	1.71159e-10		TMEM183A	0.402886	2.82198e-05
AHDC1	-0.874063	1.80889e-10		NIFK	0.533026	2.8905e-05
DLG5	-0.525659	1.98746e-10		AARS1	0.426953	2.92607e-05
CLN8	-0.730463	2.13806e-10		METAP2	0.427064	2.98392e-05
BAIAP2	-0.990594	2.17842e-10		RAE1	0.498394	2.98416e-05
MED14	-0.718541	2.25809e-10		GFOD2	0.535401	3.0111e-05
NNAT	-1.01084	2.28577e-10		DLAT	0.42383	3.01921e-05
NOCT	-0.88239	2.33296e-10		RPL22L1	0.510714	3.01921e-05
TBC1D10A	-0.759002	2.44606e-10		TCTN2	0.55904	3.01921e-05
PPP4R1	-0.517159	2.5515e-10		VWA8	0.476346	3.03431e-05
TRAF4	-0.928203	2.6083e-10		SMARCC2	0.414053	3.11919e-05
CAVIN1	-0.60824	2.61173e-10		MRPS14	0.636568	3.15642e-05
SLC38A2	-0.582315	2.7285e-10		VWA1	0.63209	3.18211e-05
FYTTD1	-0.596796	2.73366e-10		PRPF31	0.521491	3.23616e-05
MAP3K9	-0.552746	2.76935e-10		ZNF283	0.502461	3.24767e-05
MTURN	-0.760881	2.89573e-10		AMBRA1	0.453595	3.32135e-05
PHYKPL	-0.697352	2.92352e-10		DIS3L2	0.503797	3.39782e-05
DDB2	-0.885493	3.18356e-10		PLD1	0.430208	3.42018e-05
STXBP2	-0.612776	3.20227e-10		GBA2	0.599015	3.42127e-05
FAT1	-0.524019	3.23289e-10		MUL1	0.680961	3.42351e-05
SBDS	-0.629933	3.23314e-10		SNRPB	0.538147	3.42799e-05
ZBTB46	-1.07566	3.32724e-10		ANP32E	0.420229	3.49235e-05
MED13	-0.571851	3.57321e-10		PHACTR2	0.442673	3.50719e-05
MMP15	-1.09647	3.67892e-10		IFT122	0.467012	3.51532e-05
SMIM19	-0.811684	3.76548e-10		NIP7	0.464998	3.51667e-05
PLIN4	-0.925948	3.80146e-10		WDR1	0.44435	3.54822e-05
ARHGEF4	-0.805109	4.00402e-10		DAPK3	0.600459	3.56155e-05
TMEM198B	-0.956628	4.13772e-10		LPCAT3	0.557919	3.62074e-05
IFNAR2	-0.748571	4.15317e-10		AGL	0.54069	3.64492e-05
RBCK1	-0.727435	4.20537e-10		PSMD5	0.424146	3.64745e-05
ARL5B	-0.768057	4.33474e-10		STK40	0.574986	3.7237e-05
HSP90B1	-0.691705	4.73912e-10		ALS2	0.403356	3.76966e-05
PYCR2	-0.688801	4.84233e-10		AK3	0.41674	3.84092e-05
NUS1	-0.597645	5.0468e-10		WDR70	0.545714	3.87173e-05
SLC12A2	-0.786257	5.07438e-10		SLC30A9	0.444944	3.89179e-05
TNFRSF10A	-0.613044	5.08777e-10		RPP14	0.477117	3.89625e-05
GPR153	-1.11624	5.13419e-10		NUDCD2	0.522948	3.90529e-05
RELL1	-0.75835	5.37679e-10		LIN54	0.577207	3.9386e-05
ACADVL	-0.565569	5.64957e-10		ZNF330	0.593642	3.96417e-05
CDYL2	-0.835238	5.67617e-10		ZYX	0.621548	3.98888e-05
AGPAT5	-0.554157	6.46255e-10		AGTRAP	0.681027	3.99462e-05
DHTKD1	-0.652184	6.73471e-10		SLC41A1	0.470527	4.01147e-05
BCAM	-1.05944	7.02881e-10		LAS1L	0.528836	4.10027e-05
PKP2	-0.660026	7.0702e-10		RPS20	0.483517	4.19196e-05
CALU	-0.539978	7.36059e-10		SAP18	0.41982	4.20184e-05
SNAPC2	-1.05518	7.47353e-10		CCNB1	0.432311	4.20557e-05
PDLIM1	-0.521216	7.62645e-10		SCO1	0.464955	4.20557e-05
SORL1	-0.748443	7.78807e-10		CWF19L1	0.585303	4.29283e-05
CLIP1	-0.700521	7.92776e-10		ZNF268	0.538866	4.31626e-05
ASB1	-0.684442	7.98137e-10		CCDC14	0.534268	4.35122e-05
CDYL	-0.754049	8.61255e-10		TDRD3	0.503826	4.47352e-05
TAGLN2	-0.694594	8.85183e-10		FBXO22	0.480737	4.64345e-05
NTAN1	-1.04729	9.35431e-10		PNO1	0.561285	4.6967e-05
HERC3	-0.581863	9.47408e-10		TUBGCP3	0.432553	4.73817e-05
COL16A1	-0.729081	9.63004e-10		PPP1R8	0.470576	4.79047e-05
TSPAN1	-0.8685	9.66085e-10		ZRANB1	0.461248	4.86396e-05
PHLDA3	-0.790288	1.02639e-09		MFAP1	0.594968	4.94575e-05
PPP3CA	-0.604084	1.0804e-09		UNC119B	0.496577	4.95544e-05
KLHL5	-0.621228	1.14701e-09		ZNF558	0.432095	4.98644e-05
PSME1	-0.65009	1.22463e-09		SMG8	0.548461	5.01427e-05
ST14	-0.935849	1.22572e-09		MAZ	0.605136	5.04093e-05
SLC35B3	-0.863793	1.25686e-09		HCFC1	0.514126	5.05687e-05
PRXL2C	-0.866049	1.31084e-09		DNAAF2	0.547771	5.09665e-05
PTGFRN	-0.482722	1.35288e-09		UBAP1	0.43877	5.20293e-05
KIAA0930	-0.684122	1.37024e-09		MOSMO	0.5186	5.23862e-05
CHD9	-0.694726	1.40938e-09		LRIF1	0.534739	5.30813e-05
C3ORF52	-0.927997	1.42201e-09		KNOP1	0.527041	5.31812e-05
TJP2	-0.60032	1.42808e-09		ZC3H18	0.473491	5.35176e-05
PAQR4	-1.02684	1.44593e-09		RINT1	0.51234	5.40047e-05
TGFA	-0.497754	1.47357e-09		RPL18	0.44047	5.51419e-05
MIRLET7BHG	-0.760271	1.54548e-09		PDAP1	0.438592	5.59467e-05
AGO3	-0.611149	1.62595e-09		CDC37L1	0.52432	5.62227e-05
RAB3B	-0.806622	1.8651e-09		RPS6KB1	0.507919	5.64356e-05
LTF	-0.681424	2.01891e-09		CNTRL	0.604987	5.65291e-05
SLC43A3	-0.75393	2.02005e-09		GTF2E1	0.503652	5.70429e-05
STN1	-0.595354	2.04077e-09		NUP214	0.424382	5.73638e-05
LY6E	-0.939284	2.08725e-09		GAREM1	0.548062	5.79943e-05
CLIC4	-0.548066	2.11608e-09		TMPPE	0.514314	5.83174e-05
SLC27A1	-0.741598	2.14144e-09		YARS1	0.433044	5.87855e-05
CREBL2	-0.660819	2.18616e-09		PPIG	0.59737	6.00637e-05
NBL1	-0.806478	2.2523e-09		CDKN1B	0.43115	6.12292e-05
SLC29A1	-1.09429	2.27243e-09		RBBP6	0.423183	6.13894e-05
NHS	-0.853086	2.29893e-09		GBE1	0.402996	6.20063e-05
SBF2	-0.586679	2.33165e-09		POLL	0.471795	6.25929e-05
NOTCH1	-0.783322	2.34773e-09		CDC40	0.503014	6.35747e-05
DCP2	-0.521218	2.39717e-09		ZMYM5	0.457691	6.39545e-05
GALNT10	-0.509893	2.43847e-09		PRDX2	0.512827	6.40087e-05
CTNNAL1	-0.578987	2.53618e-09		ZNF431	0.648053	6.44099e-05
CYRIB	-0.56555	2.53618e-09		GUSB	0.525792	6.60585e-05
ARHGEF10L	-1.03977	2.54114e-09		C19ORF53	0.501817	6.61648e-05
CA12	-0.654177	2.65125e-09		ZNF25	0.559235	6.64603e-05
SLC46A3	-0.909726	2.77266e-09		CRY2	0.587766	6.89881e-05
IRF1	-0.785551	2.87079e-09		TRIP11	0.451941	6.94396e-05
TBC1D14	-0.510959	3.25826e-09		SAP130	0.516543	6.98852e-05
TENT5C	-0.936804	3.29878e-09		RPL38	0.568105	7.20792e-05
SMARCD1	-0.646493	3.59698e-09		DNASE2	0.597961	7.24619e-05
LPAR2	-0.908436	3.65337e-09		FKRP	0.624648	7.26749e-05
DOCK6	-0.668173	3.73433e-09		KRR1	0.451939	7.29704e-05
PTPN12	-0.592066	3.73433e-09		ADAT2	0.646769	7.33985e-05
SUN2	-0.736867	3.79148e-09		CAMLG	0.482231	7.42681e-05
SNX33	-0.572501	3.81157e-09		ABHD14B	0.467689	7.48806e-05
NUMBL	-0.693014	3.82629e-09		GTF3C3	0.44606	7.93139e-05
PRKCH	-0.964472	3.89507e-09		MTRF1L	0.576539	8.01843e-05
AKAP13	-0.460853	3.96992e-09		EZH1	0.432332	8.02778e-05
ASAH1	-0.55881	3.97969e-09		ZFP62	0.566285	8.10175e-05
RIPOR1	-0.79193	4.13118e-09		UPF2	0.449153	8.10503e-05
DNAH1	-0.769432	4.15472e-09		DCK	0.485206	8.22269e-05
SLC9A3R1	-0.79202	4.37831e-09		PHB	0.423889	8.28943e-05
SOCS3	-0.605809	4.44933e-09		ASB7	0.477251	8.33044e-05
MCAM	-0.705871	4.68123e-09		PLSCR1	0.54676	8.45134e-05
DNAJC16	-0.630281	4.80226e-09		NOL11	0.471419	8.49612e-05
AAK1	-0.575745	4.90943e-09		PPIF	0.554626	8.50695e-05
LGALSL	-0.769815	4.90943e-09		EMB	0.511475	8.54145e-05
CMTM4	-0.559705	5.04404e-09		ZFAS1	0.537044	8.54474e-05
SELENOS	-0.700611	5.04898e-09		INTS7	0.495849	8.6279e-05
PDGFA	-0.983082	5.07296e-09		SEC16A	0.449466	8.63129e-05
LTBP3	-0.813066	5.16609e-09		RBMS1	0.40182	8.67938e-05
BIRC6	-0.494249	5.17175e-09		CYB5R3	0.464891	9.0143e-05
UBTD2	-0.724423	5.26951e-09		DDX56	0.51963	9.03921e-05
GPAT3	-1.00916	5.32409e-09		SSBP1	0.436213	9.09095e-05
MTHFR	-0.723857	5.34068e-09		ORC4	0.499123	9.16681e-05
PMAIP1	-0.935299	5.38281e-09		TBCK	0.482654	9.19387e-05
SH3GLB1	-0.521867	5.46388e-09		SF3B5	0.574161	9.24067e-05
DDIT4	-0.640286	5.78528e-09		DDX39A	0.498704	9.32267e-05
PTEN	-0.646704	5.81219e-09		TCEAL8	0.485917	9.33456e-05
GALNT7	-0.646507	5.84628e-09		PPP1R12C	0.580131	9.42071e-05
C15ORF39	-0.859192	5.89243e-09		PRCC	0.428487	9.589e-05
ASS1	-0.544862	6.05353e-09		HELLS	0.555013	9.63462e-05
EFCAB14	-0.44318	6.1144e-09		TEX261	0.449879	9.75367e-05
KLHL2	-0.687981	6.25419e-09		THAP12	0.454189	0.000100952
SNN	-0.727	6.32311e-09		RBAK	0.493107	0.000101242
DMWD	-0.794176	6.35388e-09		UCHL3	0.403884	0.000102106
HYOU1	-0.64372	7.40314e-09		ENOX2	0.543388	0.000102406
ERCC1	-0.568965	7.44408e-09		CPSF1	0.523004	0.00010384
TSPAN14	-0.541455	7.72576e-09		TRAPPC11	0.431622	0.00010384
ORMDL2	-0.666622	7.8939e-09		COA4	0.490497	0.000104592
PORCN	-0.867114	8.04453e-09		KDM2B	0.51526	0.000113986
CDC42BPG	-0.904362	8.0505e-09		RELCH	0.413683	0.000116321
TMOD3	-0.508331	8.07456e-09		ZNF780B	0.451146	0.000118353
SLC9A5	-0.909457	8.60678e-09		RPS12	0.489061	0.000119047
VEZF1	-0.711944	8.82233e-09		BRPF1	0.551194	0.000120436
SRD5A1	-0.682891	8.8307e-09		C8ORF33	0.423895	0.000120607
LZTS2	-0.572701	9.02038e-09		DEPDC1	0.487096	0.000121152
PSMD7	-0.58464	9.1619e-09		POP4	0.550733	0.000123782
KIAA1549	-1.19475	9.18818e-09		GBP3	0.446896	0.000126114
MEFV	-0.753568	9.56949e-09		C2ORF49	0.447743	0.000126361
CD44	-0.528353	9.5742e-09		ATP5PD	0.463261	0.000126789
ACAP2	-0.557209	9.70222e-09		BAG2	0.465791	0.000128436
ASAP1	-0.582889	9.97644e-09		SPTSSA	0.502646	0.000128783
PITPNC1	-0.899577	1.00659e-08		UQCRQ	0.492005	0.000128838
TSPAN15	-1.37922	1.01192e-08		GTF3C5	0.518209	0.000130027
SPTLC1	-0.577084	1.05364e-08		HELZ	0.412698	0.000131144
ZBTB20	-1.18116	1.05799e-08		SMC6	0.534017	0.000132822
TMEM184A	-0.920916	1.09411e-08		TTYH3	0.631511	0.000133914
EVC	-0.615489	1.11894e-08		SLC39A3	0.803282	0.000134853
NEDD4	-0.557107	1.14979e-08		RPS23	0.419363	0.000134915
DNAJB11	-0.61291	1.17618e-08		RPS5	0.537777	0.000136742
MXD4	-0.75654	1.1808e-08		MTIF2	0.460756	0.000137417
BZW1	-0.474046	1.19559e-08		GLE1	0.421573	0.000138099
BAIAP2L1	-0.553164	1.20222e-08		MRPS15	0.417034	0.000141582
DDX58	-1.09911	1.22518e-08		POLR2F	0.583593	0.000143751
PFN2	-0.565109	1.25182e-08		KREMEN1	0.527095	0.00014626
WDFY2	-0.528215	1.26505e-08		EEA1	0.460174	0.000146892
NAV1	-0.47817	1.34607e-08		MMUT	0.434319	0.000148414
DIP2C	-0.614175	1.39575e-08		PMS2	0.458687	0.00015047
ADAM9	-0.470031	1.42445e-08		SLC36A1	0.516618	0.00015151
ELF4	-0.742718	1.43792e-08		FBXO42	0.43973	0.000152101
INTS6	-0.588497	1.53101e-08		ATP5IF1	0.586235	0.00015524
TMBIM1	-0.579192	1.58152e-08		FUT4	0.584115	0.00015551
SFRP1	-0.528754	1.65465e-08		CASP8	0.444769	0.000158042
PINK1	-0.753033	1.65763e-08		SSR2	0.407551	0.00015815
TNFRSF12A	-0.88959	1.68278e-08		ERH	0.453454	0.000159815
PLEC	-0.671753	1.80595e-08		TOP3A	0.513587	0.00016282
EFL1	-0.69157	1.88968e-08		ERVK3-1	0.44903	0.00016325
MGAT4A	-0.62418	1.93424e-08		RNF141	0.443803	0.000163839
BACE2	-0.545553	2.00993e-08		SF3A3	0.421801	0.000167355
ANP32B	-0.650428	2.04408e-08		CD2BP2	0.465015	0.000168234
STX2	-0.711603	2.17502e-08		MED6	0.432211	0.000169056
SMARCA1	-0.494556	2.18471e-08		HCCS	0.546794	0.000172629
GALNS	-0.700409	2.20611e-08		NOL8	0.48146	0.000174282
SRGAP2B	-0.62651	2.21863e-08		RHOBTB3	0.411021	0.000176969
SYTL1	-0.707985	2.24285e-08		NDUFA9	0.462647	0.000178245
NR1D2	-0.555779	2.29983e-08		RPL14P1	0.756634	0.00018145
KCNAB2	-0.779245	2.5336e-08		PDK1	0.423989	0.000185341
UBE3A	-0.531298	2.53971e-08		MRPS26	0.687265	0.000189698
MEF2D	-0.536846	2.55054e-08		SLIRP	0.42461	0.000189698
CAMK2N1	-0.581848	2.62441e-08		MAP3K4	0.490301	0.000191139
RRAS	-0.972668	2.64648e-08		PMPCA	0.402751	0.000191315
EPS8L2	-0.599809	2.65859e-08		NBEA	0.508627	0.000193955
SH3KBP1	-0.66014	2.74156e-08		PTOV1	0.567054	0.000195925
SNX15	-0.979268	2.77141e-08		NCAPD3	0.44557	0.000199525
TCF3	-0.618458	2.8523e-08		ZNF622	0.529731	0.000200789
CDK2AP2	-0.905822	2.97054e-08		PNPLA6	0.556177	0.00020149
GNB1L	-0.962284	3.00766e-08		CWC27	0.559694	0.000201961
TPRG1	-0.792683	3.15906e-08		SNRPD1	0.447009	0.000215963
IL1B	-0.754007	3.17567e-08		NNMT	0.429652	0.000221239
BICRAL	-0.78762	3.38961e-08		DAP	0.409899	0.000223949
CTNNB1	-0.400255	3.44801e-08		MRPS22	0.412573	0.000228771
EFHD2	-0.669641	3.44801e-08		COA6	0.475103	0.000237128
TOB1	-0.629533	3.45453e-08		THAP4	0.483781	0.000237128
DVL1	-0.673601	3.50057e-08		RSBN1	0.426123	0.000239146
DHRS1	-0.559052	3.53163e-08		MRPL40	0.498989	0.000240672
MTR	-0.566304	3.84612e-08		DNAL1	0.459155	0.000241252
CUL4A	-0.403951	4.10065e-08		NFATC3	0.456171	0.000245185
ZFYVE28	-0.90399	4.13365e-08		MRRF	0.437806	0.000246704
S100A9	-0.446477	4.30014e-08		MRGPRX3	0.436194	0.000251241
COL1A1	-1.23616	4.41257e-08		CEP120	0.479868	0.000254719
KIAA2026	-0.713464	4.49769e-08		FLRT2	0.412315	0.000261716
NPDC1	-1.12495	4.49769e-08		LEMD3	0.46914	0.000266311
KLF10	-0.549799	4.53829e-08		GMCL1	0.444571	0.000266856
CD59	-0.429579	4.6529e-08		ZNF33B	0.536597	0.000268032
SHROOM3	-0.571172	4.75282e-08		RPS9	0.434502	0.000269036
PLCD3	-0.679774	5.03452e-08		MYBBP1A	0.456388	0.000269443
ZFP36	-0.923832	5.07325e-08		MNAT1	0.436838	0.000278973
ABCA7	-0.900951	5.10235e-08		TFCP2	0.494998	0.00028076
METRNL	-0.873848	5.13615e-08		KDM6B	0.460597	0.000281807
SERPINE2	-0.553809	5.41412e-08		PCNA	0.463728	0.000282176
SLC35D2	-0.750173	5.43481e-08		TAF11	0.499543	0.000287681
NFAT5	-0.598072	5.56042e-08		HS6ST1	0.497245	0.000289693
NAPRT	-0.800825	5.61995e-08		MTG2	0.459145	0.000290691
SCNN1A	-0.640854	5.66168e-08		RIOK1	0.466421	0.000295601
TMBIM4	-0.681027	5.97025e-08		VPS72	0.518875	0.00029597
PRXL2B	-0.861472	6.25016e-08		TAF9B	0.671352	0.000301697
C11ORF68	-0.826359	6.27887e-08		SPTLC3	0.534587	0.00030256
FAT2	-0.526662	6.82936e-08		RBM22	0.428449	0.000303471
ACTG1	-0.591127	6.89972e-08		RPS3	0.42315	0.000307795
SH3D19	-0.536058	6.9953e-08		MMADHC	0.427787	0.000309756
PKM	-0.467205	7.34459e-08		NCOR2	0.414774	0.000310546
TSPAN17	-0.779023	7.41805e-08		NUP37	0.538705	0.000314119
PITPNB	-0.538049	7.58552e-08		PNLDC1	0.481718	0.00031574
TRPM4	-0.663704	7.59879e-08		RRP9	0.563686	0.000315834
PNKD	-0.747067	8.06721e-08		AC004057	0.611192	0.000318459
FRMD4A	-0.693717	8.34044e-08		TADA2B	0.502428	0.000321756
AOPEP	-0.582564	8.5964e-08		ASPM	0.435828	0.00032495
LMBR1L	-0.754159	8.7105e-08		LURAP1L	0.536748	0.000325452
UBE2F	-0.546864	8.74899e-08		CALD1	0.446974	0.00032551
SERPINE1	-0.776514	8.81129e-08		MAPKAPK5	0.412674	0.000326033
SLC36A4	-0.701204	9.39354e-08		COX7B	0.431109	0.0003321
EVA1A	-0.851298	9.50086e-08		MAN2B1	0.407017	0.000337306
TPBG	-0.552476	9.53804e-08		PEX2	0.431633	0.000337575
MMP1	-1.74413	9.59947e-08		EPN1	0.509859	0.000342385
NCEH1	-0.500043	9.65727e-08		BUB1B	0.46709	0.000344932
SYNGAP1	-0.702901	9.95239e-08		FARSB	0.425695	0.000352633
PKNOX1	-0.687797	1.02454e-07		TRIR	0.41474	0.000359993
EPHB4	-0.721612	1.03687e-07		GTF2H2	0.451048	0.000363751
PURB	-0.493636	1.07023e-07		BRD8	0.412311	0.000366643
CLCF1	-0.895525	1.07853e-07		SPCS1	0.413009	0.000375778
GSTP1	-0.747696	1.10752e-07		ZNF638	0.417722	0.000397838
AMPD3	-0.567303	1.11802e-07		PRMT7	0.543069	0.000405917
ODF3B	-0.901198	1.11802e-07		CSPP1	0.479863	0.000407149
PHLDB2	-0.466782	1.1327e-07		EIF3K	0.467825	0.000411288
E2F5	-0.760028	1.16353e-07		LRP12	0.401129	0.000427605
ESYT1	-0.521062	1.31902e-07		VBP1	0.446418	0.000427732
PLEKHG3	-0.520376	1.39467e-07		COA7	0.430672	0.000443594
TCIRG1	-0.922889	1.40754e-07		TP53RK	0.45404	0.000446091
EIF2AK2	-0.834198	1.42425e-07		SMARCB1	0.423359	0.000447425
CTSZ	-0.56131	1.43325e-07		PBK	0.502793	0.000452389
UBTF	-0.5218	1.47076e-07		NCKAP5L	0.545963	0.0004602
EVA1C	-0.782747	1.52336e-07		ESCO1	0.455583	0.000474067
MYC	-0.488303	1.57553e-07		TAB1	0.534147	0.000478591
GALE	-0.663736	1.58443e-07		GTF2A2	0.497259	0.000479075
IGIP	-0.848169	1.63799e-07		NAV3	0.587928	0.000479601
H1-0	-0.565245	1.64353e-07		TMEM41A	0.40109	0.000484571
EPHA2	-0.709996	1.64655e-07		RNF34	0.431249	0.000486004
SLC16A1	-0.513554	1.68864e-07		KLHL18	0.402303	0.000492119
IQGAP3	-0.618732	1.7117e-07		PAK1IP1	0.520306	0.000492545
ZC3HAV1L	-0.739937	1.72037e-07		USP1	0.465158	0.000507304
PLP2	-0.68404	1.75531e-07		NPRL3	0.562844	0.000509934
EFEMP2	-0.698396	1.788e-07		GPR89A	0.51711	0.00051156
SLC25A24	-0.503242	1.84679e-07		POLE3	0.428925	0.000512522
MAPK11	-0.934483	1.88371e-07		SLCO1B3	0.438003	0.000513181
YWHAZ	-0.476736	1.88371e-07		NUSAP1	0.53188	0.000530026
CDH11	-0.556364	1.97217e-07		MYSM1	0.42532	0.000530578
RBPJ	-0.531906	1.98877e-07		C9ORF78	0.482246	0.000534128
VMP1	-0.645528	2.02711e-07		LLPH	0.509675	0.000541953
SLC22A5	-0.683792	2.06456e-07		EMC10	0.493429	0.000544861
PRMT2	-0.516382	2.1166e-07		PGM2	0.435499	0.000548345
SACS	-0.490101	2.1348e-07		TRMT2A	0.557829	0.000548843
TSPAN9	-0.539087	2.16779e-07		TMEM67	0.435122	0.000552165
ARL4C	-0.671441	2.20101e-07		CASP1	0.527075	0.000554171
GSKIP	-0.692178	2.21237e-07		MKKS	0.425767	0.000554171
PCSK9	-0.754172	2.2802e-07		TOP1MT	0.506992	0.000554318
AKAP17A	-0.481259	2.33269e-07		ACTL6A	0.41119	0.000557435
IL17RD	-0.630742	2.40213e-07		ZW10	0.472598	0.000572549
HK1	-0.415245	2.47726e-07		PLK1	0.556042	0.000573584
TCP11L2	-0.724016	2.4926e-07		CEP97	0.47046	0.000574201
LRP10	-0.635683	2.53164e-07		GSTK1	0.403325	0.000587738
PDCD6IP	-0.449514	2.64407e-07		MRPS12	0.671272	0.000602622
ANXA11	-0.459329	2.71331e-07		ZNF282	0.4845	0.000603857
WNK4	-0.98459	2.7735e-07		RRP12	0.507113	0.000604392
TM4SF19	-0.653263	2.8405e-07		VPS25	0.417196	0.000604392
ST6GALNAC4	-0.939402	2.85817e-07		ELOF1	0.509047	0.000604452
NOL3	-0.81179	2.88511e-07		TCF7L2	0.479372	0.000622046
PNRC2	-0.446108	2.92542e-07		CPOX	0.410329	0.000625767
NR1D1	-0.749219	3.01625e-07		EXOSC3	0.429982	0.000625873
LAMA5	-0.705919	3.02632e-07		IRX3	0.465282	0.000627289
ADGRA3	-0.505594	3.05243e-07		EXOSC2	0.516682	0.000635059
F2RL1	-0.753437	3.5988e-07		MOSPD2	0.46374	0.000636056
ISCU	-0.586816	3.61641e-07		CLPB	0.431819	0.000641016
PPARD	-0.739933	3.66864e-07		TMEM161B	0.444019	0.000647489
B4GALT1	-0.411436	3.79437e-07		MRTO4	0.42366	0.000657304
CAVIN3	-0.849443	3.97629e-07		INTS14	0.454041	0.000669356
SNAPIN	-0.869259	4.02604e-07		PHC1	0.426483	0.000675417
MAPKAP1	-0.502851	4.0523e-07		PTPA	0.436828	0.000677089
OCLN	-0.770463	4.32662e-07		NSA2	0.450147	0.000686201
RCOR1	-0.431704	4.53022e-07		ALG8	0.47876	0.000691539
FADS2	-0.519993	4.65744e-07		HARS2	0.497851	0.000695572
LGALS1	-0.63188	4.68858e-07		SCML1	0.513175	0.000699213
TBCD	-0.5969	4.80973e-07		SLC25A15	0.497901	0.000709264
CGN	-0.781455	4.8384e-07		ATL2	0.428438	0.000724718
PTK2	-0.413489	4.90317e-07		CACTIN	0.445923	0.000729649
SCRN1	-0.425176	5.0575e-07		ARID4A	0.416457	0.000732202
TMEM50B	-0.537529	5.07365e-07		FEN1	0.488878	0.000738349
PLD2	-0.530008	5.09838e-07		VPS37C	0.479718	0.000743291
ITPK1	-0.640238	5.12029e-07		SMAP1	0.420431	0.000769888
YIF1B	-0.78835	5.45778e-07		COX11	0.437501	0.000781287
TBCB	-0.573132	5.49248e-07		PHAX	0.412778	0.000787574
CYSTM1	-0.707955	5.571e-07		UROD	0.43382	0.000801554
MCL1	-0.492751	5.58546e-07		PPP1R16A	0.593997	0.000807567
RHPN2	-0.599577	5.74633e-07		FRA10AC1	0.522192	0.000819092
RNF215	-0.755825	5.89728e-07		ALG1	0.499561	0.00083678
LDLR	-0.486528	5.90605e-07		VPS26B	0.401798	0.000843851
GADD45B	-0.704591	5.90913e-07		TANGO6	0.472347	0.000885448
TMEM25	-0.858654	5.93636e-07		SDHAF2	0.569802	0.000885728
HMGA2	-0.549746	6.10201e-07		HIC2	0.512117	0.000890006
DTX2	-0.744603	6.11654e-07		PGAP2	0.439676	0.000894313
MFSD10	-0.792687	6.14497e-07		ZNF3	0.479959	0.000899679
ABCB6	-0.699281	6.43286e-07		ZNF749	0.462035	0.000911949
MARCHF6	-0.411365	6.4973e-07		DRG2	0.457539	0.000932808
AHNAK2	-0.446546	6.5695e-07		IGBP1	0.420247	0.000946341
ARIH1	-0.450714	6.98879e-07		CEP85L	0.46395	0.000947726
ITGAV	-0.47279	7.09484e-07		RHBDD3	0.627556	0.000949094
MTRR	-0.695087	7.11984e-07		FBXW9	0.650175	0.000950934
TLE5	-0.589248	7.2218e-07		CCDC97	0.4359	0.000997138
MAML2	-0.609106	7.23681e-07		MANEA	0.402723	0.001039
CCNG2	-0.691642	7.33885e-07		NAE1	0.437175	0.00104212
MAPK3	-0.639002	7.40081e-07		CELSR3	0.439201	0.00105338
SPRR1B	-0.88415	7.43943e-07		HMGB3	0.415576	0.00105841
PRELID3B	-0.444517	7.85235e-07		CENPB	0.543729	0.00106487
ZC3H12C	-0.516297	8.15114e-07		MIS18BP1	0.470539	0.00106867
FAM86B3P	-0.812353	8.49013e-07		PRKAG2	0.419692	0.00107968
EPB41L4B	-0.477798	8.557e-07		TRA2A	0.416137	0.00108211
SMAD2	-0.495702	8.6078e-07		ZNF473	0.522499	0.00108423
IER5	-0.569061	9.00808e-07		C12ORF29	0.47328	0.00109228
PACSIN2	-0.468773	9.01243e-07		ZNF189	0.483832	0.0011074
SUSD1	-0.744154	9.23432e-07		MPI	0.400718	0.00112208
MFAP3	-0.660695	9.34579e-07		CYP20A1	0.468408	0.00114259
PRSS8	-0.953016	9.798e-07		DIAPH3	0.41926	0.00114613
GRB10	-0.66151	1.01101e-06		KAT14	0.524129	0.00115245
UXS1	-0.591836	1.03828e-06		ATG2A	0.595926	0.00115735
OPTN	-0.552804	1.05041e-06		COQ9	0.431741	0.00117856
PLEKHM3	-0.836194	1.11272e-06		PUM3	0.411936	0.00122791
TLCD2	-0.957919	1.13573e-06		C1D	0.501856	0.00123477
ROR1	-0.669149	1.21966e-06		TOR1B	0.458311	0.00125682
RABIF	-0.90797	1.22302e-06		MRPL27	0.542528	0.00129226
FAM107B	-0.59139	1.24655e-06		NUP42	0.453266	0.0012946
SDC3	-0.441665	1.25401e-06		URB2	0.456511	0.00132246
USP43	-0.906767	1.33517e-06		PTGR2	0.544682	0.00133929
PBDC1	-0.833987	1.39038e-06		NACC1	0.409675	0.00134025
RETREG1	-0.721621	1.44147e-06		WRNIP1	0.430242	0.00134277
MNT	-0.534792	1.451e-06		TICRR	0.490181	0.00136259
IL32	-0.783716	1.54395e-06		SETBP1	0.439641	0.0013908
KIF7	-0.860267	1.56299e-06		LSM8	0.447928	0.00140042
PIEZO1	-0.66237	1.57428e-06		SETD1A	0.4367	0.00140312
MYADM	-0.741519	1.59262e-06		TBK1	0.4288	0.00140383
SLC38A1	-0.41419	1.61147e-06		EVI5L	0.504621	0.00146141
NRBP2	-0.50753	1.65335e-06		PMS1	0.444938	0.00146327
WDR27	-0.485528	1.67635e-06		UHRF1BP1	0.403014	0.00147106
UAP1L1	-0.766761	1.71842e-06		C19ORF48	0.554065	0.0014759
CDH13	-0.693099	1.72974e-06		MAP3K13	0.476508	0.00148471
C19ORF33	-0.79099	1.77357e-06		STRN4	0.427546	0.00148471
TUBGCP2	-0.460695	1.81846e-06		SAT2	0.43612	0.00149953
TARBP1	-0.451076	1.82087e-06		LRWD1	0.661116	0.00150257
H3-3B	-0.456338	1.82358e-06		MSANTD4	0.418271	0.00150257
RHPN1	-0.96057	1.84213e-06		RPP30	0.426702	0.00152007
HRH1	-0.588795	1.86733e-06		TIMM8B	0.437915	0.00152223
SPCS3	-0.470899	1.88169e-06		ADGRL1	0.476045	0.00155666
MKNK1	-0.609668	1.93217e-06		MRPS7	0.41423	0.00156785
RNF24	-0.433024	1.9494e-06		MCM3	0.44118	0.00161776
PKP3	-0.70749	1.99879e-06		SIGMAR1	0.405368	0.0016508
RMND5A	-0.516511	2.04547e-06		APIP	0.441216	0.00165993
STARD4	-0.438057	2.1064e-06		DNAJC2	0.504745	0.0016822
TPT1-AS1	-0.896143	2.12924e-06		AP1B1	0.435777	0.00170749
TOMM70	-0.444965	2.17277e-06		ZNF263	0.498163	0.00172922
MGAT5	-0.534155	2.20101e-06		ENG	0.51901	0.00175725
BTBD7	-0.453286	2.20923e-06		MOCS2	0.453918	0.00177112
ACAP3	-0.599952	2.50685e-06		TSC22D4	0.595696	0.00181323
DNHD1	-0.498882	2.57269e-06		ANGEL1	0.442446	0.00181664
INSIG1	-0.404689	2.57269e-06		MSH2	0.423554	0.00185398
LPCAT4	-0.610979	2.64572e-06		SDR39U1	0.473952	0.00186895
METRN	-0.971763	2.78734e-06		UBR7	0.435745	0.00188315
DKK1	-0.621697	2.83567e-06		CEP78	0.492869	0.00194443
NIPAL4	-0.532514	2.83763e-06		TOM1	0.490596	0.00196785
SLC16A5	-1.0696	2.84504e-06		MAP3K10	0.570771	0.00209254
SLC2A1	-0.444406	2.89433e-06		PPRC1	0.400225	0.00212417
TMSB10	-0.689115	2.98016e-06		ANKRD54	0.482426	0.00213581
DSP	-0.516874	3.00763e-06		TIMM22	0.417478	0.00215528
LAD1	-0.485595	3.01765e-06		MED22	0.485649	0.00218207
H1-10	-0.720154	3.07154e-06		KIF20B	0.403492	0.00218673
DLG1	-0.503402	3.13107e-06		BRAP	0.453785	0.00223585
GMIP	-0.659095	3.23177e-06		TMEM138	0.409219	0.0022873
RUSF1	-0.69676	3.27584e-06		INIP	0.41599	0.00230466
PHF19	-0.681886	3.38638e-06		BLOC1S2	0.417275	0.00233781
MAP4K4	-0.47544	3.50036e-06		PHF21A	0.412721	0.00237
H4C8	-0.553406	3.59849e-06		RPL27A	0.410645	0.00237387
STK17A	-0.490017	3.91868e-06		ALDH16A1	0.544966	0.00241959
LIPA	-0.484219	3.96634e-06		TMEM45A	0.454283	0.00245589
FAM177A1	-0.531074	4.07583e-06		NADK	0.419243	0.00245966
SH3BP1	-0.852343	4.09522e-06		MRPL39	0.43711	0.00249501
HDDC2	-0.488432	4.14261e-06		MELK	0.417425	0.00253528
GET1	-0.544431	4.18686e-06		ALG5	0.440241	0.00253967
AP3M1	-0.497534	4.19148e-06		TASP1	0.435872	0.00269783
DNM2	-0.424117	4.20049e-06		SMUG1	0.486464	0.0027381
ZBTB7B	-0.557983	4.43143e-06		SLC27A4	0.546368	0.00282471
ACADM	-0.624864	4.56287e-06		CDK7	0.483717	0.00284523
HMGA2-AS1	-0.705936	4.6438e-06		SLC39A1	0.431556	0.0028595
NLRC5	-0.743568	4.6438e-06		PRPF18	0.425352	0.00292957
PARP12	-0.912446	4.6438e-06		CASP8AP2	0.419862	0.00295451
GNPAT	-0.419984	4.74729e-06		SNAP47	0.448296	0.00305165
RGS12	-0.547836	4.89566e-06		CLCN7	0.456299	0.00307105
PGM3	-0.539618	4.93077e-06		DUS1L	0.40555	0.00307306
NUP93	-0.600141	5.16126e-06		SRF	0.437822	0.00308643
TACC2	-0.513004	5.2267e-06		ZNF703	0.535287	0.00319579
INSIG2	-0.619391	5.42122e-06		TMUB1	0.582994	0.0032151
TTLL12	-0.519183	5.4538e-06		TYW5	0.410093	0.00332376
DEDD2	-0.603988	5.58896e-06		ZNF226	0.468348	0.00343997
HK2	-0.611987	5.67783e-06		DDX49	0.434034	0.00350561
RCAN3	-0.488669	5.77076e-06		SGO2	0.470452	0.0035196
KLF12	-0.525794	5.81672e-06		USP11	0.451012	0.0035204
CENPX	-0.859354	5.90126e-06		TUSC2	0.410713	0.00355904
TRAF2	-0.681277	5.91182e-06		MAP1S	0.494547	0.00383463
GNA12	-0.540325	6.06321e-06		SNRPF	0.412582	0.00395322
SPACA6	-0.624525	6.06321e-06		NANP	0.472017	0.00406141
STRIP2	-0.457155	6.06924e-06		WDR7	0.40472	0.00417199
TP53INP1	-0.570708	6.11167e-06		DDX51	0.441376	0.0041757
BPHL	-0.823296	6.30682e-06		LRRC40	0.409953	0.0042236
DNAJB6	-0.41446	6.30798e-06		ZCRB1	0.404478	0.00433005
PFKFB4	-0.523861	6.35703e-06		CENPE	0.426806	0.00438536
CFLAR	-0.454218	6.42885e-06		SPRYD4	0.40353	0.00439183
SORBS3	-0.671673	6.52974e-06		CSK	0.419789	0.00439271
FZD4	-0.569985	6.59411e-06		UFC1	0.402085	0.00441481
NPR2	-0.586604	6.67363e-06		AGBL5	0.40792	0.00456093
EPB41L2	-0.592714	6.7335e-06		ZNF302	0.475549	0.00456093
TMEM80	-0.534639	6.80506e-06		DIS3L	0.417117	0.00461359
FTSJ1	-0.554807	6.97156e-06		RPGRIP1L	0.432297	0.00461472
CTBS	-0.573341	7.05665e-06		PLEKHJ1	0.400822	0.00473012
MOB1A	-0.429975	7.0631e-06		KCTD2	0.435987	0.00489467
LPAR3	-0.539107	7.2544e-06		TTC38	0.509803	0.00491167
COL4A1	-0.575979	7.35591e-06		DPH2	0.507363	0.0049541
DDX59	-0.687652	7.38877e-06		PRUNE1	0.404535	0.00496193
ARAP1	-0.53672	7.63664e-06		NSMF	0.490156	0.00506154
CNDP2	-0.458522	7.89537e-06		SLX4IP	0.418165	0.00515735
ERLIN1	-0.413986	7.97574e-06		ZCCHC8	0.457417	0.00520105
NOP9	-0.428373	8.12706e-06		YDJC	0.607103	0.00520255
VDAC2P5	-0.543969	8.12706e-06		TMEM237	0.400503	0.00526148
LITAF	-0.429158	8.2726e-06		PYM1	0.424344	0.00531022
PLPBP	-0.482757	8.38077e-06		CDCA5	0.488955	0.00539007
ECH1	-0.528544	9.4214e-06		SURF6	0.403927	0.00541859
CD14	-0.811378	9.47268e-06		POT1	0.406338	0.00548263
MVP	-0.440176	9.65806e-06		ZNF581	0.414357	0.00550224
PSME2	-0.520816	9.83292e-06		PCBP4	0.502151	0.00557411
TACSTD2	-0.556857	9.959e-06		KCNQ3	0.425005	0.0056357
MAFG	-0.594552	1.00613e-05		CFDP1	0.415132	0.00574862
AC016026	-0.636139	1.00947e-05		CHAF1A	0.457204	0.00582233
RGS10	-0.643292	1.02592e-05		LDOC1	0.407322	0.00639581
DAPK1	-0.574262	1.02615e-05		KIF27	0.448849	0.00708731
ANKH	-0.546644	1.0421e-05		LEO1	0.40033	0.00718913
ZBTB34	-0.586458	1.05316e-05		LRRC47	0.422115	0.00738729
FOXK2	-0.475576	1.06222e-05		NLE1	0.495116	0.00749401
SMG9	-0.51837	1.06222e-05		RIN3	0.462104	0.00752822
AGTPBP1	-0.467867	1.07658e-05		CCDC174	0.402539	0.00756596
PPP2R3B	-0.718384	1.10865e-05		ENY2	0.406568	0.00764621
FAM83F	-0.483546	1.154e-05		TMEM115	0.504458	0.00764907
SPIN4	-0.871778	1.15635e-05		SLC19A1	0.464136	0.00769291
RNF19B	-0.543713	1.16771e-05		NELFA	0.447478	0.00864652
NECAP2	-0.467246	1.19241e-05		KRT10	0.446033	0.0088022
DUSP22	-0.594017	1.23258e-05		RGPD8	0.515584	0.00922461
ANTXR1	-0.423774	1.24182e-05		ZDHHC8	0.477286	0.0104139
MLKL	-0.501244	1.27143e-05		TIMM13	0.463313	0.0112531
TMEM39A	-0.499986	1.28302e-05		PTGES2	0.473363	0.0113836
SP100	-0.445495	1.28922e-05		FBRSL1	0.478885	0.0120731
RNF165	-0.553471	1.3215e-05		HDAC8	0.420746	0.0121935
TMEM120A	-0.714903	1.3215e-05		TBL3	0.503103	0.0123241
NDRG1	-1.4574	1.32796e-05		ZNF444	0.405633	0.0124796
NMRK1	-0.578358	1.34354e-05		CLN6	0.453867	0.0127674
MAPKAPK3	-0.471708	1.34761e-05		DNPH1	0.413501	0.0128214
TSTA3	-0.481248	1.43756e-05		POLB	0.4236	0.0129503
C16ORF74	-0.682568	1.43778e-05		GCC1	0.400313	0.0133125
DNASE1L1	-0.579007	1.44487e-05		THOP1	0.419496	0.0137727
TUBA1A	-0.807483	1.46082e-05		RHOG	0.450976	0.0138647
LRRC8C	-0.539756	1.53767e-05		TMEM179B	0.458428	0.0140778
ZFHX3	-0.42253	1.61918e-05		ZNF787	0.435524	0.0142955
RPS6KA1	-0.653752	1.63708e-05		SDCCAG8	0.402376	0.0144825
ADAM17	-0.419215	1.64339e-05		LRFN4	0.45424	0.0153453
ANO10	-0.437631	1.70405e-05		PDCD7	0.412606	0.0179246
PHF1	-0.637444	1.72941e-05		SLC25A11	0.49357	0.0179707
UBE2E2	-0.464397	1.78209e-05		POR	0.422507	0.0185332
PLEKHN1	-0.713024	1.89211e-05		SSNA1	0.478013	0.0189002
ANXA4	-0.486171	2.0183e-05		SMPD1	0.41934	0.0196406
A4GALT	-0.613146	2.03094e-05		RPS19BP1	0.45103	0.0206731
ZNF362	-0.668374	2.049e-05		HMMR	0.418214	0.0207631
GNAI2	-0.426544	2.06284e-05		MEX3D	0.457247	0.0230244
CRELD2	-0.535198	2.12027e-05		ZNF768	0.410421	0.0236089
FAM193B	-0.556616	2.14319e-05		RNPEPL1	0.420982	0.0257194
TRADD	-0.784677	2.17996e-05		ZNF672	0.452382	0.0344893
NT5C2	-0.480608	2.19407e-05		ANKRD9	0.52487	0.0346427
USP12	-0.542386	2.20079e-05		SIRT6	0.443401	0.0386878
MIR22HG	-0.469461	2.29838e-05		ATG4D	0.452274	0.0392008
TRIM37	-0.506365	2.33046e-05		DUSP23	0.400732	0.0468729
NEMP2	-0.558048	2.52684e-05
SIX5	-0.880028	2.56823e-05
KAT2B	-0.578596	2.57233e-05
STING1	-0.537929	2.6149e-05
EGLN3	-0.51921	2.63227e-05
SIRT7	-0.531737	2.63916e-05
SNX18	-0.565353	2.75266e-05
PYGO2	-0.459849	2.75526e-05
FBXW8	-0.527522	2.82839e-05
FXYD5	-0.459195	2.84594e-05
SLC9A1	-0.563861	2.85487e-05
TRAF5	-0.49673	2.85785e-05
DGKE	-0.576333	2.88942e-05
TOB2	-0.435544	2.97858e-05
VASP	-0.434227	2.98416e-05
OTUD3	-0.572583	3.04271e-05
CD55	-0.40275	3.04355e-05
SYNGR2	-0.717827	3.09739e-05
UBL4A	-0.578542	3.26859e-05
MLPH	-0.519469	3.40564e-05
PIM1	-0.689821	3.66631e-05
TNIP2	-0.650805	3.74829e-05
PTHLH	-0.528162	3.878e-05
NECAB3	-0.660069	3.90202e-05
HES1	-0.646313	4.03328e-05
SMG1P4	-0.645904	4.03328e-05
RFX3	-0.673182	4.11995e-05
FBXL8	-0.855699	4.19758e-05
SP110	-0.484329	4.2198e-05
ADA	-0.627705	4.35261e-05
SMAD7	-0.578876	4.62066e-05
POGLUT3	-0.650787	4.69753e-05
MAP3K6	-0.546116	4.88998e-05
ARHGAP1	-0.471277	5.0483e-05
TPM1	-0.458428	5.14237e-05
HOMER3	-0.556119	5.23862e-05
SPAG7	-0.537595	5.29736e-05
CLCA2	-0.558286	5.455e-05
GPX4	-0.65239	5.51773e-05
SLC22A23	-0.423934	5.58234e-05
NIPAL2	-0.532597	5.66115e-05
BBS2	-0.4379	5.67745e-05
CAMSAP3	-0.596848	5.72193e-05
MAP2K3	-0.636623	5.82709e-05
MYO5C	-0.467318	5.89494e-05
AFAP1	-0.449086	5.90761e-05
ARHGEF16	-0.559533	6.10733e-05
FEZ1	-0.557428	6.14166e-05
MACIR	-0.568882	6.21741e-05
DLGAP4	-0.434889	6.22111e-05
KTN1	-0.449525	6.3069e-05
TMCO6	-0.58951	6.321e-05
COQ10B	-0.530753	6.36666e-05
NFKBIE	-0.965491	6.36666e-05
EIF4E2	-0.415268	6.36863e-05
CAPN1	-0.487103	6.38362e-05
SLC25A39	-0.583596	6.60194e-05
SOX12	-0.68181	6.6021e-05
ZC3H15	-0.484074	6.60526e-05
MAP4K2	-0.543253	6.84769e-05
PDLIM4	-0.801506	7.22637e-05
TCEA2	-0.575072	7.2582e-05
RIPK1	-0.455319	7.39555e-05
CREB1	-0.449281	7.44009e-05
LMNA	-0.489584	7.44009e-05
IMPACT	-0.492834	7.46354e-05
RECQL	-0.447108	7.8458e-05
CST3	-0.58261	7.86809e-05
ADSS1	-0.757425	7.99247e-05
TXN	-0.445965	8.14711e-05
DPY19L3	-0.480284	8.29963e-05
TRIM41	-0.41051	8.92379e-05
COQ8B	-0.49672	8.9527e-05
POLA2	-0.682214	9.33456e-05
MARCHF9	-0.73024	9.36586e-05
AKT1	-0.431025	0.000101998
STAMBPL1	-0.577595	0.000103978
KBTBD6	-0.559718	0.000106098
ZFYVE27	-0.493009	0.000106171
RBFA	-0.511265	0.000111801
ARHGEF1	-0.458626	0.000115495
FAM160B2	-0.511647	0.000115956
DAB2	-0.546293	0.000120342
HDAC11	-0.628591	0.000120436
FUT8	-0.524257	0.000122404
SREBF1	-0.54887	0.000123769
BROX	-0.424759	0.00012736
REEP4	-0.490284	0.000127466
CBARP	-0.841123	0.000130285
PIK3R1	-0.529548	0.000131811
SEMA4F	-0.665599	0.000132517
NBEAL2	-0.566412	0.000133518
ZFYVE21	-0.402424	0.000134095
CLIP4	-0.727627	0.000140926
RFX2	-0.646375	0.000144674
UBR1	-0.412097	0.000147335
B4GALT4	-0.515694	0.000147567
CTSD	-0.476064	0.000149161
AP3S2	-0.404224	0.00015102
ZNRF1	-0.541375	0.000156944
PFN1	-0.427286	0.000164345
CERS5	-0.502031	0.000167609
NT5C	-0.613671	0.000175213
CEP20	-0.517419	0.000176822
PLOD1	-0.455808	0.00017944
VAV2	-0.403978	0.00018145
MBNL2	-0.437001	0.000181702
ENDOV	-0.523351	0.000188455
H2BC11	-0.526544	0.000191231
LLGL2	-0.668193	0.000194848
UQCC2	-0.491877	0.000196869
FNDC4	-0.455642	0.000198632
AP2A2	-0.413049	0.00020134
TANGO2	-0.538514	0.000203035
HSD3B7	-0.735009	0.000213444
EPHX1	-0.609184	0.000224335
SERINC2	-0.470326	0.000226905
CYB561	-0.418352	0.000232822
PFKFB2	-0.544343	0.000234685
PIP4K2C	-0.407959	0.000235272
TNFAIP3	-0.648641	0.000250494
SH3BP5	-0.595898	0.000254955
KRTCAP2	-0.432778	0.00026181
ACOT7	-0.52794	0.000264175
UBXN6	-0.468145	0.000272249
FECH	-0.481363	0.000274008
MFSD1	-0.420194	0.000280447
COMMD6	-0.446775	0.000280581
TMEM63B	-0.436091	0.00028076
FAM207A	-0.534657	0.000290691
ETHE1	-0.498498	0.00029692
BHLHE40	-0.417685	0.000298055
CUTC	-0.534383	0.000298761
DRAP1	-0.588277	0.00030196
CENPT	-0.45994	0.000305565
R3HDM1	-0.488003	0.000307248
GJB5	-0.474034	0.000315396
HSPB11	-0.605253	0.000323828
SAMD1	-0.574721	0.000325452
SNX25	-0.544789	0.000328255
DNAJB5	-0.530994	0.000329666
TMEM219	-0.552382	0.000336094
ZC3H12A	-0.561194	0.000337505
METTL23	-0.508154	0.000346716
HTRA2	-0.51673	0.000346869
WARS2	-0.556776	0.000356593
TNFRSF11A	-0.533891	0.000358454
L3HYPDH	-0.549629	0.000358868
DLG3	-0.573705	0.000370377
PLS1	-0.48564	0.000373765
CKAP2L	-0.545088	0.00040145
OAF	-0.540947	0.000407149
SLC39A13	-0.538029	0.000410508
HILPDA	-0.673853	0.000416841
CIB1	-0.442518	0.00043517
CDC42EP4	-0.45596	0.000443879
RTEL1-TNFRSF6B	-0.428268	0.000448277
FCHO2	-0.500638	0.000458946
RAC2	-0.437159	0.000462623
MSANTD3	-0.450585	0.000477734
SIRPA	-0.461811	0.000487991
OSTF1	-0.508799	0.000496241
XRCC3	-0.505708	0.000501111
SOX13	-0.473496	0.000506078
AGPAT4	-0.458471	0.000506875
HYAL2	-0.613091	0.00052136
SLC35A3	-0.451	0.000565756
ESRRA	-0.465159	0.000567939
TCFL5	-0.552492	0.000617565
POLM	-0.594201	0.000622566
PARP10	-0.724937	0.000623068
TSPO	-0.643473	0.000629495
TAZ	-0.475748	0.000649436
CCT7	-0.402872	0.000677179
DTX3L	-0.483293	0.000678271
EPS8	-0.438204	0.000682696
RARA	-0.493579	0.000687031
IFT172	-0.402427	0.000709598
HMGA1	-0.432034	0.000717073
STUB1	-0.496032	0.000724718
CDCA4	-0.428027	0.000729485
LYPD3	-0.628748	0.000758587
PLSCR3	-0.551597	0.000783434
PKN1	-0.541031	0.000792087
PARP9	-0.555289	0.000811805
AGAP3	-0.403028	0.000835026
CLK4	-0.450358	0.00084625
SCARB1	-0.411952	0.00086619
OCIAD2	-0.411126	0.000875003
AMT	-0.555116	0.000889615
FAM149B1	-0.453079	0.000893105
DCAKD	-0.550797	0.000895062
TRIM2	-0.506146	0.000900191
TMEM159	-0.520057	0.000900277
SPINT1	-0.488482	0.000910761
FAM110C	-0.47675	0.000932341
SLC10A3	-0.616602	0.00093583
UCKL1	-0.452406	0.000940284
RPS6KA4	-0.506628	0.000952422
PHPT1	-0.542817	0.000991931
ZNF22	-0.469191	0.00100669
CCDC82	-0.491942	0.00105049
VKORC1	-0.500864	0.00105799
BLVRB	-0.514829	0.0010649
KIFC3	-0.486602	0.00106989
REC8	-0.607088	0.00110189
CD276	-0.464763	0.00115245
POLR2I	-0.518481	0.00116936
MTMR1	-0.43375	0.00119166
TSKU	-0.446456	0.00121849
RALGPS2	-0.474274	0.00122796
SPSB1	-0.444687	0.00124796
CUL9	-0.402262	0.001255
MBD6	-0.469919	0.00128031
CNTNAP1	-0.463859	0.00131197
COL4A2	-0.429215	0.00134089
NFATC4	-0.555531	0.0013541
ABHD17C	-0.450667	0.00143328
TRIM66	-0.402529	0.00147907
PEX6	-0.495796	0.00150552
DUOX1	-0.520439	0.00156419
MVD	-0.460311	0.00158298
NSMCE1	-0.507475	0.00160068
STARD3	-0.431522	0.0016168
IRF7	-0.775996	0.0016964
EIF4EBP1	-0.49206	0.00169928
UNKL	-0.490555	0.00169928
TICAM1	-0.517174	0.0017516
GPR108	-0.426217	0.00177388
CAB39L	-0.510945	0.0018445
ATP13A2	-0.539174	0.00188956
FKBP2	-0.564978	0.00193637
TMEM134	-0.435841	0.00194229
NPIPB4	-0.624695	0.00196288
MAMDC4	-0.650488	0.00198215
CYB5R4	-0.469766	0.0020704
ASPSCR1	-0.498312	0.00213621
TLN2	-0.445757	0.00221288
CSF3	-1.35627	0.00225929
WDR45	-0.438606	0.0023806
JMJD7-PLA2G4B	-0.504817	0.00239639
AGPAT2	-0.545877	0.00241299
BRAF	-0.423448	0.00251948
BAK1	-0.481998	0.00258873
DNPEP	-0.42557	0.00261333
GALNT15	-0.514108	0.00271239
AGO4	-0.449502	0.00271285
GUK1	-0.426106	0.00275109
NKIRAS2	-0.400752	0.002763
GAS2L3	-0.512488	0.00293947
SPSB3	-0.532709	0.0030053
DBI	-0.47013	0.00308762
IER2	-0.406919	0.00318244
CMTM7	-0.474107	0.00330194
C21ORF91	-0.433988	0.00331921
SLC9A3R2	-0.500009	0.00345566
PCED1A	-0.476163	0.00347602
SLC17A5	-0.429509	0.00356735
PLEKHH3	-0.501781	0.00364667
SQSTM1	-0.437586	0.00369632
LIFR	-0.438603	0.00370501
APBB3	-0.457518	0.00370973
GAS2L1	-0.468966	0.00375678
MCUR1	-0.433606	0.00377517
ITPRIP	-0.512744	0.00380504
ADGRF1	-0.418567	0.00407553
ZDHHC11	-0.42382	0.00410172
D2HGDH	-0.452382	0.00417553
EFHC1	-0.456521	0.00419288
PCBP1-AS1	-0.467678	0.00457019
DNAJC4	-0.430679	0.00463144
PPP2R5B	-0.421087	0.00481115
RASSF1	-0.49644	0.00492933
LOX	-0.4441	0.00532177
OGFRP1	-0.523939	0.00534542
UBALD1	-0.448185	0.00547369
PDLIM7	-0.412211	0.00552608
PCK2	-0.519441	0.00554273
SHARPIN	-0.435184	0.00561239
CIAO2B	-0.424724	0.00561455
CCN4	-1.98518	0.00561569
SLC7A6OS	-0.425236	0.00570145
SLC3A2	-0.46104	0.00571426
RASSF4	-0.465648	0.00583106
PPFIA4	-0.512707	0.00585139
B3GLCT	-0.431816	0.00590012
METTL26	-0.500752	0.00591498
PJA1	-0.485401	0.00595309
CDR2	-0.475679	0.00631252
ANKRD22	-0.460947	0.0063197
PCYT2	-0.517529	0.00632188
RHOD	-0.474921	0.00637377
CCNJL	-0.440123	0.00641094
CHTF8	-0.4146	0.00650774
C5ORF38	-0.496475	0.00660544
TRPT1	-0.523228	0.0072472
CSRNP1	-0.475546	0.0074837
ARHGAP26	-0.421883	0.00751513
KLHL21	-0.413962	0.00753948
TESK1	-0.452442	0.0078756
NECTIN4	-0.443382	0.00817317
MPG	-0.533119	0.00912237
MAPK7	-0.413139	0.00917335
PLA2G15	-0.567213	0.00928123
MTM1	-0.442533	0.00956639
PLEKHO1	-0.445287	0.00967915
DALRD3	-0.420651	0.0101496
THOC3	-0.416047	0.0104599
CCDC9	-0.423806	0.0104653
FGD1	-0.422828	0.0105949
MCUB	-0.449225	0.0107873
SPAG4	-0.526366	0.0110242
NINJ1	-0.55744	0.0114604
DNAJB2	-0.40344	0.0119676
LZTS3	-0.513756	0.0119837
VASN	-0.614149	0.012364
CYP27C1	-0.418686	0.0126509
PCIF1	-0.517543	0.0127079
USP35	-0.466252	0.0129207
LIMD2	-0.641433	0.0135259
TARBP2	-0.414344	0.0137296
PITX1	-0.454814	0.0146635
ZBTB14	-0.402739	0.0146757
CASP14	-0.430836	0.0153251
HEXD	-0.454912	0.0154603
MFSD14C	-0.425471	0.0166186
NPIPB12	-0.411984	0.0182071
HIVEP3	-0.409916	0.018246
IFIT2	-1.4569	0.0190261
SDF2L1	-0.519619	0.0193802
BOK	-0.495702	0.0206451
HAUS2	-0.40018	0.0209388
GLIS2	-0.472589	0.0219325
DDX60	-1.08414	0.0221864
TMEM132A	-0.4439	0.0238402
VPS9D1	-0.40255	0.0252656
RAC3	-0.451215	0.0261649
CHI3L1	-0.448371	0.0302028
KLHDC7B	-0.574954	0.0333729
RAMP1	-0.409741	0.0363934
ISOC2	-0.428445	0.0449081
DGKQ	-0.423265	0.0458326

## Sheet: Commonly Regulated genes
Commonly downregulated genes		Commonly upregulated genes
AAK1		ABCF2
ABCC3		ABHD14B
ABR		ABL1
ACER3		ADM
ACSL4		AHCY
ACSL5		AP1M1
ACTG1		APEX1
ACVR1		ARID3A
ADAM17		ATG2A
ADAM19		BSG
ADAR		BTBD3
ADCY7		CARM1
AFAP1L1		CBX6
AFF1		CC2D1A
AGO3		CCDC124
AGO4		CD81
AHCYL1		CDCA5
AKIRIN1		CDK4
ALDH2		CENPB
AMPD3		CFAP298
ANGPTL4		CLSTN1
ANKRD46		CLUH
ANTXR1		COL8A1
APBB2		COPG2
ARHGAP31		CPSF1
ARIH1		CSK
ARL5B		CSNK1G2
ARL6IP5		CTSC
ARRB1		DAPK3
ARSJ		DCAF16
ASAH1		DDX39A
ATP1B1		DHX30
ATP2B4		DHX33
ATP8B2		DLC1
ATP9A		DOT1L
ATXN1		DUS1L
B3GNT5		EIF3B
B4GALT1		EIF4EBP2
B4GALT6		EPN1
BCL10		ERCC2
BHLHE40		ESPL1
BIRC3		EVI5L
BIRC6		EZH1
BMF		FAM162A
BMP1		FARSA
BMP2K		FAU
BNIP3L		FBL
BRAF		FEN1
CALM2		FLOT1
CALU		FOXK1
CAPN2		FURIN
CCBE1		GBA2
CCNYL1		GIGYF1
CD47		GNA11
CD82		GRK2
CDC42BPA		GTF3C1
CDCA7L		GTF3C5
CDCP1		HNRNPA1
CDH11		IMPDH2
CDK2AP1		INCENP
CDKN1A		IRS2
CDS2		JPT1
CEBPG		KAT2A
CEMIP2		KLC2
CERK		KLHL11
CHD9		LATS2
CHRDL1		LDOC1
CHST11		LETM1
CKAP2L		LMNB1
CLIP1		LONP1
CLMN		LPCAT1
CMPK1		LSM14B
COQ10B		MAML1
CORO2A		MAP1S
CPNE2		MAZ
CPT1A		MCM3
CREBL2		MDN1
CREBRF		MED16
CSF3		MFHAS1
CXCL1		MLLT1
CXCL8		MRPL4
CYB5R4		MRPS2
CYBRD1		MRPS30
DCP2		MTA1
DDAH1		MTHFD1
DLG1		MYBBP1A
DNAJC16		NADK
DOCK5		NAT10
DPY19L3		NCAPD3
DSE		NDUFS2
DUSP6		NDUFV1
DYSF		NFIC
EDEM1		NOB1
EDIL3		NOP58
EFCAB14		NPRL3
EGFR		NR2F2
EI24		NUDCD2
ELK4		PAK4
ENAH		PAWR
ENC1		PAXBP1
ENDOD1		PCCB
EPB41L1		PCNA
EPHB2		PDCD11
EPN2		PIK3R2
EPS15		PLAGL2
F2RL1		PLK1
FAM114A1		PMPCA
FHL1		PNPLA6
FHOD3		POLDIP2
FMNL3		POLR1C
FOSL1		POLR2D
FOXN2		PPP1R12C
FRMD6		PPP1R16A
FSTL1		PRDM4
FUBP3		PREB
FUT8		PRMT5
FYTTD1		PRPF4
GABRE		PSPC1
GALNT1		PTOV1
GALNT10		RABGGTB
GALNT7		RAD54L2
GFPT2		RALGAPA1
GNAQ		RBM42
GPR161		RBSN
GRB10		REXO1
GTF2A1		RGMB
GTF3A		RHOG
HBEGF		RNF4
HEG1		RNF44
HERPUD1		RNF7
HMGA2		RNPEPL1
HRH1		RPL13A
HSP90B1		RPL18
HSPA5		RPL36
ICAM1		RPLP0
IDI1		RPLP1
IDS		RPS12
IER3		RPS17
IFNGR2		RPS3
IGF2R		RPS5
IL13RA1		RPS6
IL1B		RPS9
IL27RA		RRM1
INHBA		RRM2
IQGAP1		RRP1
IQSEC1		RTN4
IQSEC2		SCAF1
IRAK2		SH3GL1
IRF1		SHCBP1
ITCH		SLC25A44
ITGA2		SLC25A6
ITGA6		SLC35A4
ITGAV		SLC39A1
ITGB1		SMARCA4
ITGB5		SMARCB1
JAK1		SMPD4
KDELR3		SNHG16
KDM7A		SNRPB
KIAA1549		SNRPD1
KIRREL1		SPPL3
KLHL5		SRF
KTN1		STK35
LAMC2		STK40
LAPTM5		STRN4
LDLR		SYDE1
LIF		TBL3
LIFR		TERF2IP
LMAN1		TFDP2
LMLN		THAP4
LNPEP		THOP1
LPGAT1		TIMM44
LRRC58		TMUB1
LRRC8E		TNRC18
MALT1		TOP3A
MAN2A1		TRMT1
MANF		TRMT112
MAP1B		TTYH3
MAP2K3		UQCRQ
MAP4K4		VIM
MAPK6		VPS33A
MAPK8		WBP2
MBOAT2		WDR1
MCFD2		WDR3
MED13		WRNIP1
MED14		YWHAH
MFAP3		ZDHHC8
MFSD1		ZNF282
MICAL2		ZNF317
MINDY2		ZNF558
MLEC		ZWINT
MLPH		ZYX
MMP1		ZZEF1
MMP14
MRC2
MT1E
MT1X
MT2A
MTR
MTRR
MUC5B
MYL12B
MYO10
NAV1
NCEH1
NFAT5
NFIB
NFKBIA
NMNAT2
NOL4L
NOTCH2
NRP2
NUFIP2
NUP58
NUS1
OSMR
P4HA2
PAK2
PANX1
PDCD6IP
PDIA4
PDIA6
PI4K2A
PIP4K2A
PITPNB
PLAT
PLAU
PLAUR
PLEKHG3
PLOD2
PLPBP
PLXNA2
PODXL
POU2F2
PPARA
PPP2R2C
PPP3CA
PRELID3B
PRNP
PSMA6
PSMD7
PTEN
PTGES
PTP4A2
PTPN12
PTPRE
PTX3
PURA
QSER1
RAB31
RAB6A
RAN
RBBP4
RBMS2
RBPJ
RCN2
RFX3
RFX7
RIN2
ROR1
RPS6KC1
RSF1
SAMD8
SARAF
SAT1
SBDS
SDC4
SEC24C
SEC24D
SERPINE2
SGMS2
SH3D19
SH3GLB1
SH3PXD2A
SH3PXD2B
SLC12A2
SLC20A1
SLC25A24
SLC25A37
SLC26A2
SLC35F2
SLC36A4
SLC38A1
SLC39A14
SLC6A6
SLC7A1
SLC7A5
SLC9A7
SLFN5
SMARCA1
SMURF2
SP3
SPRY4
SPTLC1
SSR1
STAG2
STAMBPL1
STAT5B
SURF4
SVIL
SYNJ2
TAB2
TAB3
TACC2
TCP11L2
TGFA
TGFBR1
TINAGL1
TM9SF2
TMCC3
TMED10
TMEM123
TMEM154
TMEM33
TMEM39A
TNFAIP2
TNFAIP3
TNFRSF10B
TNFRSF10D
TNRC6B
TOMM70
TOP2B
TRAM2
TRIM44
TSC22D1
TTL
TXNDC12
TXNL4A
UACA
UBE2E2
UBE2V2
UBE3A
UBTD2
URI1
USB1
USP12
UXS1
VANGL1
VMP1
VPS26C
WNT7B
ZBTB20
ZC3H12A
ZC3H12C
ZC3H15
ZCCHC14
ZCCHC24
ZFHX3
ZMIZ1
ZMIZ2
ZNF462
ZNF532
ZSWIM6
