# Supplementary material for: RNA binding protein ZCCHC24 promotes tumorigenicity in triple-negative breast cancer
Source: EMBO Rep. 2024 Oct 17;25(12):12. doi: 10.1038/s44319-024-00282-8 (PMC11624195; doi:10.1038/s44319-024-00282-8)
Supplement: Supplementary file 5 — Dataset EV3 [file 44319_2024_282_MOESM5_ESM.xlsx]

## Sheet: Legend
Dataset EV3 - List of half-lives of BRIC-Seq and stabilized or destabilized genes

## Sheet: Half lives for all genes
Gene name	siNC Half time (h)	siZCCHC24 Half time (h)	Ratio (siZCCHC24 / siNC)
A4GALT	1.43479	2.8239	1.96817
AAAS	1.06216	2.14377	2.01831
AACS	1.99309	1.56056	0.782982
AADAT	0.768466	1.10324	1.43563
AAGAB	0.908228	1.06155	1.16881
AAK1	0.764178	1.2659	1.65655
AAMDC	1.26391	7.72064	6.10852
AAMP	0.990045	1.99686	2.01694
AAR2	1.02255	1.57716	1.54238
AARS1	1.12194	1.36085	1.21295
AARS2	1.49163	1.92644	1.2915
AARSD1	1.21491	3.18446	2.62116
AASDH	1.14973	1.42849	1.24246
AASDHPPT	0.796629	1.79306	2.25081
AASS	1.20734	1.75727	1.45549
AATF	0.849868	3.41387	4.01694
ABCA1	1.33138	3.93991	2.95927
ABCA3	2.06013	1.57647	0.765227
ABCA4	0.689787	1.50484	2.1816
ABCA5	1.2042	0.995919	0.827035
ABCA7	1.10672	4.08421	3.69036
ABCB10	0.909494	1.37982	1.51713
ABCB6	17.1374	11.3916	0.664722
ABCB7	1.4392	1.19496	0.83029
ABCB8	1.61921	2.96431	1.83071
ABCB9	1.71748	3.61159	2.10284
ABCC1	2.85486	1.63573	0.572963
ABCC10	2.15443	2.05209	0.952498
ABCC4	1.0275	1.13424	1.10388
ABCC5	1.09757	1.4607	1.33085
ABCC6	0.804583	1.80926	2.24869
ABCC9	0.847271	0.706147	0.833437
ABCD1	1.43465	1.85191	1.29084
ABCD3	0.817437	1.14762	1.40392
ABCD4	1.70002	1.46833	0.86371
ABCE1	0.870442	1.43476	1.64831
ABCF1	1.06561	2.67064	2.50621
ABCF2	1.19564	1.31203	1.09735
ABCF2	1.43885	0.621676	0.432065
ABCF3	1.17285	1.88479	1.60702
ABCG2	1.04805	1.71055	1.63212
ABHD10	1.5848	1.08965	0.68756
ABHD11	1.38971	1.10693	0.796513
ABHD12	2.43105	7.95846	3.27368
ABHD13	0.924585	3.27782	3.54518
ABHD14A	1.74493	1.03281	0.591893
ABHD14B	1.2213	1.23691	1.01278
ABHD15	0.867647	1.66843	1.92294
ABHD16A	2.26546	2.33853	1.03225
ABHD17A	1.69909	1.47382	0.86742
ABHD17B	0.914253	1.55106	1.69653
ABHD17C	1.11204	1.26273	1.13551
ABHD18	1.06797	0.891594	0.834848
ABHD2	1.78674	0.925342	0.517893
ABHD3	1.12932	1.46328	1.29572
ABHD4	1.20677	1.36113	1.1279
ABHD5	1.06948	1.39371	1.30317
ABHD6	1.17623	1.8502	1.573
ABHD8	0.863175	1.78434	2.06718
ABI1	1.07643	1.06648	0.99076
ABI2	1.00296	1.90481	1.89919
ABI3	1.12947	0.90278	0.799298
ABITRAM	0.829037	2.23357	2.69417
ABL1	1.59159	1.50915	0.948203
ABL2	2.76286	1.30864	0.473655
ABLIM1	1.51488	1.02366	0.675735
ABLIM2	3.05063	1.38157	0.452882
ABLIM3	1.15769	1.09213	0.943372
ABR	1.2906	1.24456	0.964329
ABRACL	0.780495	1.35113	1.73112
ABRAXAS1	0.845963	1.06749	1.26187
ABRAXAS2	0.837241	1.78511	2.13213
ABT1	1.03091	1.14765	1.11324
ABTB1	1.31067	31.9799	24.3997
ABTB2	1.1952	1.26	1.05422
AC002316.1	1.14761	1.2571	1.09541
AC004151.1	1.54665	3.01789	1.95124
AC004706.3	1.13038	1.57963	1.39744
AC005261.1	1.15398	1.04308	0.903898
AC005833.1	2.75146	1.17748	0.427946
AC005943.1	48.2938	0.727016	0.015054
AC006064.6	1.35181	3.70401	2.74003
AC007040.2	1.31102	2.6856	2.04848
AC008012.1	0.473493	1.31981	2.78739
AC009133.6	0.832807	1.81978	2.18512
AC009163.5	2.01925	1.36228	0.674644
AC009412.1	0.992598	0.977873	0.985165
AC009779.4	1.02407	1.02566	1.00156
AC010132.3	1.02183	1.26336	1.23637
AC010422.8	1.58349	1.32186	0.834776
AC010522.1	1.07345	0.838415	0.781045
AC011511.1	1.16856	1.54686	1.32373
AC013489.1	1.15311	0.887973	0.770065
AC015813.2	1.3129	3.157	2.4046
AC018630.2	0.878752	0.868842	0.988723
AC018809.3	1.03096	0.980849	0.951397
AC020915.5	1.46544	0.868695	0.59279
AC020929.1	3.48652	1.46534	0.420289
AC021066.1	1.93755	2.21478	1.14308
AC021092.2	0.873249	1.48012	1.69496
AC022415.3	0.994983	0.786654	0.790621
AC022966.1	2.39737	1.5597	0.650588
AC026464.4	1.37326	1.40646	1.02418
AC027644.4	1.28374	1.31093	1.02118
AC040160.1	0.950332	1.72712	1.81739
AC068547.1	0.511302	1.78412	3.48936
AC068580.4	1.35474	1.5516	1.14531
AC068831.8	1.44747	1.18853	0.821106
AC069288.1	0.605734	1.83873	3.03555
AC073111.4	1.7197	0.818551	0.475986
AC073896.1	0.783947	1.18553	1.51226
AC087632.2	0.778086	0.5844	0.751074
AC091230.1	1.13085	1.44131	1.27454
AC091959.3	0.715445	1.07376	1.50083
AC092042.3	1.07132	1.10797	1.03421
AC092279.1	0.418815	1.11187	2.65479
AC092718.3	0.969205	1.32992	1.37218
AC093012.1	0.81729	0.867631	1.06159
AC093323.1	1.26321	3.09766	2.45221
AC093512.2	0.439226	0.860128	1.95828
AC098484.3	279.613	2.30824	0.00825512
AC106886.6	1.47577	1.75656	1.19026
AC107871.1	12.8479	8.87273	0.690596
AC108488.2	0.580283	1.05422	1.81673
AC114490.2	0.950289	0.618782	0.651151
AC118549.1	1.12232	1.631	1.45323
AC129492.3	1.02744	1.04074	1.01294
AC138811.2	2.88898	0.907153	0.314005
AC138969.1	1.00474	1.29301	1.28692
AC244197.3	2.47296	0.635317	0.256905
AC253572.1	1.8421	1.36466	0.740815
ACAA1	1.56529	2.01236	1.28561
ACAA2	1.28031	1.35464	1.05806
ACACA	0.993198	4.37527	4.40523
ACACB	1.68864	1.45285	0.860366
ACAD10	2.17814	1.6761	0.769511
ACAD11	1.39682	1.01062	0.723517
ACAD8	1.29915	2.49067	1.91716
ACAD9	1.4905	1.96876	1.32087
ACADM	0.839443	1.23678	1.47334
ACADS	0.96579	1.27259	1.31766
ACADSB	0.826746	1.10969	1.34223
ACADVL	1.31996	2.35725	1.78585
ACAP2	0.816381	1.61197	1.97453
ACAT1	0.99692	1.69566	1.7009
ACAT2	1.17085	1.33511	1.14029
ACBD3	0.917619	1.56069	1.70081
ACBD4	1.12347	1.34319	1.19558
ACBD5	0.968046	1.24254	1.28355
ACBD6	1.13396	6.33761	5.58892
ACBD7	0.895388	1.46573	1.63698
ACCS	1.97912	1.49059	0.75316
ACD	1.29451	1.52895	1.1811
ACER3	0.835788	1.08624	1.29966
ACHE	1.37471	1.13493	0.825574
ACIN1	1.18098	1.59262	1.34856
ACLY	1.40259	1.05723	0.753772
ACO1	1.07933	1.17803	1.09145
ACO2	1.74676	1.41586	0.810563
ACOT1	1.22239	1.20997	0.989834
ACOT11	2.86681	1.06032	0.36986
ACOT13	1.55542	1.42005	0.912969
ACOT2	1.35569	1.64212	1.21128
ACOT7	2.45719	1.10099	0.448072
ACOT8	1.05493	1.48398	1.4067
ACOT9	1.02735	2.57093	2.50249
ACOX1	1.71876	1.49079	0.867364
ACOX2	1.01893	0.990249	0.971851
ACOX3	1.44621	1.30238	0.900547
ACP1	1.17363	1.10366	0.940385
ACP6	1.01849	1.70701	1.67602
ACP7	2.56709	1.69747	0.661242
ACSF2	1.76584	2.67091	1.51255
ACSF3	1.59683	2.16946	1.35861
ACSL1	1.07712	1.39362	1.29384
ACSL3	1.53447	5.24002	3.41487
ACSL4	1.02181	1.51301	1.48071
ACSL5	1.15129	1.47608	1.28212
ACSS1	1.31199	4.29805	3.27598
ACSS2	1.49581	1.53953	1.02923
ACSS3	1.05796	1.30469	1.23321
ACTB	7.35779	1.12307	0.152637
ACTG1	2.06407	0.968156	0.469051
ACTL6A	0.907868	1.09517	1.20631
ACTN1	1.86196	1.14803	0.616573
ACTN4	1.86384	1.3354	0.716481
ACTR10	0.710627	1.73051	2.43519
ACTR1A	1.03434	1.37743	1.3317
ACTR1B	1.39034	1.97374	1.41961
ACTR2	0.870651	1.142	1.31166
ACTR3	1.81172	1.01762	0.561686
ACTR3B	1.3322	1.07913	0.810037
ACTR3C	0.799762	2.3085	2.88648
ACTR5	1.0522	1.38915	1.32023
ACTR6	0.64139	1.40868	2.19629
ACTR8	1.37202	2.71852	1.9814
ACVR1	2.00124	1.24439	0.62181
ACVR1B	1.69679	2.5828	1.52216
ACVR2A	1.11138	3.95957	3.56275
ACVR2B	1.26926	2.70797	2.13351
ACVRL1	0.970972	0.949289	0.977669
ACY1	1.7465	1.58822	0.909372
ACYP1	1.21598	1.47275	1.21116
ACYP2	0.658765	1.59739	2.42483
ADA	1.12688	1.57029	1.39348
ADAL	0.827936	1.10109	1.32993
ADAM10	1.70028	1.05523	0.620624
ADAM15	1.87787	2.95465	1.5734
ADAM17	1.26228	1.51435	1.19969
ADAM19	1.82519	1.26706	0.694211
ADAM22	1.56506	1.54938	0.989982
ADAM8	3.12555	1.83018	0.585555
ADAM9	1.0404	1.41903	1.36392
ADAMTS1	2.26405	1.32968	0.587303
ADAMTS12	1.23785	1.072	0.866016
ADAMTS15	1.68525	1.34826	0.800037
ADAMTS16	3.35939	1.10748	0.329668
ADAMTS17	1.84786	1.01708	0.550408
ADAMTS6	2.11799	0.755295	0.35661
ADAMTS9	2.47529	2.15354	0.870018
ADAMTSL1	1.24824	1.85452	1.48571
ADAMTSL5	2.74047	1.41036	0.514643
ADAP1	1.65755	1.85252	1.11763
ADAP2	1.11393	2.14828	1.92857
ADAR	0.96269	1.09465	1.13708
ADARB1	1.68704	1.67603	0.993477
ADAT1	1.24475	1.15391	0.927017
ADAT2	1.27321	1.07534	0.844588
ADAT3	1.44733	1.69719	1.17263
ADCK1	10.7373	0.748887	0.0697461
ADCK2	1.66072	2.70988	1.63175
ADCK5	1.04107	1.72639	1.65829
ADCY3	5.34517	1.85068	0.346234
ADCY6	1.974	1.34565	0.681687
ADCY7	1.74849	1.16417	0.665815
ADCY9	0.944769	1.32017	1.39735
ADD1	1.09061	1.9057	1.74738
ADD3	6.5949	0.927433	0.140629
ADGRA3	1.72626	1.18518	0.686555
ADGRD1	3.25715	1.06257	0.326227
ADGRE1	0.86729	1.22809	1.416
ADGRE5	1.47045	1.48267	1.00831
ADGRF1	4.10888	9.1662	2.23083
ADGRF5	1.10915	1.30237	1.17421
ADGRG1	1.52519	2.50189	1.64038
ADGRG6	0.910447	1.14313	1.25557
ADGRL1	11.9781	1.87801	0.156787
ADGRL2	4.69157	1.58526	0.337896
ADGRV1	1.55407	4.59701	2.95804
ADH5	1.34456	0.998832	0.74287
ADI1	1.04757	1.19763	1.14325
ADIPOR1	1.721	1.29321	0.751426
ADIPOR2	1.20956	1.60666	1.3283
ADK	0.801591	1.49522	1.86532
ADM	2.72566	2.908	1.06689
ADM2	1.70044	0.958181	0.563491
ADM5	1.59425	6.56093	4.11536
ADNP	0.980732	1.67943	1.71242
ADNP2	1.39702	1.07703	0.770948
ADO	1.00947	1.6323	1.61699
ADORA1	1.1989	1.53185	1.27771
ADORA2A	4.82348	1.47558	0.305916
ADORA2B	1.62791	1.91674	1.17742
ADPGK	0.962974	1.63651	1.69943
ADPRHL1	0.873768	1.09049	1.24803
ADPRHL2	1.08273	2.26981	2.09638
ADPRM	1.17481	3.2224	2.7429
ADRA1B	1.2397	1.74058	1.40403
ADRB1	2.20742	1.62856	0.737767
ADRB2	5.13133	4.15619	0.809962
ADRM1	1.32942	1.14964	0.864771
ADSL	1.39349	1.0097	0.724586
ADSS1	11.0961	0.650929	0.0586631
ADSS2	0.782076	1.14573	1.46498
AEBP2	1.10251	1.22888	1.11462
AEN	2.19276	1.88755	0.860808
AFAP1	1.39795	1.16034	0.83003
AFAP1L1	1.22297	1.19556	0.977582
AFDN	1.49257	0.902701	0.604796
AFF1	1.08337	0.820774	0.75761
AFF4	1.28705	1.41229	1.09731
AFG1L	0.675328	0.958347	1.41908
AFG3L2	0.95676	1.81366	1.89563
AFMID	1.21806	1.56724	1.28666
AFTPH	0.74809	1.671	2.23369
AGAP1	1.20883	1.327	1.09776
AGAP2	0.914623	2.00245	2.18937
AGAP3	1.05214	1.81016	1.72046
AGAP4	1.32805	1.17542	0.885069
AGAP5	1.93881	2.7543	1.42062
AGAP6	1.52701	1.97084	1.29065
AGAP9	1.41996	1.35951	0.957428
AGBL3	0.800398	0.54556	0.681612
AGBL5	0.996683	1.23987	1.24399
AGER	2.24338	4.06024	1.80987
AGFG1	0.885372	0.953029	1.07642
AGFG2	0.891738	1.49013	1.67104
AGGF1	0.710367	1.91832	2.70046
AGK	0.928137	0.903539	0.973498
AGL	0.793139	1.32982	1.67665
AGMAT	0.620445	1.14833	1.85082
AGO1	1.25636	0.923857	0.735343
AGO2	2.19436	1.32941	0.605832
AGO3	1.59367	1.64799	1.03408
AGO4	0.888054	0.839129	0.944907
AGPAT1	1.35816	1.32968	0.979031
AGPAT2	1.6051	2.44577	1.52375
AGPAT3	1.2952	1.09916	0.848638
AGPAT4	0.938258	1.38528	1.47644
AGPAT5	1.60358	1.30677	0.814908
AGPS	0.947673	0.891641	0.940874
AGR2	0.976622	1.5476	1.58465
AGRN	1.80401	1.68187	0.932295
AGTPBP1	0.741485	1.5926	2.14785
AGTRAP	1.9482	2.27364	1.16705
AHCTF1	0.77627	1.12074	1.44375
AHCY	1.38197	1.1813	0.854788
AHCYL1	1.2034	1.27524	1.0597
AHCYL2	1.00663	1.08793	1.08077
AHDC1	1.01926	1.17372	1.15155
AHI1	0.744525	0.75758	1.01753
AHNAK	0.96927	1.35526	1.39822
AHNAK2	1.69005	1.91691	1.13423
AHR	0.815351	0.726884	0.891498
AHRR	1.63973	1.2786	0.779759
AHSA1	1.41127	1.38403	0.980701
AIDA	0.987052	1.07878	1.09293
AIF1L	1.27017	1.30667	1.02873
AIFM1	1.02409	4.10166	4.00519
AIFM2	2.00748	1.86827	0.930657
AIG1	1.29607	2.65889	2.05151
AIM2	0.618785	1.47943	2.39087
AIMP1	0.812121	2.85265	3.5126
AIMP2	1.43041	1.48429	1.03767
AIP	2.07824	1.60533	0.772445
AJM1	1.44037	2.04309	1.41845
AJUBA	1.11872	1.73542	1.55126
AK1	0.714043	2.32412	3.25488
AK2	0.93064	1.01847	1.09437
AK3	0.819887	1.54263	1.88151
AK4	0.695282	1.08314	1.55785
AK5	1.05961	0.982474	0.927205
AK6	1.19857	1.0566	0.881547
AK9	1.4204	0.851323	0.599355
AKAP1	6.16257	1.08575	0.176184
AKAP10	1.27987	1.01983	0.796826
AKAP11	0.820648	0.989937	1.20629
AKAP12	1.44086	1.59706	1.10841
AKAP13	2.27918	2.05531	0.901778
AKAP7	0.65064	1.35968	2.08976
AKAP8	1.59185	2.46324	1.54741
AKAP8L	2.38665	3.42714	1.43596
AKAP9	1.42554	0.938895	0.658624
AKIP1	1.29339	1.13555	0.877967
AKIRIN1	0.838996	1.45662	1.73615
AKIRIN2	1.2464	1.2994	1.04253
AKNA	3.52203	1.08415	0.30782
AKR1A1	1.64242	1.66107	1.01136
AKR1B1	1.2431	1.66028	1.33559
AKR1C1	1.17184	4.73737	4.04267
AKR1C2	1.16184	0.900399	0.774975
AKR1C3	0.773915	2.078	2.68505
AKR1E2	2.53334	0.77813	0.307156
AKR7A2	1.07453	0.943405	0.877969
AKT1	1.83925	1.40638	0.764651
AKT1S1	0.89597	2.30494	2.57257
AKT2	1.1234	1.00164	0.891611
AKT3	0.820241	1.15578	1.40907
AKTIP	1.08347	1.05478	0.973519
AL049629.2	0.752413	1.2756	1.69534
AL049834.1	1.38148	1.59695	1.15597
AL096711.2	1.16667	1.58273	1.35662
AL121594.1	0.669183	1.40045	2.09278
AL121845.3	1.83942	2.09316	1.13794
AL133352.1	0.789062	3.89896	4.94126
AL135905.2	0.956334	0.863699	0.903135
AL136295.5	1.29385	0.858643	0.663636
AL136531.2	0.64563	1.02164	1.58239
AL139300.1	0.973556	1.71355	1.76009
AL139353.1	7.88617	0.688628	0.087321
AL159141.1	1.517	1.17465	0.77432
AL358472.6	0.756584	1.06194	1.4036
AL360181.3	16.9792	1.04643	0.0616303
AL365205.1	0.86842	1.43673	1.65442
AL445423.3	1.51699	1.00105	0.659895
AL590560.2	1.54892	1.32184	0.853395
AL669918.1	24.7229	2.69541	0.109025
AL928654.3	1.48741	0.829596	0.557745
ALAD	1.23431	1.35444	1.09733
ALAS1	1.07368	1.40865	1.31198
ALCAM	1.24621	1.79223	1.43814
ALDH16A1	1.24928	3.23413	2.58881
ALDH18A1	1.66008	1.4517	0.874475
ALDH1A3	2.85008	1.04099	0.365249
ALDH1B1	1.09981	1.35636	1.23327
ALDH2	1.03875	1.99389	1.9195
ALDH3A2	0.785612	1.20408	1.53267
ALDH3B1	1.13101	1.55994	1.37925
ALDH4A1	1.08332	1.5143	1.39783
ALDH5A1	1.00127	2.15512	2.15238
ALDH6A1	0.876534	1.12895	1.28798
ALDH7A1	1.29727	1.24459	0.959391
ALDH9A1	1.00252	1.5991	1.59508
ALDOA	1.54524	1.39461	0.902517
ALDOC	2.1945	2.452	1.11734
ALG1	1.75581	1.33712	0.76154
ALG10	0.833707	3.6651	4.39615
ALG10B	0.802048	2.03833	2.54141
ALG11	0.892066	1.69737	1.90274
ALG12	1.97258	1.4739	0.747193
ALG13	1.23135	1.48931	1.2095
ALG14	1.1152	1.06073	0.951154
ALG2	1.26977	1.53171	1.20629
ALG3	1.18209	1.30632	1.10509
ALG5	1.00539	2.10731	2.09601
ALG6	0.807212	2.01368	2.49461
ALG8	1.10531	2.00013	1.80957
ALG9	0.878521	1.42645	1.6237
ALKBH1	1.0068	1.33897	1.32993
ALKBH2	0.944223	1.63105	1.7274
ALKBH3	1.57164	1.75464	1.11644
ALKBH4	0.977274	1.61543	1.65299
ALKBH5	1.08025	1.69541	1.56947
ALKBH6	1.15065	1.60953	1.3988
ALKBH7	0.837291	2.07476	2.47795
ALKBH8	1.2417	1.01361	0.816314
ALMS1	0.703921	2.07731	2.95106
ALPL	2.04672	1.56623	0.76524
ALPP	1.81101	1.10458	0.609928
ALS2	1.27992	1.43224	1.119
ALS2CL	2.32371	2.67045	1.14922
ALYREF	1.15015	1.72895	1.50325
AMACR	0.651348	1.03073	1.58246
AMBRA1	1.27821	1.28464	1.00503
AMDHD1	0.966618	0.772931	0.799625
AMDHD2	1.34234	2.06148	1.53573
AMER1	1.1743	1.33402	1.13602
AMFR	7.68125	2.10087	0.273506
AMH	0.790795	1.85861	2.3503
AMIGO1	6.56895	1.05736	0.160964
AMIGO2	1.27955	1.77722	1.38894
AMMECR1	0.724972	1.54328	2.12874
AMMECR1L	1.48783	1.3423	0.902186
AMN1	1.04119	1.33711	1.28421
AMOT	0.720989	1.17602	1.63112
AMOTL1	0.96651	1.22312	1.2655
AMOTL2	1.84945	1.61684	0.874228
AMPD2	2.21357	2.12513	0.960046
AMPD3	1.59134	1.86722	1.17336
AMPH	0.697401	1.13079	1.62143
AMZ2	0.733388	1.09677	1.49548
ANAPC1	0.81472	6.60444	8.10639
ANAPC10	0.851345	1.16467	1.36804
ANAPC11	28.8181	1.46262	0.0507537
ANAPC13	1.06457	1.3496	1.26774
ANAPC15	3.77486	1.03699	0.274709
ANAPC16	0.78455	1.08208	1.37924
ANAPC2	3.64713	1.70191	0.466643
ANAPC4	0.696966	1.43619	2.06063
ANAPC5	1.06322	1.59065	1.49606
ANAPC7	1.44184	1.251	0.867641
ANG	1.70051	3.33236	1.95962
ANGEL1	0.83191	1.07185	1.28842
ANGEL2	0.822295	1.08315	1.31723
ANGPTL2	0.798601	1.59655	1.99919
ANGPTL4	3.30497	1.23593	0.373961
ANK1	1.28603	1.32054	1.02684
ANK2	1.95616	1.36331	0.696931
ANK3	0.627396	1.88757	3.00857
ANKAR	0.621298	0.601773	0.968574
ANKDD1A	2.38931	1.17264	0.490788
ANKEF1	0.634651	0.906877	1.42894
ANKFY1	2.53266	1.09319	0.431637
ANKH	1.03649	0.992121	0.957194
ANKHD1	1.45118	1.78785	1.232
ANKHD1-EIF4EBP3	0.997529	1.04237	1.04495
ANKIB1	1.24955	1.34495	1.07634
ANKLE1	2.63941	2.54445	0.964023
ANKLE2	3.50837	1.24227	0.354087
ANKMY1	0.956339	1.10592	1.15641
ANKRA2	1.10294	2.11529	1.91786
ANKRD1	0.94082	1.22587	1.30298
ANKRD10	1.46363	1.45702	0.995488
ANKRD11	2.73469	2.35323	0.860509
ANKRD13A	1.12119	1.2294	1.09652
ANKRD13B	1.61152	1.35913	0.843383
ANKRD13C	0.844887	1.48087	1.75275
ANKRD13D	1.52111	2.47608	1.62781
ANKRD16	1.60784	1.82148	1.13288
ANKRD17	1.384	1.0978	0.793204
ANKRD18A	1.44806	1.92275	1.32781
ANKRD2	1.86898	37.1581	19.8815
ANKRD23	4.0543	2.43806	0.601353
ANKRD24	3.77723	0.924777	0.24483
ANKRD26	1.12116	1.25632	1.12056
ANKRD27	0.936349	1.15925	1.23806
ANKRD28	1.35749	1.26065	0.928664
ANKRD29	1.14019	1.86665	1.63713
ANKRD33B	1.34337	1.1802	0.87854
ANKRD34A	0.499615	0.876704	1.75476
ANKRD36	0.609595	1.22877	2.01571
ANKRD36B	15.1114	13.1332	0.869092
ANKRD36C	0.805993	1.06311	1.319
ANKRD37	1.10769	2.16549	1.95496
ANKRD39	1.12935	2.21581	1.96202
ANKRD40	0.885383	1.39186	1.57204
ANKRD42	1.87497	1.50755	0.804036
ANKRD44	0.656044	0.755427	1.15149
ANKRD46	1.05837	1.24538	1.1767
ANKRD49	1.30766	2.88975	2.20986
ANKRD50	1.80948	1.16175	0.642033
ANKRD52	1.3857	1.26296	0.911423
ANKRD54	1.75438	2.16207	1.23238
ANKRD6	1.06366	1.09744	1.03176
ANKRD9	1.24446	1.22418	0.98371
ANKS1A	1.03737	1.06175	1.0235
ANKS1B	0.857613	1.30001	1.51585
ANKS3	3.15765	2.42629	0.768385
ANKS6	0.771901	1.778	2.3034
ANKZF1	1.083	1.77562	1.63954
ANLN	0.785309	1.87852	2.39208
ANO10	1.14819	1.19738	1.04285
ANO2	1.11795	2.26816	2.02887
ANO6	0.987641	1.10719	1.12104
ANO7	0.764498	1.02278	1.33785
ANO8	1.21457	1.49336	1.22954
ANOS1	5.3756	1.5194	0.282648
ANP32A	0.894215	1.28866	1.4411
ANP32B	1.3637	1.51102	1.10803
ANP32E	2.02038	2.08124	1.03012
ANTKMT	1.47694	2.41271	1.63359
ANTXR1	1.4415	1.31273	0.910668
ANTXR2	1.08536	1.19883	1.10454
ANXA1	1.08298	0.969555	0.895267
ANXA11	1.45388	3.07216	2.11307
ANXA2	1.16355	1.14006	0.979813
ANXA2R	1.283	1.88429	1.46866
ANXA3	0.866072	1.074	1.24008
ANXA4	1.57068	1.42381	0.906496
ANXA5	1.50483	1.32965	0.883589
ANXA6	1.43948	2.29439	1.5939
ANXA7	0.922574	1.17574	1.27441
AOC2	2.20861	1.62775	0.737002
AOC3	1.77932	1.50022	0.843141
AOPEP	1.22287	1.58857	1.29905
AOX1	0.858943	0.948266	1.10399
AP000646.1	2.09683	1.05467	0.502984
AP000781.2	0.689689	3.43993	4.98765
AP000944.5	1.4058	0.621149	0.441847
AP001267.5	0.618715	3.55312	5.74275
AP001453.5	0.536511	5.17766	9.6506
AP002495.1	0.551255	1.50859	2.73665
AP002990.1	0.859238	0.904113	1.05223
AP003108.2	1.08448	0.916585	0.845186
AP003419.1	2.33668	1.78013	0.761819
AP1AR	0.919579	0.854822	0.92958
AP1B1	1.76151	1.51578	0.8605
AP1G1	1.07068	0.919691	0.858981
AP1G2	1.45572	1.22633	0.842419
AP1M1	1.54915	1.35434	0.874249
AP1M2	2.48567	1.22364	0.492277
AP1S1	1.08866	1.09778	1.00838
AP1S2	0.8511	1.23832	1.45496
AP1S3	0.9433	1.17057	1.24093
AP2A1	1.45714	1.49692	1.0273
AP2A2	1.96975	1.25997	0.639661
AP2B1	1.02866	1.14316	1.11131
AP2M1	1.81765	1.37812	0.758188
AP2S1	1.53894	1.3058	0.848505
AP3B1	0.812234	2.24551	2.76461
AP3D1	1.56757	1.38674	0.884644
AP3M1	0.86732	1.22606	1.41361
AP3M2	1.36539	0.930889	0.681775
AP3S1	0.657882	1.18624	1.80312
AP3S2	0.872358	0.728145	0.834686
AP4B1	1.52051	1.28763	0.846843
AP4E1	1.14656	1.1403	0.994542
AP4M1	0.929872	1.68255	1.80944
AP4S1	1.24953	1.15905	0.927591
AP5B1	1.00708	1.43249	1.42242
AP5M1	0.790454	0.942381	1.1922
AP5S1	1.61502	2.1691	1.34308
AP5Z1	1.40246	2.23842	1.59607
APAF1	0.726649	1.07444	1.47863
APBA1	0.955603	0.742803	0.777313
APBA2	1.6518	1.69497	1.02614
APBA3	0.870358	1.13234	1.30101
APBB1	1.87179	1.73641	0.927672
APBB1IP	0.961145	1.17388	1.22133
APBB2	1.53664	0.9152	0.595584
APBB3	1.34362	1.64215	1.22218
APC	1.34502	1.04137	0.774239
APCDD1L	1.49043	1.09102	0.732016
APEH	1.21266	1.74636	1.44011
APEX1	1.14788	1.61801	1.40956
APEX2	1.12341	1.25506	1.11719
APH1A	1.04257	2.32847	2.23338
APH1B	1.67417	1.29353	0.772639
API5	0.989793	1.27524	1.28839
APIP	0.912635	1.58324	1.7348
APLF	0.839862	1.04664	1.2462
APLN	0.898988	1.71119	1.90347
APLP1	1.55145	4.33218	2.79235
APLP2	1.87788	1.57157	0.836882
APMAP	1.38211	1.80651	1.30707
APOBEC3B	1.41766	1.25971	0.888582
APOBEC3C	1.07647	1.41295	1.31258
APOBEC3F	1.30895	1.38176	1.05563
APOBEC3G	0.957522	1.6145	1.68613
APOC1	2.65573	27.2029	10.2431
APOE	1.30674	2.06997	1.58408
APOL1	1.29632	6.31593	4.87219
APOL2	1.2619	1.55265	1.23041
APOL3	0.803301	13.1121	16.3228
APOL6	1.17603	1.45353	1.23596
APOLD1	0.724968	4.13096	5.69814
APOO	0.857749	1.85851	2.16672
APOOL	1.02911	1.2768	1.24068
APP	2.42815	1.07509	0.442761
APPBP2	2.28901	1.36116	0.59465
APPL1	0.840768	1.16104	1.38093
APPL2	1.55736	1.11368	0.715107
APRT	0.98086	1.26968	1.29446
APTX	1.04479	1.36416	1.30568
AQP11	1.45411	2.13188	1.46611
AQP3	1.08888	1.1829	1.08635
AQR	0.900367	1.60857	1.78657
ARAF	1.94631	1.53875	0.790595
ARAP1	1.85283	2.16821	1.17022
ARAP2	0.839776	1.4873	1.77107
ARAP3	1.23344	1.43741	1.16537
ARCN1	1.1123	1.73337	1.55837
AREG	1.30451	1.7867	1.36964
AREL1	1.92474	1.53528	0.797656
ARF1	1.61605	1.50001	0.928191
ARF3	1.96335	1.11091	0.565822
ARF4	0.847423	1.27583	1.50555
ARF5	1.1036	3.80488	3.44769
ARF6	1.00566	3.18432	3.1664
ARFGAP1	2.42304	2.20346	0.909381
ARFGAP2	1.0432	1.9522	1.87135
ARFGAP3	0.910355	1.39089	1.52785
ARFGEF1	2.2397	1.44949	0.647182
ARFGEF2	1.24155	0.99831	0.804083
ARFGEF3	0.950462	0.977806	1.02877
ARFIP1	0.95769	1.30337	1.36096
ARFIP2	1.25898	1.7338	1.37715
ARFRP1	1.83791	1.74637	0.950192
ARG2	0.935859	1.22569	1.3097
ARGLU1	1.68418	2.32157	1.37845
ARHGAP1	1.17092	1.15519	0.986568
ARHGAP10	1.12657	1.46298	1.29862
ARHGAP11A	1.01353	1.27356	1.25657
ARHGAP11B	1.18094	1.49274	1.26403
ARHGAP11B	1.02859	0.852756	0.829052
ARHGAP12	1.24701	3.14338	2.52074
ARHGAP17	1.06003	1.52103	1.43489
ARHGAP18	0.978589	1.49939	1.53219
ARHGAP19	0.718297	1.13937	1.58621
ARHGAP21	1.631	1.11149	0.681477
ARHGAP22	2.00476	1.90605	0.950758
ARHGAP23	1.84337	1.05555	0.572622
ARHGAP24	1.25474	0.882405	0.703258
ARHGAP26	1.11606	1.04271	0.934274
ARHGAP27	1.7306	1.61182	0.931366
ARHGAP28	0.584218	0.828429	1.41801
ARHGAP29	0.690949	1.06506	1.54144
ARHGAP30	0.696294	1.64266	2.35915
ARHGAP31	0.723436	0.766509	1.05954
ARHGAP32	0.808895	1.07703	1.33148
ARHGAP35	1.08221	0.96592	0.892546
ARHGAP39	1.11813	1.37604	1.23067
ARHGAP4	1.41179	0.623992	0.441986
ARHGAP40	1.99258	1.45005	0.727725
ARHGAP42	0.738986	1.46053	1.9764
ARHGAP44	1.63642	0.767237	0.46885
ARHGAP5	0.687109	1.56357	2.27557
ARHGDIA	1.49312	1.16643	0.781199
ARHGDIB	1.28254	1.07351	0.837015
ARHGEF1	1.24602	1.85037	1.48502
ARHGEF10	7.74066	0.998424	0.128984
ARHGEF10L	1.73859	2.03748	1.17191
ARHGEF11	1.31164	1.10919	0.845649
ARHGEF12	0.952878	0.909276	0.954241
ARHGEF17	3.03592	0.922705	0.303929
ARHGEF18	0.971098	1.33261	1.37227
ARHGEF19	1.26421	1.84971	1.46313
ARHGEF2	1.11082	1.495	1.34585
ARHGEF26	1.1663	1.30993	1.12316
ARHGEF28	1.0454	1.4629	1.39937
ARHGEF3	1.24811	1.5325	1.22786
ARHGEF35	0.415607	5.58901	13.4478
ARHGEF39	0.827178	1.05423	1.2745
ARHGEF4	3.47353	46.9016	13.5025
ARHGEF40	1.37625	2.395	1.74024
ARHGEF5	1.23675	0.994296	0.80396
ARHGEF6	1.02113	0.709325	0.694646
ARHGEF7	1.03431	1.31238	1.26884
ARHGEF9	1.62305	1.80704	1.11336
ARID1A	1.62435	0.940354	0.578911
ARID2	1.17333	1.27197	1.08406
ARID3A	1.15383	1.3514	1.17123
ARID3B	1.31672	1.39864	1.06221
ARID4A	0.593032	0.926054	1.56156
ARID4B	0.817502	1.27994	1.56567
ARID5A	1.07527	1.88175	1.75003
ARID5B	1.376	2.33241	1.69506
ARIH1	2.85322	1.32547	0.464553
ARIH2	1.6158	1.22608	0.758808
ARIH2OS	0.565662	5.49641	9.71677
ARL1	1.1536	1.19451	1.03546
ARL10	2.04992	3.55047	1.73201
ARL13B	0.881629	1.04121	1.18101
ARL14	0.581413	0.873591	1.50253
ARL14EP	1.19308	0.934861	0.783569
ARL15	0.93191	1.20736	1.29557
ARL16	1.45151	1.65029	1.13695
ARL2	0.935083	1.1849	1.26716
ARL2BP	1.07446	1.17339	1.09208
ARL3	0.91645	1.32571	1.44657
ARL4A	1.14626	13.2216	11.5345
ARL4C	1.23718	2.89384	2.33906
ARL4D	1.08886	1.26949	1.16589
ARL5A	0.936828	1.3055	1.39353
ARL5B	0.617348	1.45349	2.35441
ARL6	0.844701	1.29815	1.53682
ARL6IP1	2.5838	1.29651	0.501783
ARL6IP4	1.28956	1.91173	1.48247
ARL6IP5	1.12439	1.38008	1.22741
ARL6IP6	1.19859	0.961084	0.801845
ARL8A	1.22954	1.48111	1.20461
ARL8B	0.853138	1.42461	1.66985
ARMC1	0.977104	1.60515	1.64276
ARMC10	0.88031	1.41702	1.60968
ARMC12	0.905362	1.10131	1.21643
ARMC2	0.482012	1.22636	2.54426
ARMC4	0.707017	2.78446	3.93832
ARMC5	26.5045	24.469	0.923202
ARMC6	2.43896	1.02527	0.420373
ARMC7	0.95818	1.36975	1.42953
ARMC8	2.02208	1.26268	0.624448
ARMC9	1.83024	2.70534	1.47814
ARMCX1	0.841256	1.72955	2.05592
ARMCX2	0.937655	1.39649	1.48935
ARMCX3	1.06187	1.2087	1.13828
ARMCX4	1.49202	3.58456	2.40249
ARMCX5	1.10588	1.28212	1.15937
ARMCX6	1.11119	1.07829	0.970393
ARMH3	0.952806	2.84756	2.98861
ARMH4	2.7806	2.37123	0.852777
ARMT1	0.759519	1.3976	1.84012
ARNT	1.11652	0.916399	0.820765
ARNT2	1.13544	1.13799	1.00224
ARNTL	0.912847	1.45998	1.59937
ARNTL2	0.779834	1.22681	1.57317
ARPC1A	1.1889	1.22908	1.0338
ARPC1B	1.91967	1.57996	0.823033
ARPC2	1.40036	1.19534	0.853594
ARPC3	0.817529	1.67896	2.0537
ARPC4	1.2207	1.26082	1.03286
ARPC4-TTLL3	1.7007	0.652364	0.383586
ARPC5	0.956986	1.35592	1.41687
ARPC5L	1.10944	1.78099	1.60531
ARPIN	1.95139	1.64756	0.8443
ARPIN-AP3S2	1.06238	1.64766	1.55092
ARPP19	1.22195	1.18492	0.969695
ARRB1	1.23428	1.43556	1.16308
ARRB2	1.17492	1.50237	1.27871
ARRDC1	1.43542	1.28206	0.89316
ARRDC2	1.63273	3.64769	2.2341
ARRDC3	3.06059	1.05894	0.345992
ARRDC4	1.79289	1.45234	0.810053
ARSA	1.46403	0.702932	0.480136
ARSB	1.80657	2.51009	1.38942
ARSD	1.92185	2.5784	1.34163
ARSG	0.856167	2.18675	2.55412
ARSJ	1.23665	0.973212	0.786978
ARSK	1.15312	1.39949	1.21366
ARSL	7.35314	2.54625	0.346281
ARTN	1.38616	1.12302	0.810166
ARV1	1.55887	5.6448	3.62109
ARVCF	1.1827	3.11645	2.63502
AS3MT	0.95306	1.591	1.66936
ASAH1	2.295	1.80218	0.785263
ASAH2	0.467601	8.11324	17.3508
ASAH2B	0.593634	2.2441	3.78028
ASAP1	1.05296	1.37362	1.30454
ASAP2	1.43925	1.45025	1.00765
ASAP3	1.05695	1.49431	1.41379
ASB1	1.55703	2.19431	1.40929
ASB13	0.966348	1.64418	1.70143
ASB2	0.911967	0.830558	0.910732
ASB3	1.68426	1.17766	0.699216
ASB6	1.67534	1.88291	1.1239
ASB7	1.43377	1.07288	0.748288
ASB8	0.850237	1.23877	1.45697
ASB9	1.02441	1.16317	1.13545
ASCC1	0.869792	1.75566	2.01848
ASCC2	7.59705	1.86787	0.245867
ASCC3	1.53652	1.28636	0.837186
ASF1A	0.832091	1.52007	1.8268
ASF1B	1.00405	1.13036	1.12579
ASGR1	0.99317	2.16406	2.17894
ASH1L	3.15483	1.09046	0.345646
ASH2L	1.18813	1.60997	1.35504
ASIC1	2.28493	1.61599	0.707241
ASIC3	3.00021	1.14149	0.38047
ASL	1.0567	1.95968	1.85452
ASNS	1.06385	1.43414	1.34806
ASNSD1	0.942926	1.54395	1.6374
ASPH	1.56927	1.29533	0.825435
ASPHD2	0.802687	1.41756	1.76602
ASPM	0.690283	1.42145	2.05923
ASPSCR1	0.975363	2.06407	2.1162
ASRGL1	1.50523	1.62042	1.07653
ASS1	1.27003	1.4746	1.16108
ASTE1	9.77687	1.70793	0.174691
ASTN2	1.38693	1.16297	0.838522
ASXL1	1.25192	1.50668	1.2035
ASXL2	1.08945	0.912874	0.83792
ATAD1	0.989323	1.51432	1.53066
ATAD2	0.836025	1.32047	1.57946
ATAD2B	3.31214	1.47536	0.44544
ATAD3A	1.3052	2.41274	1.84856
ATAD3B	2.58629	1.66057	0.642067
ATAD5	0.657542	1.45876	2.2185
ATAT1	1.60768	1.29241	0.8039
ATE1	0.800979	0.915551	1.14304
ATF1	1.69457	0.805841	0.475544
ATF2	0.922741	1.24456	1.34877
ATF4	1.13139	2.29028	2.0243
ATF5	1.74988	1.21041	0.691711
ATF6	1.1627	1.36685	1.17558
ATF6B	1.10891	1.82511	1.64585
ATF7	2.89294	4.27167	1.47658
ATF7IP	1.15141	0.9897	0.859557
ATG10	0.875612	0.996428	1.13798
ATG101	1.82884	2.01584	1.10225
ATG12	1.28926	1.36265	1.05693
ATG13	1.2257	1.51534	1.23631
ATG14	0.82536	0.957658	1.16029
ATG16L1	1.04272	0.995771	0.954974
ATG16L2	1.16722	1.53979	1.3192
ATG2A	1.7534	2.08325	1.18812
ATG2B	8.40429	0.705182	0.0839075
ATG3	1.28119	1.35134	1.05475
ATG4A	0.92307	1.14338	1.23867
ATG4B	3.30074	1.76786	0.535595
ATG4C	0.803123	1.37799	1.71578
ATG4D	2.14682	2.24341	1.04499
ATG5	0.896514	1.57475	1.75652
ATG7	0.849259	1.00337	1.18147
ATG9A	1.87274	1.56151	0.83381
ATIC	1.4231	2.01606	1.41667
ATL1	1.61624	1.09395	0.676848
ATL2	1.13129	0.91685	0.810449
ATL3	0.832896	1.05155	1.26253
ATM	1.06719	0.758304	0.710562
ATMIN	0.855595	1.62028	1.89375
ATN1	1.0663	1.46879	1.37747
ATOX1	1.59812	1.41908	0.887967
ATP10A	1.58906	0.996025	0.626802
ATP10D	0.956615	1.13509	1.18657
ATP11B	1.03909	1.71934	1.65466
ATP11C	0.867738	1.40796	1.62257
ATP13A1	2.30843	2.23831	0.969624
ATP13A2	2.37391	2.20952	0.930754
ATP13A3	6.25244	1.06047	0.169608
ATP1A1	1.41796	1.82357	1.28605
ATP1A3	1.20592	1.27811	1.05986
ATP1B1	1.14759	2.59314	2.25964
ATP1B3	2.20518	1.85494	0.841173
ATP23	1.10318	0.998284	0.904918
ATP2A2	1.54982	1.12375	0.725088
ATP2B1	1.20051	1.45807	1.21454
ATP2B4	1.95208	1.40858	0.721576
ATP2C1	1.36663	1.15993	0.848753
ATP5F1A	1.0775	1.01491	0.941917
ATP5F1B	1.25297	1.39425	1.11276
ATP5F1C	0.935983	1.50388	1.60673
ATP5F1D	1.27849	2.64616	2.06975
ATP5F1E	3.64972	1.6171	0.443074
ATP5IF1	0.890437	1.74842	1.96356
ATP5MC1	0.856597	1.24792	1.45684
ATP5MC2	1.11332	1.22271	1.09826
ATP5MC3	1.48141	1.47421	0.995141
ATP5MD	0.735746	1.42594	1.93809
ATP5ME	1.33501	1.37346	1.0288
ATP5MF	0.766914	1.60132	2.08801
ATP5MG	1.41256	1.32689	0.939353
ATP5MPL	1.08789	1.80593	1.66003
ATP5PB	1.05644	1.25286	1.18593
ATP5PD	0.748931	1.36906	1.82802
ATP5PF	0.650274	1.06455	1.63709
ATP5PO	0.911791	1.22367	1.34205
ATP6AP1	1.5037	1.5996	1.06378
ATP6AP1L	0.880318	3.44891	3.9178
ATP6AP2	1.91376	1.15724	0.604691
ATP6V0A1	1.89392	3.2758	1.72964
ATP6V0A2	1.60821	1.58468	0.985369
ATP6V0A4	1.57999	1.70112	1.07667
ATP6V0B	1.43953	2.24811	1.56169
ATP6V0C	1.29804	1.9365	1.49186
ATP6V0D1	1.57853	2.43987	1.54567
ATP6V0E1	1.40651	1.09998	0.782063
ATP6V0E2	1.07976	2.43918	2.25901
ATP6V1A	1.29944	0.877592	0.675361
ATP6V1B2	0.942473	1.24813	1.32431
ATP6V1C1	0.894873	1.08477	1.21221
ATP6V1D	0.78939	1.34298	1.70129
ATP6V1E1	1.06262	1.09854	1.0338
ATP6V1E2	1.26663	2.2016	1.73816
ATP6V1F	1.10661	1.33021	1.20206
ATP6V1G1	0.825598	1.43156	1.73397
ATP6V1G2	1.03215	1.06012	1.0271
ATP6V1G2-DDX39B	1.21951	0.903275	0.740686
ATP6V1H	1.0868	1.33424	1.22767
ATP7A	2.11627	6.09995	2.88241
ATP7B	2.87968	1.35889	0.471889
ATP8A1	0.960042	0.723738	0.75386
ATP8B1	1.67325	1.31334	0.784901
ATP8B2	1.3222	1.21547	0.919277
ATP9A	1.50602	1.88061	1.24873
ATPAF1	0.943972	1.27321	1.34878
ATPAF2	1.61151	1.28573	0.797843
ATPSCKMT	1.66094	2.03479	1.22508
ATR	1.35727	1.24005	0.913638
ATRAID	1.03175	2.07336	2.00956
ATRIP	1.07233	1.17383	1.09465
ATRN	1.9743	1.26009	0.638246
ATRNL1	1.63883	2.69515	1.64456
ATRX	0.92081	1.80847	1.964
ATXN1	2.34013	9.26037	3.9572
ATXN10	1.00851	1.4956	1.48298
ATXN1L	1.47213	0.899914	0.6113
ATXN2	3.05755	1.28366	0.419834
ATXN2L	2.11065	1.70314	0.80693
ATXN3	0.851616	1.08394	1.2728
ATXN7	9.56219	0.839298	0.0877726
ATXN7L1	0.649142	0.932171	1.43601
ATXN7L2	2.83658	4.1516	1.46359
ATXN7L3	1.27967	1.78699	1.39645
ATXN7L3B	0.898088	1.44372	1.60754
AUH	0.863339	1.05784	1.22529
AUNIP	0.760953	1.83706	2.41415
AUP1	1.33937	1.92704	1.43877
AURKA	0.837724	1.06561	1.27203
AURKAIP1	1.19411	1.33404	1.11718
AURKB	2.01033	1.53718	0.764641
AURKC	3.60566	1.11052	0.307993
AUTS2	0.835376	0.836559	1.00142
AVEN	1.15754	1.76026	1.52069
AVIL	2.57748	2.23568	0.867389
AVL9	0.974843	1.30765	1.3414
AVPI1	1.41889	3.86985	2.72737
AXIN1	2.31874	2.04919	0.883753
AXIN2	1.02703	0.985162	0.95923
AXL	1.61296	1.37741	0.853963
AZI2	0.897862	1.36699	1.52249
AZIN1	0.913478	1.11301	1.21843
AZIN2	0.99885	3.62024	3.62441
B2M	1.0338	1.16374	1.12569
B3GALNT1	1.31692	2.11167	1.6035
B3GALNT2	0.972602	1.27637	1.31232
B3GALT4	0.806176	6.35809	7.88672
B3GALT5	0.846965	0.931745	1.1001
B3GALT6	1.04162	6.63811	6.3729
B3GAT3	1.26747	2.63966	2.08262
B3GLCT	1.37301	1.56597	1.14054
B3GNT10	0.520241	0.582039	1.11879
B3GNT2	0.874903	1.51409	1.73058
B3GNT3	1.32039	1.64361	1.24479
B3GNT4	0.912775	0.491622	0.538601
B3GNT5	0.736443	1.46711	1.99215
B3GNT8	3.07937	1.64174	0.533142
B3GNT9	34.8297	0.992571	0.0284978
B3GNTL1	1.22638	2.25591	1.83948
B4GALNT1	1.15829	1.07777	0.930478
B4GALNT3	1.21233	1.23941	1.02234
B4GALT1	1.22712	1.75166	1.42746
B4GALT2	1.10829	1.72345	1.55504
B4GALT3	1.22391	1.3877	1.13382
B4GALT4	2.49429	3.07643	1.23338
B4GALT5	1.06365	1.32956	1.25
B4GALT6	1.11244	0.779559	0.700766
B4GALT7	2.57753	1.67702	0.65063
B4GAT1	1.21928	3.08573	2.53079
B9D1	1.66492	1.47893	0.888287
B9D2	1.95516	1.15502	0.590757
BABAM1	1.30566	1.33617	1.02337
BABAM2	0.761927	1.33871	1.757
BACE1	3.05458	0.789478	0.258457
BACE2	1.1116	1.66058	1.49387
BACH1	1.50379	1.72587	1.14768
BAD	0.789264	1.20045	1.52097
BAG1	0.892783	3.05937	3.42678
BAG2	0.7999	1.17161	1.46469
BAG3	1.06621	1.5553	1.45872
BAG4	0.808506	1.61681	1.99975
BAG5	0.894363	2.74478	3.06897
BAG6	1.36762	1.68811	1.23434
BAHCC1	1.3081	2.48036	1.89616
BAHD1	1.09168	1.40493	1.28695
BAIAP2	1.41868	1.49556	1.05419
BAIAP2L1	1.11249	1.08529	0.975544
BAIAP3	1.35435	2.18957	1.6167
BAK1	1.16029	2.18802	1.88575
BAMBI	2.54396	4.28245	1.68338
BANF1	0.926206	1.92554	2.07895
BANK1	0.82284	6.06889	7.37554
BANP	2.03287	2.43085	1.19577
BAP1	1.2226	1.84351	1.50785
BARD1	1.85453	1.33065	0.717514
BARX2	0.674769	6.37214	9.44345
BASP1	0.916388	1.58109	1.72535
BATF2	0.897783	0.999061	1.11281
BATF3	1.01794	4.11958	4.04698
BAX	1.13175	6.49394	5.73795
BAZ1A	0.88907	6.47729	7.28547
BAZ1B	0.968424	1.05017	1.08441
BAZ2A	1.27671	0.932868	0.730682
BAZ2B	1.8573	1.35209	0.72799
BBC3	1.0416	12.5216	12.0215
BBIP1	0.963068	0.714393	0.741788
BBOF1	0.84929	9.76171	11.494
BBS1	2.59832	0.916674	0.352795
BBS10	0.630373	1.11107	1.76256
BBS12	0.844856	0.987767	1.16915
BBS2	1.99576	1.74193	0.872812
BBS4	1.52226	0.909333	0.597358
BBS5	0.765376	1.70058	2.22189
BBS7	0.767171	1.11164	1.44901
BBS9	1.36654	1.30975	0.958439
BBX	0.658993	0.977789	1.48376
BCAM	2.14177	3.09367	1.44445
BCAP29	0.728197	2.39741	3.29226
BCAP31	1.51329	1.39435	0.921399
BCAR1	1.64692	1.6123	0.97898
BCAR3	1.06366	1.4142	1.32956
BCAS2	0.952306	1.20468	1.26501
BCAS3	2.04104	1.77768	0.870966
BCAS4	1.80058	1.64576	0.914013
BCAT1	1.11634	1.47785	1.32384
BCAT2	1.14477	1.61368	1.40962
BCCIP	1.02992	1.27548	1.23843
BCDIN3D	1.89887	0.997836	0.525489
BCKDHA	1.84059	1.93778	1.05281
BCKDHB	0.717475	0.822856	1.14688
BCKDK	1.33374	1.21402	0.910235
BCL10	0.905592	2.85257	3.14995
BCL11A	0.871688	2.37092	2.71992
BCL2	1.11237	1.67353	1.50448
BCL2A1	1.03155	1.85629	1.79953
BCL2L1	0.832922	1.40408	1.68572
BCL2L11	1.38804	1.61562	1.16396
BCL2L12	0.961063	1.40368	1.46055
BCL2L13	1.06708	1.15174	1.07934
BCL2L2	1.30004	1.18615	0.912395
BCL2L2-PABPN1	0.602964	1.02799	1.70489
BCL3	0.839481	1.15391	1.37455
BCL6	1.23254	1.0614	0.861149
BCL7A	0.957789	1.24356	1.29836
BCL7B	1.32262	1.16541	0.881135
BCL7C	0.895268	1.91731	2.1416
BCL9	0.915641	1.4299	1.56164
BCL9L	0.963911	1.03762	1.07647
BCLAF1	0.792251	2.58199	3.25905
BCLAF3	1.147	1.23839	1.07968
BCOR	1.43967	0.998508	0.693567
BCORL1	0.969361	0.90471	0.933306
BCR	12.5322	1.61942	0.12922
BCS1L	1.37707	1.58576	1.15155
BDH1	1.49609	1.29326	0.864429
BDH2	0.852705	0.795195	0.932556
BDNF	2.36179	2.25884	0.956412
BDP1	1.01238	1.06942	1.05634
BECN1	1.216	1.63963	1.34837
BEND3	1.05436	1.17447	1.11391
BEND6	1.11554	1.09777	0.98407
BEND7	0.801321	1.11555	1.39213
BET1	0.980425	1.21219	1.2364
BET1L	1.39699	1.7875	1.27954
BEX2	1.7336	0.866587	0.499878
BEX3	1.13795	1.4886	1.30814
BFAR	1.13886	1.7219	1.51195
BFSP1	0.736992	2.73762	3.71458
BHLHB9	1.54314	1.25535	0.813505
BHLHE40	1.14863	1.64593	1.43295
BHLHE41	1.03745	1.31342	1.26601
BICC1	1.53345	1.16256	0.758136
BICD1	1.56538	2.44769	1.56364
BICD2	1.538	1.45215	0.944185
BICRA	0.686555	1.86481	2.71618
BICRAL	1.21191	0.880876	0.72685
BID	1.53473	2.27031	1.47928
BIK	0.856309	3.01121	3.5165
BIN1	0.936024	1.51474	1.61827
BIN3	1.29248	3.04532	2.35618
BIRC2	0.702375	1.37012	1.95069
BIRC3	0.687265	2.91492	4.24133
BIRC5	1.10674	2.16699	1.95799
BIRC6	47.7119	1.56762	0.0328559
BIVM	0.71416	1.43998	2.01633
BLCAP	1.16359	1.65863	1.42544
BLM	0.940601	1.20961	1.28599
BLMH	1.10305	1.30622	1.18419
BLOC1S1	1.53159	1.93625	1.26421
BLOC1S2	1.33261	1.25446	0.941357
BLOC1S3	1.30468	1.82476	1.39863
BLOC1S4	1.86723	3.43876	1.84164
BLOC1S5	1.06618	0.672531	0.630783
BLOC1S6	0.869348	1.07941	1.24164
BLVRA	0.948927	6.63647	6.99365
BLVRB	2.65945	1.5442	0.580647
BLZF1	0.839144	1.48178	1.76582
BMERB1	1.80341	0.939437	0.520922
BMF	1.41198	2.79783	1.98149
BMI1	1.18351	0.9816	0.829398
BMP1	2.66363	1.67432	0.628585
BMP2K	1.2745	1.88164	1.47637
BMP4	1.60255	1.34982	0.842296
BMP8B	2.24023	1.43829	0.642028
BMPER	1.32579	1.17539	0.886561
BMPR1A	0.868239	1.11899	1.2888
BMPR2	1.17868	0.857057	0.727136
BMS1	0.941601	1.53507	1.63028
BMT2	0.544798	1.13498	2.08331
BNIP1	1.42021	1.33138	0.937452
BNIP2	0.90246	1.64604	1.82395
BNIP3	0.770118	1.0297	1.33707
BNIP3L	1.11052	0.981704	0.884004
BOC	3.13023	2.75904	0.881416
BOD1	1.7276	1.42053	0.822257
BOD1L1	0.95179	1.76532	1.85474
BOK	1.07552	3.40654	3.16735
BOLA2-SMG1P6	0.784545	1.09996	1.40204
BOLA3	0.891993	1.40237	1.57218
BOP1	1.19896	1.50034	1.25137
BORA	1.08902	1.79684	1.64997
BORCS5	1.00045	1.3548	1.3542
BORCS6	0.744436	1.26083	1.69367
BORCS7	1.41691	1.88324	1.32912
BORCS8	1.13924	1.36797	1.20078
BPGM	0.821268	1.47666	1.79803
BPHL	1.30952	3.23756	2.47233
BPNT1	0.859458	0.731497	0.851114
BPTF	3.04649	0.926685	0.304181
BRAF	1.24101	1.32671	1.06906
BRAP	1.22838	2.13414	1.73737
BRAT1	1.12669	1.95012	1.73084
BRCA1	1.1247	1.03033	0.916095
BRCA2	2.85134	0.445441	0.156222
BRCC3	0.957308	1.3923	1.45439
BRD1	1.93263	1.80008	0.931413
BRD2	2.79936	5.61813	2.00693
BRD3	1.92848	1.32036	0.684664
BRD3OS	1.22005	1.06486	0.872796
BRD4	1.3517	1.71453	1.26842
BRD7	1.25122	2.12258	1.69641
BRD8	1.48568	1.30964	0.88151
BRD9	1.50853	1.56602	1.03811
BRF1	1.36178	3.28569	2.41279
BRF2	1.93262	3.76933	1.95038
BRI3	1.31909	1.63539	1.23979
BRIP1	1.01859	1.24518	1.22246
BRIX1	0.873787	1.90841	2.18407
BRK1	1.01026	1.24384	1.2312
BRMS1	1.0353	3.61425	3.49101
BRMS1L	1.0873	1.30446	1.19973
BROX	0.762319	2.0931	2.74571
BRPF1	2.09406	1.29396	0.617921
BRPF3	1.17898	1.12202	0.951684
BRSK1	1.27449	1.55048	1.21656
BRSK2	3.16701	2.01724	0.636954
BRWD1	0.831829	1.51385	1.81991
BRWD3	1.37945	1.10668	0.80226
BSCL2	3.75762	3.76962	1.00319
BSDC1	0.994287	1.36797	1.37583
BSG	1.98757	2.67652	1.34663
BST1	1.00028	0.940604	0.940339
BST2	1.36051	1.70863	1.25588
BTAF1	1.1684	0.963056	0.824251
BTBD1	0.839897	1.54628	1.84104
BTBD10	1.25558	1.19257	0.949814
BTBD2	1.58368	1.62299	1.02482
BTBD3	1.34349	0.911012	0.678092
BTBD6	1.01306	1.47412	1.45513
BTBD7	0.817537	1.56373	1.91273
BTBD9	1.28674	1.19781	0.930886
BTD	1.48993	1.73492	1.16443
BTF3	0.829391	1.69503	2.0437
BTF3L4	0.906245	1.4604	1.61149
BTG1	1.96833	4.74045	2.40836
BTG3	0.827743	1.6303	1.96957
BTN2A1	1.69641	1.30084	0.76682
BTN2A2	1.5411	2.53794	1.64684
BTN3A1	0.724779	1.13668	1.56831
BTN3A2	1.141	1.71559	1.50359
BTN3A3	0.95123	1.41519	1.48775
BTRC	0.751292	0.880157	1.17153
BUB1	0.98318	1.64004	1.66809
BUB1B	1.32223	1.42083	1.07457
BUB3	1.43308	1.17565	0.820364
BUD13	0.984294	1.45578	1.47901
BUD23	1.44525	1.62227	1.12249
BUD31	1.41496	1.37291	0.970278
BX255925.3	1.33344	2.42722	1.82027
BYSL	1.35427	3.05438	2.25538
BZW1	1.06491	0.91741	0.861493
BZW2	1.42752	1.3267	0.929371
C10orf55	1.46313	0.905346	0.618772
C10orf88	1.51253	0.94282	0.623339
C11orf1	1.31556	1.68011	1.27711
C11orf24	2.27787	1.28222	0.562902
C11orf45	1.86324	1.30074	0.698108
C11orf49	0.911353	1.09037	1.19643
C11orf52	0.472561	6.27049	13.2692
C11orf54	0.657034	0.871723	1.32676
C11orf58	1.42415	1.07057	0.751729
C11orf68	1.416	1.7356	1.22571
C11orf71	0.895175	1.28075	1.43073
C11orf74	0.834414	1.33695	1.60226
C11orf80	2.37763	1.38192	0.581218
C11orf95	0.889676	1.29135	1.45148
C11orf98	0.677856	1.53796	2.26886
C12orf10	1.40096	1.30798	0.93363
C12orf29	0.788154	1.68243	2.13465
C12orf4	1.03964	1.50103	1.4438
C12orf43	1.01348	1.11834	1.10347
C12orf45	1.02155	1.66289	1.62782
C12orf49	0.943355	1.52628	1.61792
C12orf57	1.23285	2.23217	1.81058
C12orf60	0.778615	1.61198	2.07031
C12orf65	0.879538	1.33846	1.52177
C12orf66	1.32705	1.65291	1.24555
C12orf73	2.01408	1.13567	0.563866
C12orf75	0.98761	1.12839	1.14255
C12orf76	1.78402	1.51324	0.848218
C14orf119	1.07945	1.18628	1.09896
C14orf28	1.49232	2.15412	1.44347
C14orf93	1.04117	1.14878	1.10335
C15orf39	1.5576	1.62916	1.04594
C15orf40	1.10482	1.48298	1.34229
C15orf41	0.68135	1.09833	1.612
C15orf48	0.634655	1.32244	2.08371
C15orf61	0.722821	3.982	5.50897
C16orf58	2.10942	1.43054	0.678164
C16orf70	1.15753	0.981205	0.847673
C16orf72	1.25381	1.93422	1.54267
C16orf74	1.16343	1.18954	1.02243
C16orf91	1.21933	2.25185	1.8468
C16orf95	1.12569	1.81079	1.60861
C17orf100	0.885452	0.883034	0.997269
C17orf49	0.886431	2.64299	2.98161
C17orf58	0.95373	1.22853	1.28814
C17orf67	1.27574	1.98356	1.55483
C17orf75	1.08693	0.979483	0.901149
C17orf80	1.08988	0.909454	0.834451
C17orf97	0.569881	1.53871	2.70005
C18orf21	1.11293	1.6535	1.48571
C18orf25	1.0287	1.26075	1.22558
C18orf32	0.428046	1.51817	3.54674
C18orf54	0.752824	1.50784	2.00291
C19orf12	1.03255	1.79349	1.73695
C19orf25	1.00655	1.38713	1.37811
C19orf33	0.699823	1.86072	2.65884
C19orf44	1.7505	1.06204	0.606703
C19orf47	3.30654	1.89059	0.571773
C19orf48	2.11638	2.2185	1.04826
C19orf53	1.52424	1.85196	1.21501
C19orf54	1.12454	1.67331	1.48799
C19orf57	1.1779	1.48038	1.2568
C1D	0.733502	1.48964	2.03087
C1GALT1	0.839699	1.38959	1.65487
C1GALT1C1	1.00187	1.32638	1.3239
C1GALT1C1L	1.29942	1.77541	1.36631
C1orf109	1.01487	1.12754	1.11101
C1orf112	0.934933	1.37951	1.47552
C1orf116	2.16826	1.28745	0.593773
C1orf122	0.775332	2.68439	3.46225
C1orf131	0.788265	1.23247	1.56352
C1orf159	0.995672	2.2809	2.29082
C1orf174	1.0256	1.41399	1.3787
C1orf189	0.438068	136.992	312.718
C1orf198	1.49006	1.14713	0.769856
C1orf21	0.596094	2.78399	4.67038
C1orf216	1.03103	1.40656	1.36423
C1orf226	1.28079	1.48083	1.15619
C1orf35	0.949647	1.70347	1.79379
C1orf43	1.1422	1.7131	1.49982
C1orf50	1.14483	1.17039	1.02233
C1orf52	0.965305	2.09677	2.17213
C1orf53	0.977555	1.57807	1.61431
C1orf56	1.18369	1.73601	1.46661
C1orf74	0.651253	1.05306	1.61698
C1QBP	1.03561	1.26022	1.21688
C1QTNF3	1.35372	17.9637	13.2698
C1QTNF6	1.03126	2.39525	2.32265
C1RL	47.439	1.11208	0.0234423
C20orf194	0.985485	1.11113	1.12749
C20orf204	0.671687	8.11034	12.0746
C20orf27	1.36715	5.45659	3.99121
C20orf96	0.933304	0.959937	1.02854
C21orf58	1.54349	3.20425	2.07598
C21orf59-TCP10L	1.01213	1.31538	1.29961
C21orf91	1.8156	4.79599	2.64154
C22orf23	0.735584	5.06712	6.88856
C22orf31	1.3999	2.22504	1.58943
C22orf39	1.29989	1.38502	1.06549
C2CD2	1.65461	1.37787	0.832747
C2CD2L	2.05455	1.64258	0.799485
C2CD3	4.4066	1.13857	0.258379
C2CD5	1.13244	1.2715	1.1228
C2orf15	0.916633	1.24095	1.35382
C2orf42	0.82068	0.952965	1.16119
C2orf49	0.880914	1.24957	1.41849
C2orf68	1.09482	2.05741	1.87922
C2orf69	0.779538	1.12784	1.44681
C2orf72	0.468962	7.36486	15.7046
C2orf74	0.871618	1.74392	2.00078
C2orf76	0.929763	1.6094	1.73098
C2orf81	1.16889	1.97099	1.6862
C2orf92	6.65531	2.20505	0.331322
C3AR1	0.543058	5.93328	10.9257
C3orf14	0.595313	1.13011	1.89835
C3orf18	1.04983	2.24569	2.13911
C3orf33	0.57136	3.73095	6.52994
C3orf38	1.00112	1.16751	1.1662
C3orf52	3.11878	3.666	1.17546
C3orf62	1.26481	1.82878	1.44589
C3orf67	0.843583	2.64384	3.13407
C4A	2.37413	0.94195	0.396757
C4BPB	1.48024	1.33148	0.899502
C4orf19	1.04533	1.16818	1.11753
C4orf3	1.00014	1.34562	1.34543
C4orf33	1.21011	0.496016	0.409895
C4orf46	0.905206	1.24325	1.37344
C4orf47	0.36763	0.761546	2.0715
C5orf15	1.37046	2.32678	1.69781
C5orf22	0.873144	1.06496	1.21968
C5orf24	1.24161	1.16805	0.94075
C5orf30	1.11263	1.20718	1.08498
C5orf34	0.9624	1.13527	1.17962
C5orf51	0.69499	1.175	1.69068
C6orf120	0.798928	1.26217	1.57983
C6orf132	1.15787	1.59571	1.37814
C6orf136	0.961095	1.36835	1.42374
C6orf141	0.954285	1.60944	1.68654
C6orf163	1.59585	3.09239	1.93777
C6orf226	1.09575	0.965154	0.880816
C6orf47	0.996782	2.09822	2.105
C6orf52	0.796479	7.51468	9.43488
C6orf62	1.08126	1.5806	1.46182
C6orf89	1.0402	1.5265	1.46751
C7orf25	0.550581	0.933344	1.6952
C7orf26	1.19608	2.13935	1.78863
C7orf31	0.464166	2.22309	4.78944
C7orf50	0.844712	1.10632	1.3097
C8orf33	0.84472	4.21336	4.98788
C8orf37	0.75196	0.854891	1.13688
C8orf48	0.72799	1.85541	2.54868
C8orf58	0.900202	1.94178	2.15704
C8orf76	0.688866	1.7674	2.56567
C8orf82	0.968728	1.74616	1.80252
C9orf116	1.98994	0.845047	0.424659
C9orf16	0.652613	15.3496	23.5202
C9orf40	0.971292	2.32484	2.39356
C9orf64	0.825355	1.64291	1.99055
C9orf72	0.74768	1.3092	1.75102
C9orf78	1.57435	3.34684	2.12585
C9orf85	0.821974	1.58268	1.92546
CA12	4.9766	1.34841	0.270951
CA13	0.72555	1.26528	1.74389
CA2	3.3073	1.17255	0.354535
CAAP1	1.10902	1.19193	1.07476
CAB39	0.936192	1.1921	1.27335
CAB39L	1.13904	1.036	0.909541
CABIN1	1.59437	2.76656	1.7352
CABLES1	0.875805	1.61293	1.84166
CABLES2	2.08185	0.869955	0.417876
CACFD1	1.24978	5.97111	4.77774
CACHD1	1.3375	1.07857	0.806409
CACNA2D4	1.96564	1.41652	0.720636
CACNB1	1.8098	1.38984	0.767954
CACNB3	1.46762	1.30614	0.889973
CACNB4	0.822873	1.42213	1.72824
CACNG7	2.281	8.03002	3.5204
CACTIN	2.53261	1.61909	0.639297
CACUL1	1.20468	1.40296	1.16459
CACYBP	0.84479	1.93637	2.29213
CAD	3.28185	1.57573	0.480136
CADM4	2.34983	2.73387	1.16343
CADPS2	1.40945	0.986305	0.69978
CALB2	0.93089	2.53446	2.72262
CALCOCO1	1.66353	1.24564	0.748794
CALCOCO2	1.15719	1.07722	0.930898
CALD1	1.16283	1.7345	1.49163
CALHM2	1.18988	1.48058	1.24432
CALM1	1.26872	1.09077	0.859741
CALM2	1.07016	1.12093	1.04744
CALM3	2.28501	1.00171	0.438384
CALML4	0.967761	1.42877	1.47636
CALR	2.48052	1.74438	0.703233
CALU	1.17077	1.34137	1.14571
CAMK1	1.05928	1.0893	1.02834
CAMK1D	0.793984	2.10839	2.65546
CAMK2D	0.88114	1.2774	1.44971
CAMK2G	1.41377	1.51581	1.07218
CAMK2N1	0.769281	1.91662	2.49144
CAMK2N2	0.929614	1.43684	1.54563
CAMK4	0.72342	0.803699	1.11097
CAMKK1	1.46447	1.87305	1.27899
CAMKK2	1.09992	1.36558	1.24153
CAMKMT	0.68981	1.64198	2.38034
CAMLG	0.871255	1.84009	2.112
CAMSAP1	1.24906	1.27963	1.02448
CAMSAP2	0.698104	1.34281	1.92351
CAMTA1	0.960356	1.56292	1.62744
CAMTA2	1.6386	1.24479	0.759668
CAND1	1.70901	1.28226	0.750296
CANT1	1.20476	2.16965	1.8009
CANX	6.07264	1.21049	0.199334
CAP1	1.29558	1.10188	0.850493
CAP2	0.866911	1.06895	1.23305
CAPG	1.08198	1.28389	1.18661
CAPN1	0.983853	1.47754	1.50179
CAPN10	1.26464	5.49733	4.34695
CAPN15	1.90513	1.55303	0.815184
CAPN2	1.41388	1.35675	0.959595
CAPN5	1.77903	1.49914	0.84267
CAPN7	0.730685	1.36142	1.86322
CAPNS1	1.89271	1.24932	0.66007
CAPRIN1	0.959085	1.14871	1.19772
CAPRIN2	1.3543	1.30234	0.961633
CAPZA1	0.958518	1.19672	1.24851
CAPZA2	0.855785	1.09065	1.27444
CAPZB	1.18408	1.77073	1.49545
CARD10	1.12711	3.714	3.29513
CARD11	1.74669	1.54135	0.882441
CARD16	0.633628	3.3073	5.21962
CARD18	0.764313	0.925762	1.21124
CARD19	1.62039	1.31999	0.814612
CARD6	0.790198	1.28888	1.63108
CARD8	1.4861	1.38462	0.931708
CARF	0.906303	3.56808	3.93696
CARHSP1	1.61787	1.08965	0.673509
CARM1	1.6708	1.29411	0.774545
CARMIL1	1.02555	2.14226	2.08889
CARNMT1	0.927543	14.7162	15.8658
CARS1	1.81366	1.66791	0.919633
CARS2	1.1839	2.14605	1.8127
CASC3	1.1068	1.46823	1.32656
CASC4	1.11075	1.64803	1.4837
CASD1	2.1352	1.15446	0.54068
CASK	1.903	1.15989	0.609508
CASKIN2	0.982207	1.56104	1.58932
CASP1	0.741093	1.6344	2.20539
CASP10	0.876417	1.90634	2.17515
CASP2	1.11596	1.20372	1.07865
CASP3	0.75922	1.56134	2.05651
CASP4	0.878491	1.11301	1.26696
CASP6	1.10966	0.963283	0.868084
CASP7	1.59223	1.60327	1.00693
CASP8	1.18188	1.22948	1.04028
CASP8AP2	0.695074	1.16067	1.66985
CASP9	1.29863	1.63994	1.26282
CAST	0.797009	1.6827	2.11127
CASTOR1	0.974282	1.01946	1.04637
CASTOR2	3.81856	1.56757	0.410513
CASTOR3	1.48195	1.55178	1.04712
CASZ1	1.28957	1.16897	0.906486
CAT	0.849245	1.07863	1.2701
CATSPER1	1.43304	3.40512	2.37616
CATSPER2	1.61387	0.638933	0.395902
CATSPERZ	1.44782	2.68922	1.85743
CAV1	4.37658	1.15713	0.264391
CAV2	1.50756	1.74712	1.1589
CAVIN1	1.12911	1.6951	1.50126
CAVIN2	1.12625	1.41444	1.25589
CAVIN3	0.909188	1.34951	1.4843
CAVIN4	1.52929	10.7684	7.04146
CBARP	2.21138	1.03181	0.46659
CBFA2T2	1.08863	1.2556	1.15338
CBFB	1.33096	1.37605	1.03388
CBL	0.815431	0.879316	1.07835
CBLB	1.89546	1.29646	0.68398
CBLL1	1.60521	1.13725	0.708474
CBLN3	0.974023	0.892289	0.916086
CBR1	1.1905	1.72316	1.44743
CBR3	1.22159	1.7143	1.40333
CBR4	0.738903	1.14886	1.55482
CBWD1	0.774836	1.63767	2.11357
CBWD2	0.932848	2.12434	2.27726
CBWD3	0.518434	1.32692	2.55948
CBWD5	1.04596	1.13507	1.0852
CBWD6	0.647823	1.56979	2.42318
CBX1	0.770822	1.42019	1.84243
CBX2	0.979397	1.09165	1.11461
CBX3	0.757665	2.03159	2.68138
CBX4	1.13481	0.980961	0.864431
CBX5	0.936795	1.12376	1.19958
CBX6	0.809658	1.37101	1.69332
CBX7	1.15618	1.28739	1.11348
CBX8	0.855913	1.29703	1.51538
CBY1	0.718654	1.26462	1.75971
CC2D1A	1.08865	1.81662	1.6687
CC2D1B	1.08477	2.12261	1.95674
CC2D2A	0.956411	1.66074	1.73643
CCAR1	0.925825	3.28406	3.54717
CCAR2	0.857427	1.39255	1.6241
CCDC102A	0.974867	2.15052	2.20597
CCDC102B	3.55918	1.751	0.491969
CCDC103	1.05038	1.26244	1.20189
CCDC106	1.15888	1.80221	1.55512
CCDC107	2.0244	2.35988	1.16572
CCDC112	0.638482	2.35641	3.69065
CCDC113	0.728248	13.7007	18.8132
CCDC114	2.6507	1.29698	0.489298
CCDC115	1.00482	1.32557	1.31921
CCDC117	1.15074	1.43743	1.24914
CCDC12	2.25444	1.93932	0.860222
CCDC120	1.07355	1.05448	0.982236
CCDC121	0.939037	4.44425	4.73278
CCDC122	0.580032	1.26777	2.1857
CCDC124	1.9979	1.45322	0.727374
CCDC125	0.997466	1.92004	1.92492
CCDC126	0.944309	3.99129	4.22668
CCDC127	0.903597	1.12664	1.24684
CCDC13	0.701406	0.564409	0.804682
CCDC130	1.51524	1.86672	1.23197
CCDC134	1.13581	4.698	4.13628
CCDC136	0.934226	3.82482	4.09411
CCDC137	1.03271	2.05519	1.99009
CCDC138	0.694158	1.65772	2.3881
CCDC14	1.20433	1.44922	1.20334
CCDC142	1.07111	1.00776	0.940857
CCDC146	0.64145	0.77318	1.20536
CCDC148	0.733122	3.60389	4.91581
CCDC149	1.44046	1.52853	1.06114
CCDC15	0.563809	1.8586	3.29651
CCDC150	0.996273	1.67335	1.67961
CCDC151	0.511242	2.03088	3.97244
CCDC153	1.1495	5.57976	4.8541
CCDC157	1.04851	4.61935	4.40565
CCDC163	1.28303	1.37982	1.07544
CCDC167	0.997067	1.14212	1.14548
CCDC169	0.874967	0.873149	0.997922
CCDC17	1.54426	1.52161	0.98533
CCDC174	0.902814	4.21293	4.66644
CCDC18	2.12918	0.922718	0.433368
CCDC180	0.985368	3.01077	3.05547
CCDC186	1.12173	1.58528	1.41325
CCDC189	1.00743	0.771978	0.766283
CCDC190	0.716349	1.50586	2.10214
CCDC191	1.79947	1.77974	0.989035
CCDC22	0.979582	2.18622	2.23179
CCDC24	0.862834	2.59126	3.0032
CCDC25	0.986805	1.25796	1.27478
CCDC28A	0.744164	1.77877	2.3903
CCDC28B	0.909472	1.12698	1.23915
CCDC3	1.30524	1.67612	1.28415
CCDC30	1.15492	1.42016	1.22966
CCDC32	1.80454	0.974868	0.54023
CCDC34	0.838685	2.92575	3.4885
CCDC40	1.436	1.72128	1.19867
CCDC43	0.779409	1.50557	1.93168
CCDC47	1.4257	1.40539	0.985753
CCDC50	0.896198	1.57225	1.75436
CCDC51	0.897326	1.59235	1.77455
CCDC57	1.05698	2.32254	2.19733
CCDC58	0.788849	1.39675	1.77061
CCDC59	1.05447	1.07086	1.01555
CCDC6	0.893199	1.24574	1.3947
CCDC61	1.35153	1.01836	0.753486
CCDC62	1.04854	1.49769	1.42836
CCDC66	0.819551	1.99693	2.43661
CCDC68	0.49462	1.8421	3.72426
CCDC69	0.926568	1.38118	1.49064
CCDC71	1.52471	1.54348	1.01231
CCDC71L	1.07936	1.81152	1.67832
CCDC77	1.13063	1.75913	1.55588
CCDC8	0.909783	1.65366	1.81764
CCDC82	0.746	1.958	2.62466
CCDC84	1.2661	2.58282	2.03998
CCDC85B	0.771131	2.28341	2.96112
CCDC85C	0.997028	1.33459	1.33856
CCDC86	0.823365	1.61176	1.95753
CCDC88A	0.811028	1.84104	2.27001
CCDC88B	5.1443	0.91963	0.178767
CCDC88C	1.59623	1.5683	0.982502
CCDC9	1.02164	27.2083	26.6321
CCDC90B	0.735898	1.4911	2.02624
CCDC91	1.24525	2.53232	2.03358
CCDC92	1.7551	1.1933	0.679903
CCDC93	1.12572	1.04944	0.932233
CCDC96	0.973925	2.5481	2.61632
CCDC97	1.29345	1.40232	1.08417
CCDC9B	1.41277	1.07309	0.75957
CCHCR1	1.11783	2.1925	1.96138
CCL28	0.849113	2.0595	2.42547
CCM2	1.93891	2.20277	1.13609
CCN3	0.900555	1.85855	2.06379
CCN5	0.967966	7.04578	7.27896
CCNA1	0.835567	1.75582	2.10135
CCNA2	0.81762	1.31272	1.60554
CCNB1	1.51575	1.19809	0.790427
CCNB1IP1	1.01049	1.90516	1.88539
CCNB2	1.27263	1.40676	1.1054
CCNB3	0.803082	1.05875	1.31836
CCNC	0.836097	1.26902	1.51779
CCND1	2.05843	1.30826	0.635566
CCND2	1.2029	1.26862	1.05464
CCND3	1.15307	1.66825	1.44679
CCNDBP1	0.894997	1.21806	1.36097
CCNE1	1.58722	3.66509	2.30913
CCNE2	0.804398	1.45207	1.80516
CCNF	1.38096	1.33342	0.965573
CCNG1	0.853773	1.29256	1.51393
CCNG2	0.620189	1.21664	1.96172
CCNH	1.75668	1.54879	0.881662
CCNI	1.80443	1.93052	1.06988
CCNJ	1.19619	0.98907	0.82685
CCNJL	1.86046	1.4782	0.794534
CCNK	0.800469	0.997495	1.24614
CCNL1	2.94158	2.26398	0.769646
CCNL2	1.45605	2.03748	1.39932
CCNO	1.05806	1.47811	1.397
CCNQ	1.34582	1.53012	1.13694
CCNT1	0.912273	1.55749	1.70727
CCNT2	1.89904	1.55397	0.818292
CCNY	1.59815	1.33314	0.834177
CCNYL1	0.646901	0.743115	1.14873
CCP110	0.703666	0.996396	1.41601
CCPG1	0.947089	2.48931	2.62838
CCRL2	0.985433	1.10433	1.12065
CCS	1.25536	2.80817	2.23694
CCSAP	0.778735	1.22484	1.57286
CCSER2	0.88117	1.64716	1.86929
CCT2	1.17637	1.75178	1.48915
CCT3	1.04832	1.87208	1.78578
CCT4	0.788892	2.87129	3.63965
CCT5	1.28149	1.60779	1.25463
CCT6A	1.27224	1.89994	1.49338
CCT7	1.06295	1.97741	1.86031
CCT8	0.873542	1.27922	1.46441
CCZ1	0.780176	2.01124	2.57793
CCZ1B	0.686867	1.44397	2.10226
CD14	2.74415	6.155	2.24296
CD151	3.21208	1.36085	0.423666
CD163L1	2.32438	1.65095	0.710273
CD164	4.88489	1.88417	0.385715
CD24	0.964151	1.3422	1.3921
CD274	1.60687	4.91353	3.05782
CD276	1.89938	1.64891	0.868129
CD2AP	0.612552	1.25429	2.04765
CD2BP2	0.949293	2.89194	3.04641
CD302	0.805657	1.7057	2.11716
CD320	1.69179	2.35689	1.39313
CD33	1.21055	1.14273	0.943978
CD34	1.34632	1.10374	0.819822
CD3EAP	1.00955	2.32282	2.30084
CD40	1.48761	1.32424	0.89018
CD44	2.48507	1.28565	0.517349
CD46	0.916142	1.4144	1.54387
CD47	1.02464	1.50467	1.4685
CD55	1.38587	1.29619	0.935292
CD58	1.12014	1.90087	1.697
CD59	1.65391	1.1199	0.677123
CD63	1.15534	40.7567	35.2766
CD68	3.55655	1.1447	0.321856
CD70	0.882761	1.76293	1.99706
CD74	2.43584	2.1443	0.88031
CD81	4.73813	1.57701	0.332833
CD82	1.80138	2.29154	1.2721
CD83	0.997328	1.65252	1.65694
CD8A	0.943323	0.87236	0.924773
CD9	2.08969	1.61001	0.770453
CD99L2	1.33603	2.04267	1.52891
CDA	0.920711	1.31886	1.43243
CDADC1	0.816807	2.60286	3.18663
CDAN1	1.30364	1.84877	1.41816
CDC123	1.19856	1.39077	1.16037
CDC14A	0.594258	1.23165	2.07259
CDC14B	0.834717	1.02954	1.2334
CDC16	0.935477	1.42847	1.52699
CDC20	1.14495	1.35667	1.18491
CDC23	0.773271	1.53482	1.98484
CDC25A	0.958887	1.30931	1.36545
CDC25B	1.14676	1.28049	1.11662
CDC25C	1.24893	1.1292	0.904138
CDC26	0.805659	1.31374	1.63064
CDC27	1.06865	1.16802	1.09298
CDC34	1.42797	1.16638	0.816808
CDC37	2.48051	1.69169	0.681995
CDC37L1	1.22532	1.57823	1.28801
CDC40	0.84494	0.8617	1.01984
CDC42	0.832404	1.47559	1.77268
CDC42BPA	1.05285	1.06312	1.00976
CDC42BPB	1.65814	0.99504	0.600095
CDC42EP1	1.03487	1.51285	1.46187
CDC42EP2	0.879617	0.987327	1.12245
CDC42EP3	0.99091	1.30421	1.31618
CDC42EP4	0.848213	2.0312	2.39469
CDC42SE1	1.25337	1.10571	0.882191
CDC42SE2	1.02497	1.93984	1.89257
CDC45	1.29171	1.36493	1.05669
CDC5L	0.832277	1.80392	2.16746
CDC6	1.32984	1.10158	0.828355
CDC7	0.8477	1.46752	1.73118
CDC73	1.01215	1.20345	1.18901
CDCA2	1.17097	1.63983	1.4004
CDCA3	1.21877	1.37121	1.12508
CDCA4	2.12687	1.75559	0.825434
CDCA5	0.889464	1.68689	1.89652
CDCA7	0.927602	1.67307	1.80365
CDCA7L	1.07592	2.15683	2.00465
CDCA8	1.3658	1.45287	1.06375
CDCP1	1.17254	1.56859	1.33777
CDH11	1.79481	0.90609	0.504838
CDH13	7.53879	3.90164	0.517542
CDH18	0.821157	0.687894	0.837713
CDH24	1.58727	2.01446	1.26913
CDH3	1.63539	0.581681	0.355684
CDH4	4.00461	1.50322	0.375373
CDH8	1.42775	2.2613	1.58382
CDHR3	0.641258	0.872084	1.35996
CDIP1	1.0483	1.38768	1.32375
CDIPT	1.04192	2.05068	1.96817
CDK1	0.804089	1.14227	1.42058
CDK10	1.55619	2.4482	1.57321
CDK11A	1.81381	7.17453	3.9555
CDK11B	1.36014	3.90861	2.87368
CDK12	1.12034	1.03444	0.923333
CDK13	1.07461	0.906059	0.843149
CDK14	1.09316	1.53017	1.39977
CDK16	2.04335	0.965054	0.472289
CDK17	1.22385	1.15211	0.941381
CDK18	0.805845	10.386	12.8883
CDK19	0.867721	3.83059	4.41455
CDK2	1.26839	0.996841	0.785912
CDK20	1.42843	1.38906	0.972439
CDK2AP1	1.07514	1.25747	1.16959
CDK2AP2	1.1116	1.28468	1.15571
CDK3	2.09421	2.69188	1.28539
CDK4	1.03026	1.63383	1.58584
CDK5	0.836925	1.37339	1.641
CDK5R1	4.33031	2.51916	0.581751
CDK5R2	0.92859	1.93105	2.07955
CDK5RAP1	1.05607	2.61796	2.47896
CDK5RAP2	1.15807	1.56846	1.35437
CDK5RAP3	1.6579	2.40632	1.45142
CDK6	0.967521	1.10128	1.13824
CDK7	1.07774	1.80848	1.67804
CDK8	1.14339	1.38566	1.21189
CDK9	1.16396	1.22819	1.05519
CDKAL1	0.911088	1.61692	1.77472
CDKL1	1.00462	0.398738	0.396906
CDKL3	1.11612	2.70707	2.42544
CDKN1A	1.09747	1.91029	1.74063
CDKN1B	1.00288	1.85327	1.84796
CDKN1C	1.34902	1.10255	0.817298
CDKN2AIP	1.08788	1.50399	1.38249
CDKN2AIPNL	0.823805	4.44562	5.39645
CDKN2C	0.865186	1.44816	1.67381
CDKN2D	1.40507	2.29092	1.63047
CDKN3	1.07157	1.16702	1.08907
CDNF	0.607919	6.66276	10.96
CDON	1.17397	1.05566	0.89922
CDPF1	0.749367	0.912566	1.21778
CDR2	1.03681	1.16454	1.12319
CDR2L	1.06345	1.51456	1.42419
CDS2	1.30988	1.4228	1.08621
CDT1	1.46266	2.54773	1.74185
CDV3	0.901499	1.33595	1.48193
CDYL	1.06097	1.49982	1.41363
CDYL2	1.72075	1.65644	0.962627
CEACAM1	0.767908	0.913363	1.18942
CEACAM19	1.77628	2.86012	1.61017
CEBPA	0.818232	0.891418	1.08944
CEBPB	1.23624	4.93078	3.98852
CEBPD	0.625934	1.67573	2.67716
CEBPG	1.26144	2.05448	1.62868
CEBPZ	1.21076	5.76831	4.76421
CEBPZOS	0.721574	1.87141	2.59351
CELF1	1.17595	1.57705	1.34109
CELF2	0.765269	0.866721	1.13257
CELSR2	2.14725	4.74219	2.20849
CELSR3	1.14589	0.99521	0.868503
CENPA	0.876942	1.35739	1.54787
CENPB	1.61564	3.2082	1.98572
CENPBD1	1.73924	2.25253	1.29512
CENPC	1.14064	4.61793	4.04855
CENPE	0.485801	1.34366	2.76586
CENPF	0.860036	1.99584	2.32065
CENPH	0.991255	1.93608	1.95316
CENPI	2.28669	1.92002	0.839651
CENPJ	0.838615	1.71948	2.05038
CENPK	0.827298	0.791582	0.956828
CENPL	1.36019	1.14319	0.840459
CENPM	1.39892	0.945337	0.675763
CENPN	1.12422	1.20646	1.07315
CENPO	0.985125	1.04878	1.06462
CENPP	0.785597	1.92781	2.45394
CENPQ	0.647731	1.05554	1.6296
CENPS	0.629501	1.44372	2.29343
CENPS-CORT	1.04218	1.20495	1.15618
CENPT	1.63082	1.60454	0.983885
CENPU	0.720478	1.56826	2.1767
CENPV	1.17043	2.39837	2.04913
CENPW	1.2599	1.69549	1.34574
CENPX	1.65732	1.04127	0.628285
CEP104	1.17187	1.37914	1.17688
CEP112	1.24743	7.76783	6.22704
CEP120	0.754987	1.05958	1.40344
CEP126	1.0463	9.04724	8.64687
CEP128	1.9092	1.0182	0.533312
CEP131	1.07082	5.66259	5.28808
CEP135	0.803847	1.1538	1.43534
CEP152	0.621211	1.12982	1.81873
CEP162	0.706277	0.657025	0.930266
CEP164	1.03046	1.90087	1.84468
CEP170	1.66904	1.22509	0.734007
CEP170B	1.9039	1.78443	0.937252
CEP19	0.766499	1.22496	1.59812
CEP192	1.15014	1.51094	1.3137
CEP250	1.1017	1.30175	1.18158
CEP290	0.839506	1.91162	2.27708
CEP295	0.900582	3.18946	3.54155
CEP350	1.38229	3.29591	2.38438
CEP41	0.790278	1.51605	1.91837
CEP44	0.576346	1.10139	1.91099
CEP55	0.784684	1.44569	1.84238
CEP57	0.743329	1.07028	1.43985
CEP57L1	0.919349	1.07309	1.16722
CEP63	0.714683	6.49284	9.08492
CEP68	1.4016	4.29072	3.06131
CEP70	1.08913	64.8231	59.5184
CEP72	1.1034	1.41655	1.2838
CEP76	1.28339	1.56269	1.21763
CEP78	0.761488	1.612	2.11691
CEP83	1.64351	1.15115	0.700426
CEP85	1.22096	1.46946	1.20352
CEP85L	2.00128	0.607347	0.30348
CEP89	2.79819	2.32249	0.829998
CEP95	1.54205	1.85122	1.20049
CEP97	0.787666	1.56867	1.99154
CEPT1	0.921457	1.82814	1.98397
CERCAM	1.35838	7.29169	5.36795
CERK	1.00644	3.70544	3.68174
CERS1	2.20004	1.69093	0.768588
CERS2	1.02216	1.89227	1.85125
CERS5	6.73288	2.82901	0.420178
CERS6	0.840241	1.93743	2.3058
CERT1	1.40823	1.11856	0.794302
CES2	1.32008	1.58206	1.19845
CES3	0.899835	1.48408	1.64928
CETN2	0.826451	1.41853	1.71642
CETN3	0.822709	1.45429	1.76769
CFAP20	1.93991	1.23561	0.63694
CFAP298	0.823179	1.74078	2.1147
CFAP36	0.713806	1.63996	2.29749
CFAP410	1.28806	2.32012	1.80124
CFAP44	3.50758	0.824377	0.235027
CFAP45	1.17257	3.34056	2.84893
CFAP46	3.8351	1.25664	0.327668
CFAP53	0.995888	4.56863	4.58749
CFAP58	0.648802	1.61901	2.49538
CFAP97	0.638786	1.28012	2.00398
CFD	1.20625	2.19003	1.81557
CFDP1	0.854143	7.72273	9.0415
CFL1	1.52156	1.63894	1.07714
CFL2	0.892246	1.34765	1.5104
CFLAR	1.08807	1.30505	1.19942
CFP	4.47872	3.16967	0.707718
CGAS	0.75423	1.29542	1.71753
CGGBP1	0.818535	1.76111	2.15154
CGN	1.57625	2.44608	1.55183
CGRRF1	1.78857	3.47775	1.94443
CHAC2	0.606027	0.784711	1.29484
CHAF1A	1.2901	2.09782	1.62609
CHAF1B	0.906054	1.67711	1.85101
CHAMP1	1.40925	1.22944	0.872407
CHCHD1	1.00036	1.84582	1.84515
CHCHD10	2.43259	1.08318	0.445279
CHCHD2	1.17585	1.56523	1.33115
CHCHD3	0.765481	1.08963	1.42346
CHCHD4	0.93435	1.67444	1.79209
CHCHD5	0.847876	1.96757	2.32059
CHCHD6	1.18803	1.66327	1.40002
CHCHD7	1.42137	3.0476	2.14413
CHD1	0.80391	1.43245	1.78185
CHD1L	0.872983	1.84673	2.11543
CHD2	1.51393	1.83687	1.21331
CHD3	1.9288	4.07611	2.11329
CHD4	1.15832	2.70708	2.33706
CHD6	0.964992	0.919503	0.952861
CHD7	1.08556	0.98322	0.905729
CHD8	3.02561	1.54999	0.512289
CHD9	0.854757	2.17872	2.54893
CHEK1	0.745434	1.17297	1.57354
CHEK2	0.823315	1.77975	2.16169
CHERP	2.10462	1.29722	0.616366
CHFR	1.19486	1.21366	1.01574
CHIC1	1.80765	0.843648	0.466709
CHIC2	1.24121	2.50581	2.01884
CHID1	1.44449	1.4309	0.990588
CHKA	1.50298	1.25984	0.83823
CHKB	0.819901	1.98699	2.42345
CHKB-CPT1B	0.92041	0.860982	0.935432
CHM	2.14449	1.47269	0.686729
CHML	0.939592	1.64368	1.74936
CHMP1A	1.4712	1.27391	0.865898
CHMP1B	1.33708	2.61176	1.95332
CHMP2A	1.40606	3.0461	2.16641
CHMP2B	0.802025	0.964086	1.20207
CHMP3	1.22388	1.27472	1.04154
CHMP4A	1.41363	1.48401	1.04978
CHMP4B	1.15933	6.35466	5.48134
CHMP4C	0.583762	1.95807	3.35423
CHMP5	0.931064	2.16639	2.32679
CHMP6	1.4127	1.67678	1.18693
CHMP7	1.38756	1.77271	1.27757
CHN1	0.882617	1.30923	1.48335
CHN2	1.62309	1.03268	0.636246
CHORDC1	0.953859	1.00198	1.05045
CHP1	0.879385	1.45317	1.65248
CHPF	1.87688	3.84712	2.04974
CHPF2	1.01184	3.98167	3.93507
CHPT1	0.913651	1.24257	1.36001
CHRAC1	0.729045	1.34079	1.8391
CHRDL1	1.09236	1.43895	1.31729
CHRNA5	1.28798	1.22871	0.953981
CHRNB1	2.28996	2.03193	0.887319
CHST10	1.28626	1.91585	1.48947
CHST11	2.29276	1.52018	0.663037
CHST12	2.63174	1.49976	0.569876
CHST14	1.4159	1.43498	1.01347
CHST15	0.912231	2.52225	2.76493
CHST2	1.12477	1.53867	1.36799
CHST3	1.55669	1.16802	0.750323
CHST4	1.04129	3.06354	2.94206
CHST7	1.37412	3.30758	2.40706
CHSY1	1.11008	1.83573	1.65369
CHSY3	1.0674	1.01684	0.952636
CHTF18	2.38677	1.9799	0.82953
CHTF8	1.38733	2.20195	1.58718
CHTOP	1.78045	2.02383	1.1367
CHUK	0.943772	1.35313	1.43375
CHURC1	1.23853	1.34324	1.08455
CIAO1	1.06856	1.6024	1.49959
CIAO2A	0.675268	1.52025	2.25132
CIAO2B	2.28637	1.42552	0.623488
CIAO3	1.60112	1.18544	0.740384
CIAPIN1	0.954674	1.31175	1.37403
CIART	1.15847	1.49889	1.29385
CIB1	1.22239	1.28683	1.05272
CIC	1.10202	1.22379	1.1105
CIITA	4.56245	1.20375	0.263838
CINP	0.830495	1.62244	1.95358
CIP2A	0.852998	1.55835	1.82691
CIPC	0.854244	1.04313	1.22111
CIR1	0.8679	3.10928	3.58253
CIRBP	1.40195	2.12455	1.51543
CISD1	1.00067	1.352	1.35109
CISD2	1.20856	1.67364	1.38483
CISD3	1.22322	1.71259	1.40007
CISH	0.918678	2.22658	2.42368
CIT	1.2035	0.899097	0.747069
CITED2	2.31143	3.98574	1.72436
CIZ1	1.12502	1.40799	1.25152
CKAP2	0.890521	1.49847	1.68269
CKAP2L	0.815938	1.16685	1.43007
CKAP4	1.08554	2.04359	1.88255
CKAP5	1.19127	1.03922	0.872368
CKB	1.62855	1.71547	1.05337
CKLF	1.295	1.40281	1.08325
CKS1B	0.921628	1.06968	1.16065
CKS2	1.43545	1.14144	0.795179
CLASP1	0.867698	0.995111	1.14684
CLASP2	0.98507	0.955147	0.969623
CLASRP	15.1013	4.10094	0.271562
CLBA1	1.03869	1.50886	1.45265
CLCC1	1.35663	1.9961	1.47137
CLCF1	1.31797	2.29884	1.74422
CLCN2	3.16661	1.5805	0.499115
CLCN3	0.96079	1.37195	1.42793
CLCN4	1.13427	0.826867	0.728985
CLCN5	0.919899	1.18665	1.28998
CLCN6	2.10389	1.56215	0.742507
CLDN1	1.60524	1.64104	1.0223
CLDN12	2.44505	1.55518	0.636052
CLDN15	1.9692	2.50933	1.27428
CLDN23	1.93696	1.89884	0.980319
CLDN4	2.43296	1.20394	0.494847
CLDN7	1.60988	3.22191	2.00133
CLDND1	1.71876	1.18162	0.687481
CLEC16A	0.948718	1.47788	1.55776
CLEC2D	0.71523	0.585504	0.818623
CLGN	0.845946	3.44509	4.07247
[truncated: 9,649 more rows]

## Sheet: Destabilized genes
Genes with destabilized transcript (Half time ratio < 0.8)
Gene name	siNC Half time (h)	siZCCHC24 Half time (h)	Ratio (siZCCHC24 / siNC)
SIDT2	435.918	1.47163	0.00337594
EBI3	235.728	1.26734	0.00537628
GPC1	197.31	1.58253	0.00802052
AC098484.3	279.613	2.30824	0.00825512
CYP27B1	137.428	1.21506	0.00884144
GEMIN8	82.9496	0.813432	0.00980634
S100A14	60.5795	0.714071	0.0117873
RNF121	138.025	1.94041	0.0140584
AC005943.1	48.2938	0.727016	0.015054
FAT1	74.3672	1.17966	0.0158626
RAB11FIP3	77.6826	1.27682	0.0164363
PLXNB1	27.5592	0.498238	0.0180788
KCNJ14	110.447	2.07022	0.018744
ZFHX4	40.4606	0.761561	0.0188223
KCNAB3	42.7685	0.865081	0.020227
ERMARD	89.8694	1.82243	0.0202787
CXXC1	66.5906	1.52091	0.0228397
C1RL	47.439	1.11208	0.0234423
SCARA3	90.8321	2.45594	0.0270383
B3GNT9	34.8297	0.992571	0.0284978
SNX8	62.1112	1.973	0.0317656
PDGFRB	45.5607	1.45621	0.031962
SLC6A8	83.4607	2.67633	0.0320669
BIRC6	47.7119	1.56762	0.0328559
IL18BP	32.1449	1.06092	0.0330042
TOLLIP	29.5299	1.11674	0.0378173
ZNF611	24.7593	0.990935	0.0400227
TAF1	21.8111	0.897929	0.0411684
PAQR6	129.938	5.4788	0.0421647
LRTOMT	14.1222	0.681845	0.0482818
MDN1	27.3414	1.33915	0.0489788
ANAPC11	28.8181	1.46262	0.0507537
RBM11	18.7767	0.962945	0.0512839
SESN1	23.1612	1.2083	0.0521689
FZD8	28.9962	1.53507	0.0529403
FAM227B	8.74385	0.476526	0.0544984
DDX41	30.2149	1.71727	0.0568352
ADSS1	11.0961	0.650929	0.0586631
TMEM229B	14.547	0.864535	0.0594307
STARD9	19.3723	1.18891	0.0613718
AL360181.3	16.9792	1.04643	0.0616303
ZNF682	21.0752	1.41789	0.0672775
TIGD6	27.4406	1.9084	0.0695464
ADCK1	10.7373	0.748887	0.0697461
LMBRD2	6.41889	0.477367	0.0743691
SIPA1L3	14.0673	1.05888	0.0752724
MEGF8	21.4004	1.64132	0.0766959
OSCP1	30.9639	2.39184	0.0772462
NUPR1	32.0729	2.57241	0.0802051
ATG2B	8.40429	0.705182	0.0839075
SYNGR1	21.9709	1.86131	0.0847171
CPE	11.3775	0.989662	0.0869838
EHMT1	14.2165	1.24046	0.087255
AL139353.1	7.88617	0.688628	0.087321
ATXN7	9.56219	0.839298	0.0877726
PTPRE	11.4553	1.10934	0.0968405
GPR153	9.98873	1.0011	0.100223
PARD6G	26.5521	2.66667	0.100432
PI4KA	13.9374	1.4333	0.102839
PRNP	13.9563	1.43869	0.103086
ITGB5	22.3626	2.33982	0.104631
AL669918.1	24.7229	2.69541	0.109025
STIM1	13.1135	1.44735	0.110372
IKZF2	12.6405	1.40109	0.110841
SENP3-EIF4A1	5.95101	0.661283	0.111121
MATR3	6.7525	0.769915	0.114019
FBXL13	5.76597	0.659627	0.1144
ORMDL2	10.5758	1.22351	0.11569
PLXNA1	11.9101	1.38853	0.116585
TTC21A	11.7689	1.37359	0.116713
TNFRSF1B	5.52831	0.658628	0.119137
ZNF513	22.6109	2.81035	0.124292
CTSK	19.432	2.49537	0.128415
ARHGEF10	7.74066	0.998424	0.128984
BCR	12.5322	1.61942	0.12922
PRSS16	6.34105	0.820254	0.129356
SMAD6	11.83	1.57633	0.133248
LIF	9.04682	1.2094	0.133683
IFT80	6.08055	0.827678	0.136119
ADD3	6.5949	0.927433	0.140629
SHLD1	3.54549	0.501629	0.141484
LGMN	8.86576	1.25562	0.141626
POLRMT	17.8382	2.54485	0.142663
MYH3	19.1801	2.75111	0.143436
LNX1	5.82692	0.837987	0.143813
TLE2	6.16057	0.890311	0.144518
MID1	7.99027	1.15531	0.14459
ROBO1	4.83835	0.700567	0.144794
PTGS2	16.6374	2.42358	0.14567
FBXO15	3.57311	0.522072	0.146111
GABPB2	7.39099	1.08686	0.147052
SLC12A5	3.77091	0.561932	0.149017
NAV1	6.30496	0.941845	0.149382
REXO1	7.70592	1.15555	0.149956
TVP23C-CDRT4	7.6858	1.15543	0.150333
ZCCHC2	7.97827	1.2046	0.150985
ACTB	7.35779	1.12307	0.152637
KLHL26	6.15983	0.94351	0.153171
COL4A2	14.0976	2.19871	0.155963
BRCA2	2.85134	0.445441	0.156222
POLR1A	5.97102	0.934071	0.156434
ADGRL1	11.9781	1.87801	0.156787
MEIS1	5.44104	0.85379	0.156917
SLC22A5	5.25089	0.824738	0.157066
SYNE2	6.05154	0.971878	0.1606
STON2	5.56012	0.894741	0.160921
AMIGO1	6.56895	1.05736	0.160964
RPGRIP1	4.02036	0.653309	0.1625
IRAK1BP1	5.74105	0.93743	0.163285
SDF2L1	39.1222	6.47754	0.165572
FSCN1	9.95801	1.65703	0.166402
ZBTB17	27.7834	4.65398	0.167509
GPR157	8.42752	1.42537	0.169132
ATP13A3	6.25244	1.06047	0.169608
INTU	5.03847	0.858428	0.170375
STRN4	8.46307	1.44215	0.170405
HOXD3	3.07104	0.524424	0.170765
PTK2B	3.74309	0.641985	0.171512
RPGRIP1L	5.97264	1.02456	0.171542
SF3A1	6.20323	1.06791	0.172155
PEAR1	16.3133	2.81406	0.172501
ASTE1	9.77687	1.70793	0.174691
TMEM204	11.4953	2.01137	0.174973
KITLG	4.56243	0.798861	0.175096
PRKAR1B	8.22142	1.4459	0.17587
AKAP1	6.16257	1.08575	0.176184
CCDC88B	5.1443	0.91963	0.178767
LIN7B	5.18922	0.930552	0.179324
TSPAN4	9.87396	1.78	0.180272
GPR75	5.75738	1.04061	0.180743
FBXL8	11.2672	2.04438	0.181446
PAG1	4.30977	0.793673	0.184157
LGALS1	7.61808	1.40529	0.184468
ZNF713	4.23304	0.783095	0.184996
PDK2	4.80908	0.918783	0.191052
STK32C	7.46445	1.44513	0.193602
SNRPD3	6.10676	1.20851	0.197897
TSPYL2	6.7417	1.33873	0.198574
CANX	6.07264	1.21049	0.199334
FUZ	4.92187	1.00559	0.20431
TANGO2	5.66545	1.16327	0.205327
MGAT4A	3.99357	0.821548	0.205718
PTCD1	11.6757	2.40746	0.206193
F12	5.56263	1.14795	0.206367
PDLIM3	5.79551	1.19753	0.20663
LTBP4	6.93903	1.43595	0.206939
TIMM10B	12.0076	2.518	0.209701
NOS1AP	2.76029	0.587374	0.212794
SLC29A4	7.60362	1.62604	0.213851
PMEL	3.33801	0.714203	0.21396
ERC2	19.2387	4.14798	0.215605
HLA-DRA	4.21564	0.920056	0.218248
CYGB	4.68521	1.03094	0.220041
ZNF28	3.35701	0.748904	0.223087
EFCAB13	2.33285	0.520741	0.223221
GPRASP1	5.64192	1.28998	0.228642
SUSD2	4.57297	1.04955	0.229511
RNF34	5.65138	1.30853	0.231543
PHC1	3.69187	0.857251	0.2322
LRBA	3.63529	0.848014	0.233273
MST1	3.85809	0.902266	0.233864
CFAP44	3.50758	0.824377	0.235027
WTIP	5.07092	1.19685	0.236021
PLAC1	57.9736	13.7274	0.236786
RAB11B	5.29773	1.26149	0.23812
FAM20C	7.33258	1.75259	0.239014
SCNN1D	8.11662	1.94243	0.239315
PGAP6	6.55656	1.56933	0.239352
SORBS1	2.93632	0.706573	0.240632
RGS5	3.20199	0.770861	0.240744
EML6	5.86362	1.42647	0.243275
ITGA3	7.29358	1.78223	0.244357
ANKRD24	3.77723	0.924777	0.24483
ASCC2	7.59705	1.86787	0.245867
HMSD	6.67569	1.64169	0.24592
RBM27	4.04288	0.996207	0.24641
MALL	3.28027	0.80833	0.246422
MOCS1	3.50052	0.869371	0.248355
PRKDC	5.40108	1.34429	0.248893
MAN2A2	4.99629	1.24701	0.249588
KRT33B	4.16197	1.04128	0.250189
M6PR	4.15858	1.04176	0.250509
EIF4E3	3.34175	0.838711	0.25098
PLB1	3.87914	0.989568	0.2551
DNAJC27	3.05837	0.782637	0.2559
AC244197.3	2.47296	0.635317	0.256905
C2CD3	4.4066	1.13857	0.258379
BACE1	3.05458	0.789478	0.258457
DZANK1	4.12619	1.07577	0.260719
TMEM39A	3.53675	0.922646	0.260874
KMT2E	4.17445	1.09239	0.261684
SRR	2.88685	0.761146	0.26366
CIITA	4.56245	1.20375	0.263838
CAV1	4.37658	1.15713	0.264391
TLCD3A	4.07804	1.08225	0.265385
PTBP1	5.13053	1.36659	0.266365
TP73	3.64205	0.971771	0.26682
SEL1L3	5.58248	1.49047	0.266991
TUBGCP6	5.38567	1.44309	0.26795
DYNC1H1	5.20151	1.39427	0.26805
INHBB	3.28967	0.882753	0.268341
PLOD1	6.74608	1.81255	0.268683
H2BC17	1.63359	0.439307	0.268922
CA12	4.9766	1.34841	0.270951
CLASRP	15.1013	4.10094	0.271562
FCRLB	3.14391	0.855766	0.272198
LY6G5B	3.10812	0.846474	0.272343
LRP8	5.92873	1.61896	0.273071
AMFR	7.68125	2.10087	0.273506
SNRPF	6.11717	1.67614	0.274006
ANAPC15	3.77486	1.03699	0.274709
H4C8	2.74742	0.760076	0.276651
NFKBIZ	7.79535	2.16709	0.277998
SLC2A8	6.32817	1.76363	0.278694
GGA3	5.03404	1.41871	0.281823
WNT5A	3.26627	0.922281	0.282365
ANOS1	5.3756	1.5194	0.282648
TMEM248	4.49729	1.28888	0.28659
DPCD	3.87681	1.11165	0.286742
RBM12	4.40904	1.26824	0.287646
INPP5A	3.63538	1.04922	0.288614
LPAR2	3.62659	1.04868	0.289165
RTL6	3.39849	0.992092	0.291922
EXTL3	5.31884	1.55643	0.292627
RBM5	6.22249	1.82925	0.293974
TNPO2	4.73315	1.39458	0.294641
NAGPA	7.42542	2.19047	0.294996
NDUFA9	3.79648	1.12411	0.296094
HMGCR	4.1214	1.22427	0.297051
ZNF230	2.5427	0.755636	0.297179
GPAM	4.42408	1.3189	0.298118
PET100	7.65127	2.30065	0.300689
NCOA2	3.31457	0.996932	0.300773
RTN1	3.11086	0.938584	0.301712
CEP85L	2.00128	0.607347	0.30348
MICAL3	2.42137	0.735214	0.303635
ARHGEF17	3.03592	0.922705	0.303929
BPTF	3.04649	0.926685	0.304181
VASH1	2.31864	0.705698	0.304359
ADORA2A	4.82348	1.47558	0.305916
FBXL14	3.6006	1.10309	0.306364
NBL1	4.93205	1.51344	0.306858
AKR1E2	2.53334	0.77813	0.307156
IFT122	3.95291	1.21426	0.307181
GPR68	3.51608	1.08028	0.307239
AKNA	3.52203	1.08415	0.30782
AURKC	3.60566	1.11052	0.307993
NTN4	3.68542	1.14105	0.309612
IMP4	4.35269	1.34785	0.309658
ZNF85	2.44835	0.761331	0.310956
MFAP2	2.92705	0.915404	0.31274
AC138811.2	2.88898	0.907153	0.314005
UBE2Q1	4.39668	1.40135	0.318728
HRAS	5.83451	1.86558	0.319749
MRPS18C	3.12301	1.00176	0.320768
GABBR2	3.46568	1.11372	0.321356
RTL10	5.92067	1.90294	0.321407
FLNC	3.11391	1.00088	0.321422
CD68	3.55655	1.1447	0.321856
TMC4	1.83806	0.592237	0.322207
PMEPA1	8.82098	2.85007	0.323102
TNFRSF19	1.72985	0.559452	0.323411
CPT1B	2.80082	0.908434	0.324345
SLC16A9	3.2059	1.04158	0.324895
RASSF8	3.24373	1.05776	0.326093
ADGRD1	3.25715	1.06257	0.326227
TLCD2	5.70471	1.86234	0.326457
RGS12	1.55709	0.508768	0.326742
PACS1	4.19908	1.37369	0.32714
CFAP46	3.8351	1.25664	0.327668
PTPRF	3.88652	1.27679	0.328519
ZNF575	2.70185	0.888121	0.328708
ZNF100	1.46102	0.480737	0.329041
NPC1	4.81749	1.58713	0.329452
PYROXD2	3.51778	1.15922	0.329532
ADAMTS16	3.35939	1.10748	0.329668
MYH9	4.19089	1.38267	0.329922
C2orf92	6.65531	2.20505	0.331322
CD81	4.73813	1.57701	0.332833
CPNE4	2.03355	0.679064	0.33393
SRPX2	1.80885	0.604249	0.334052
MCTP2	3.20594	1.07133	0.334171
GSTM2	4.5723	1.52864	0.334327
POLH	2.4059	0.811285	0.337207
TUBB2A	3.37355	1.13797	0.33732
ADGRL2	4.69157	1.58526	0.337896
EMP1	3.57672	1.20879	0.337961
ESRP1	7.99529	2.7051	0.338337
R3HDM2	2.22277	0.753088	0.338807
PLXND1	4.00161	1.36376	0.340802
TUBB3	2.82704	0.966073	0.341726
NAGK	3.79599	1.29944	0.34232
PCDHGC3	5.87701	2.013	0.342521
RECQL4	6.40567	2.1947	0.342619
SPSB1	3.39581	1.16875	0.344173
RER1	3.92871	1.35658	0.345299
ASH1L	3.15483	1.09046	0.345646
ARRDC3	3.06059	1.05894	0.345992
ADCY3	5.34517	1.85068	0.346234
ARSL	7.35314	2.54625	0.346281
COL18A1	9.98229	3.45714	0.346327
MLYCD	2.10669	0.730847	0.346916
MCM5	3.38978	1.17611	0.346959
PPP1R13L	4.98716	1.73471	0.347836
MYCT1	5.62958	1.96107	0.348351
ZNF518A	1.44535	0.503697	0.348495
MRPS24	3.49266	1.21727	0.348523
SLC12A4	4.08435	1.42403	0.348656
DNAJC16	2.58359	0.902182	0.349196
MFSD2A	4.05048	1.41684	0.349796
ZNF66	2.41976	0.848903	0.350821
MTMR9	3.54036	1.2433	0.351179
SHANK2	4.76068	1.67188	0.351186
SERINC2	3.24382	1.13949	0.351279
GOSR2	3.75361	1.31947	0.35152
BBS1	2.59832	0.916674	0.352795
GYG2	3.16166	1.11699	0.353291
SLC45A4	2.31413	0.817609	0.353311
OBSCN	1.97295	0.697094	0.353326
KRT10	2.93338	1.03676	0.353434
ITGAV	5.05238	1.78695	0.353685
ITGBL1	3.8336	1.35605	0.353727
TRIO	3.731	1.32102	0.354067
ANKLE2	3.50837	1.24227	0.354087
CA2	3.3073	1.17255	0.354535
ZBTB46	3.96434	1.4074	0.355016
FKBP9	3.99371	1.42019	0.355607
CDH3	1.63539	0.581681	0.355684
RAD52	2.23845	0.796229	0.355706
VWA8	3.06748	1.09112	0.355707
POLR2L	3.7209	1.32492	0.356074
ADAMTS6	2.11799	0.755295	0.35661
GNAL	1.21277	0.433028	0.357057
COL12A1	3.72002	1.3287	0.357175
ETFB	3.73278	1.33899	0.358711
NAT8L	6.30705	2.26879	0.359722
VPS53	3.85988	1.39119	0.360423
RELL2	4.70898	1.69799	0.360586
ZSWIM8	5.87792	2.12517	0.361551
DENND5A	3.79233	1.3714	0.361624
SLC4A5	3.10383	1.12251	0.361653
MYL9	2.98605	1.08149	0.362181
COL6A1	10.6329	3.85869	0.362901
SERPINH1	4.77686	1.73437	0.363078
PPFIBP2	2.55244	0.929132	0.364018
MYNN	3.88379	1.41485	0.364296
IGSF1	1.74239	0.634853	0.364358
ALDH1A3	2.85008	1.04099	0.365249
ZNF354B	2.86499	1.04778	0.365719
KMT2A	2.6145	0.956621	0.365891
HSPB1	2.93982	1.07629	0.366107
ENG	3.63058	1.33117	0.366654
MINDY3	2.51189	0.926244	0.368743
NRF1	3.27661	1.21063	0.369478
ACOT11	2.86681	1.06032	0.36986
SNRPD1	6.83362	2.52831	0.369981
NCAPG2	2.9664	1.09934	0.370599
GPRC5B	6.35876	2.36396	0.371765
ZFX	3.48497	1.29715	0.372212
UBC	2.94667	1.09777	0.372545
ERGIC3	3.49657	1.30268	0.37256
HSBP1	3.10816	1.16069	0.373432
ANGPTL4	3.30497	1.23593	0.373961
STX2	3.66398	1.37283	0.374682
CDH4	4.00461	1.50322	0.375373
TNRC6A	2.24933	0.849731	0.37777
RAET1G	2.66942	1.01235	0.379241
RAB17	2.58585	0.982275	0.379865
TBC1D16	3.08094	1.17111	0.380114
ORAI2	4.11131	1.5641	0.380439
ASIC3	3.00021	1.14149	0.38047
WFS1	3.8806	1.47671	0.380538
ARPC4-TTLL3	1.7007	0.652364	0.383586
CD164	4.88489	1.88417	0.385715
ZNF112	1.59995	0.617744	0.386102
FGF11	1.74836	0.67688	0.387152
LTBP1	2.77826	1.07657	0.387497
DNM1	3.82261	1.48776	0.389201
TBX1	2.92489	1.13913	0.389462
TEX14	2.98856	1.16407	0.389509
H6PD	3.16176	1.23221	0.389724
ZNF653	3.84385	1.49815	0.389753
RBPMS	2.39956	0.936657	0.390345
NUP188	2.80425	1.09472	0.39038
EHD1	3.80975	1.48973	0.391031
EPHB2	2.28037	0.894393	0.392214
DGCR2	4.60642	1.80915	0.392745
TIA1	2.90675	1.14216	0.392933
COMMD6	2.50881	0.988197	0.393891
FASN	3.89008	1.53531	0.394673
MRPL17	2.80384	1.10977	0.395803
CATSPER2	1.61387	0.638933	0.395902
TRAF4	3.18879	1.26328	0.396164
MCOLN1	5.91376	2.34563	0.39664
C4A	2.37413	0.94195	0.396757
CDKL1	1.00462	0.398738	0.396906
USP30	2.55089	1.01255	0.39694
RHOG	2.5994	1.03231	0.397134
P2RX4	3.54916	1.41229	0.397923
CRISPLD2	2.84919	1.13384	0.39795
TMEM222	4.96782	1.98311	0.39919
SELENOT	2.66044	1.06321	0.399636
SBSN	2.83495	1.13587	0.400668
MTO1	3.25235	1.30901	0.402482
TRIM52	3.56149	1.43868	0.403954
DENND3	3.76349	1.52105	0.404161
NOTCH1	2.45448	0.993767	0.40488
YTHDC2	2.3628	0.957844	0.405385
SEMA3A	1.83456	0.744258	0.405688
LATS1	3.99003	1.62043	0.406121
EP300	2.23218	0.906736	0.406211
CRBN	3.81392	1.55677	0.408182
EMP2	2.77847	1.13763	0.409445
C4orf33	1.21011	0.496016	0.409895
TENT5B	3.42491	1.40558	0.410399
CASTOR2	3.81856	1.56757	0.410513
PRSS51	2.22128	0.913929	0.411443
PIF1	7.47865	3.07794	0.411564
PHKA2	5.17909	2.13454	0.412145
DYRK4	2.33289	0.961973	0.412352
GRB14	4.47753	1.84887	0.412922
SLC38A4	1.14747	0.474329	0.413369
LAMB2	6.97054	2.88477	0.413852
IL17RD	3.53691	1.464	0.413922
PSMD9	2.62865	1.0893	0.414395
NDUFB10	2.65727	1.10169	0.414594
SPPL2B	3.91236	1.62988	0.416598
TMEM150A	2.54288	1.06062	0.417094
EXT1	3.11611	1.30193	0.417805
CABLES2	2.08185	0.869955	0.417876
TNC	2.60143	1.08841	0.418387
FAM81A	2.0783	0.871646	0.419402
ATXN2	3.05755	1.28366	0.419834
CERS5	6.73288	2.82901	0.420178
AC020929.1	3.48652	1.46534	0.420289
ARMC6	2.43896	1.02527	0.420373
NPC2	3.08606	1.29787	0.420559
NPIPB3	2.04867	0.86172	0.420623
INPP4A	2.37367	1.0026	0.422384
CD151	3.21208	1.36085	0.423666
RPS6KA6	2.77512	1.17627	0.423863
C9orf116	1.98994	0.845047	0.424659
HERPUD1	2.95872	1.25728	0.424941
KAZN	1.58115	0.67241	0.425266
FGB	4.43075	1.88568	0.425588
AC005833.1	2.75146	1.17748	0.427946
SPCS3	3.70183	1.58938	0.429351
ITPRID2	2.43841	1.04984	0.430543
DOT1L	2.9703	1.28093	0.431247
ANKFY1	2.53266	1.09319	0.431637
ABCF2	1.43885	0.621676	0.432065
LYRM9	2.18779	0.945649	0.432239
DFFB	2.49587	1.07963	0.432567
UBA6	2.26279	0.979343	0.432803
CCDC18	2.12918	0.922718	0.433368
SLC43A2	4.08635	1.77097	0.433387
SATB1	1.66908	0.72391	0.433719
FGFR1	2.57097	1.12124	0.436115
PIK3AP1	2.23705	0.97696	0.436717
MMP24	4.24492	1.86035	0.438254
CALM3	2.28501	1.00171	0.438384
ZNF776	2.58877	1.13591	0.438784
FKBP15	2.26136	0.992363	0.438835
VNN2	0.973313	0.427482	0.439203
SYVN1	3.36402	1.48074	0.44017
TTBK2	1.65828	0.730162	0.440314
ICAM5	2.57728	1.13594	0.440754
PRPS2	1.95306	0.861146	0.440921
ZNF749	3.04743	1.34641	0.44182
AP000944.5	1.4058	0.621149	0.441847
ARHGAP4	1.41179	0.623992	0.441986
SLIT2	2.18414	0.96542	0.442014
ZMYND10	2.45083	1.08406	0.442322
MAP1S	3.93549	1.74121	0.442437
HAS2	9.45208	4.18436	0.442692
APP	2.42815	1.07509	0.442761
KEAP1	4.50563	1.99591	0.442982
ATP5F1E	3.64972	1.6171	0.443074
FBXW8	1.90828	0.848807	0.444802
CHCHD10	2.43259	1.08318	0.445279
ATAD2B	3.31214	1.47536	0.44544
CPSF6	2.99405	1.33381	0.445487
MAT2A	3.80998	1.69968	0.446112
GBA	2.65007	1.18295	0.446384
FGFBP1	2.6256	1.17463	0.447376
GALNT14	5.51777	2.46926	0.44751
ACOT7	2.45719	1.10099	0.448072
TET3	2.13051	0.95786	0.449593
TMEM9	4.81992	2.16737	0.44967
TMC5	2.5038	1.12734	0.45025
EFNB2	3.08385	1.39156	0.45124
PSMG4	2.71712	1.22743	0.451738
LAMP1	3.46951	1.56786	0.451896
KSR1	2.06137	0.933019	0.452621
ABLIM2	3.05063	1.38157	0.452882
TMEM40	6.43144	2.91459	0.453179
NDST2	3.48643	1.58028	0.453265
LAT	3.27852	1.48728	0.453643
VAMP1	2.90601	1.31864	0.453765
PHB	3.13208	1.42183	0.453958
LRRK1	1.96387	0.892339	0.454379
TNNC1	2.15842	0.982047	0.454984
TRIM56	2.30803	1.05089	0.45532
JAG1	2.77446	1.26504	0.455961
GCN1	2.73141	1.24765	0.456779
EIF5	2.59535	1.18749	0.457545
TRIM28	4.53267	2.07418	0.457606
MLH3	2.02633	0.927409	0.457679
SCARB1	3.85303	1.76592	0.45832
ZNF33B	1.32443	0.60712	0.458401
SLC25A5	2.84005	1.3037	0.459043
VCP	2.97899	1.36757	0.45907
KPTN	2.9989	1.37743	0.459311
TBX15	1.94428	0.893649	0.459629
NAV2	2.15079	0.988635	0.459662
ICAM3	3.27309	1.50826	0.460806
GPNMB	2.65843	1.22708	0.46158
GNAS	2.88592	1.33214	0.461601
TANGO6	2.90162	1.33948	0.461632
TMEM259	4.66387	2.15618	0.462315
ZNF487	2.21991	1.02851	0.46331
ZNF17	1.96995	0.912887	0.463407
MYO10	1.95347	0.906316	0.463953
ARIH1	2.85322	1.32547	0.464553
EPAS1	2.75964	1.28221	0.46463
SLC19A3	1.87838	0.874418	0.465518
CBARP	2.21138	1.03181	0.46659
ANAPC2	3.64713	1.70191	0.466643
CHIC1	1.80765	0.843648	0.466709
FLII	4.34178	2.02966	0.467472
NME1-NME2	2.82487	1.32246	0.468149
POLR3A	2.32405	1.08841	0.468325
METRNL	3.07887	1.4434	0.468809
ARHGAP44	1.63642	0.767237	0.46885
ACTG1	2.06407	0.968156	0.469051
FLNB	3.93831	1.84995	0.469731
FAM78B	2.33065	1.09525	0.469933
PKD2	1.9463	0.914748	0.469993
ATP7B	2.87968	1.35889	0.471889
CDK16	2.04335	0.965054	0.472289
MAU2	2.02083	0.954501	0.472332
FAM151B	2.22569	1.0529	0.473067
ABL2	2.76286	1.30864	0.473655
PMF1-BGLAP	2.24166	1.06198	0.473748
RNF213	2.69658	1.27752	0.473758
IL16	2.29032	1.08645	0.474367
SUV39H1	3.0635	1.45341	0.474428
GPC6	1.86679	0.885844	0.474529
NICN1	1.49907	0.712584	0.475352
ATF1	1.69457	0.805841	0.475544
LRP6	3.96144	1.88434	0.47567
NBEAL2	5.38007	2.56056	0.475934
AC073111.4	1.7197	0.818551	0.475986
EFHD1	1.53219	0.729317	0.475996
JHY	2.72676	1.2988	0.476316
TSHZ1	2.22816	1.06174	0.476511
MZF1	2.92957	1.39795	0.477186
HSPA1A	3.63346	1.7345	0.477369
MFGE8	3.56268	1.7014	0.477562
ZNF106	1.94744	0.930334	0.477721
ZNF177	1.17473	0.561303	0.477814
WDR7	2.03933	0.974652	0.477927
TMBIM4	1.80533	0.86416	0.478672
SH3BP4	3.82241	1.83086	0.47898
KIRREL3	2.31233	1.10767	0.479029
ARSA	1.46403	0.702932	0.480136
CAD	3.28185	1.57573	0.480136
PABPC1	2.61113	1.25393	0.480227
ZBTB26	2.79068	1.34047	0.480339
ZNF605	2.11201	1.01475	0.480466
RANBP10	2.12979	1.02457	0.481064
KLHL4	1.4181	0.682288	0.481128
SOCS4	2.15033	1.03779	0.48262
MUC15	1.20818	0.583502	0.48296
SPICE1	1.92792	0.931284	0.48305
GJA1	3.42006	1.65248	0.483174
MRPS36	2.06942	1.00058	0.483508
PKNOX1	4.2085	2.03504	0.483554
ZNF699	2.63016	1.27355	0.48421
RELCH	2.70613	1.31306	0.485219
ZNF169	1.74914	0.849415	0.485617
TGM2	2.87523	1.39763	0.486094
TLN1	2.73337	1.32875	0.486121
TLCD5	2.21166	1.07624	0.486624
FAM222B	1.90249	0.926479	0.486984
GK	1.95659	0.953099	0.487123
LRIG3	2.88339	1.40471	0.487172
PTPN14	1.88514	0.920211	0.488138
PMP22	3.455	1.68738	0.488387
PIK3R2	3.01056	1.4706	0.488481
SESTD1	1.84044	0.899767	0.488886
RPS21	3.27676	1.60239	0.489016
RTL8C	2.39583	1.17224	0.489281
CCDC114	2.6507	1.29698	0.489298
KLHL18	2.00202	0.97979	0.489401
ZNF675	3.05189	1.49372	0.489441
RGS4	1.69651	0.830651	0.489623
UBAP2	2.28102	1.11713	0.489749
IFFO2	2.75076	1.34723	0.489766
SRP14	2.01462	0.987286	0.49006
IMPDH1	3.09362	1.51751	0.49053
ZNF236	1.67734	0.822887	0.490592
ANKDD1A	2.38931	1.17264	0.490788
RIC1	2.07881	1.02091	0.491101
CCDC102B	3.55918	1.751	0.491969
AP1M2	2.48567	1.22364	0.492277
ITPR3	2.29439	1.12982	0.492427
RPL38	4.01763	1.98063	0.492984
RPTOR	2.31256	1.14023	0.493058
USP43	1.94486	0.959065	0.493129
DAW1	1.95443	0.965214	0.493861
ROGDI	1.726	0.853181	0.494311
CLDN4	2.43296	1.20394	0.494847
TENT5A	2.00216	0.991727	0.495327
SPHK1	2.37536	1.17671	0.495383
PHYKPL	2.50571	1.24296	0.49605
P4HB	5.38776	2.67274	0.496077
THG1L	1.90537	0.945767	0.49637
ERCC6	2.78735	1.38376	0.496443
DVL3	2.40258	1.19327	0.496661
PPP2CA	1.87939	0.933999	0.496969
GCNA	7.31137	3.63877	0.497687
ZNF34	3.25725	1.62122	0.497726
FSTL1	2.65123	1.32025	0.497979
DHPS	2.40976	1.20061	0.498227
PDE10A	3.08022	1.53506	0.498359
CLCN2	3.16661	1.5805	0.499115
MTERF4	2.35826	1.17708	0.49913
MAZ	2.63285	1.31457	0.499295
BEX2	1.7336	0.866587	0.499878
TIAM2	2.24671	1.12436	0.50045
LIMK2	2.23779	1.12056	0.500743
LMBR1L	2.27204	1.13831	0.501007
MYT1	2.06098	1.03267	0.501058
FAT4	2.18269	1.09445	0.50142
LSR	4.40065	2.20669	0.501445
ARL6IP1	2.5838	1.29651	0.501783
ZNF585B	1.3372	0.671166	0.50192
ZNF583	1.64868	0.828144	0.502308
NFE2L1	3.36505	1.69118	0.502573
AP000646.1	2.09683	1.05467	0.502984
MYO9B	2.7356	1.37619	0.503069
CRIM1	3.00826	1.5143	0.50338
PAX9	1.37218	0.691025	0.503598
DGCR8	3.44746	1.73862	0.50432
CDH11	1.79481	0.90609	0.504838
KRT34	2.05118	1.03616	0.505154
CTSV	3.20585	1.61966	0.505219
RAB33B	2.09324	1.05806	0.505464
KMT2C	1.76174	0.890969	0.505732
JAG2	2.07636	1.05196	0.506639
TMED9	2.72776	1.38203	0.506654
MED12L	1.4616	0.741075	0.50703
RAVER1	1.65227	0.839527	0.508104
DTNA	1.97021	1.00136	0.50825
MAPK1	1.77212	0.902277	0.50915
GRK6	2.13275	1.08701	0.509677
POLR3E	2.7562	1.40629	0.510228
EEF1D	2.88696	1.47456	0.510767
VN1R1	1.83321	0.938181	0.511769
USP10	2.77809	1.42271	0.512118
CHD8	3.02561	1.54999	0.512289
WDR37	2.32916	1.19336	0.512356
SBNO2	2.19013	1.1225	0.512527
SLC23A3	2.23304	1.14507	0.512784
SCYL1	2.51533	1.29078	0.513165
NSMAF	3.05674	1.56934	0.513402
RECK	2.30153	1.18181	0.51349
LIPG	8.98468	4.61582	0.513743
SPEF1	1.66447	0.855777	0.514145
ADAMTSL5	2.74047	1.41036	0.514643
MAP6	4.88908	2.51906	0.515242
EDC3	2.0041	1.03323	0.515559
LRP5L	2.76594	1.42629	0.515662
KPNA4	3.20984	1.65571	0.515823
KCTD21	1.81242	0.936097	0.516491
CD44	2.48507	1.28565	0.517349
CDH13	7.53879	3.90164	0.517542
ABHD2	1.78674	0.925342	0.517893
ZDHHC2	2.61727	1.35549	0.517902
UNC13D	2.1006	1.08868	0.518272
KMT2D	2.07916	1.07763	0.518302
SEC24D	1.72936	0.898148	0.519353
GSDME	2.77008	1.43947	0.519648
PPP1R13B	3.88345	2.01805	0.519654
SUMO2	1.63645	0.850447	0.519691
TOX	1.96528	1.02135	0.519698
GNAI2	3.29342	1.71275	0.520053
KIAA1328	2.29011	1.19116	0.520135
LAMC1	2.47226	1.28686	0.520522
BMERB1	1.80341	0.939437	0.520922
FCMR	2.34604	1.2222	0.520962
TBCE	2.07964	1.08828	0.523302
FMO4	2.3102	1.20989	0.523717
DUSP18	1.3251	0.694646	0.524223
MRPS21	2.24475	1.17683	0.524262
SEC13	1.93276	1.01428	0.524782
NCOR2	2.07524	1.08957	0.525035
ECHDC2	2.75537	1.44767	0.525402
BCDIN3D	1.89887	0.997836	0.525489
CYP1A2	3.54348	1.86417	0.526084
GMEB1	2.27675	1.19785	0.526121
PLXNB2	4.21234	2.21651	0.526195
TRAPPC12	3.24732	1.71028	0.526673
P3H4	3.41409	1.79935	0.527038
PRR14L	2.21097	1.16559	0.527184
SYNPO	2.59851	1.37061	0.527458
IGF1R	1.44019	0.759842	0.527597
PID1	1.87654	0.990186	0.527667
GLUL	2.45342	1.29814	0.529116
MFAP3L	2.63768	1.39597	0.529243
NAPA	2.39514	1.26991	0.530201
RHOC	1.52769	0.810787	0.530729
FAM120A	2.01209	1.06884	0.531207
POU2F3	2.93476	1.55972	0.531465
TAF4	2.25162	1.19683	0.531542
TRAF6	1.89273	1.00672	0.531891
PCSK5	2.10904	1.12285	0.532398
MDH2	2.1699	1.15638	0.532919
B3GNT8	3.07937	1.64174	0.533142
PROSER3	1.49147	0.795293	0.533226
CEP128	1.9092	1.0182	0.533312
TOR2A	2.00321	1.06867	0.533475
NSD2	1.57752	0.842276	0.533924
MEIG1	2.75244	1.46968	0.533955
PDP1	3.00698	1.60566	0.533978
FLNA	3.90852	2.08887	0.534441
NSMF	2.70003	1.44318	0.534505
KIF18B	2.25233	1.20547	0.535211
GUCY1B1	2.09994	1.12423	0.535364
POU2F1	2.03758	1.09086	0.535368
ATG4B	3.30074	1.76786	0.535595
MED12	1.49132	0.798841	0.535661
SLC27A5	2.67507	1.43443	0.536223
NF1	1.82944	0.981856	0.536696
HGSNAT	2.23056	1.19766	0.536933
RASSF1	3.38095	1.81579	0.537064
KIAA0895L	3.96999	2.13655	0.538175
B3GNT4	0.912775	0.491622	0.538601
PDCD6	3.0763	1.66044	0.539752
CCDC32	1.80454	0.974868	0.54023
IAH1	1.91963	1.03743	0.54043
PRELID3A	2.14199	1.15787	0.540557
CASD1	2.1352	1.15446	0.54068
KIAA2013	2.34198	1.26643	0.540753
NEK6	2.06122	1.11597	0.541414
MAPK8IP3	2.43534	1.31857	0.541433
SLC10A7	1.86867	1.01226	0.5417
DENND4C	1.50648	0.81633	0.541879
COL4A1	4.49118	2.43449	0.54206
COMMD9	1.66476	0.902517	0.542131
SNRNP200	2.13318	1.15736	0.542553
TPST2	2.0189	1.09552	0.542631
ZBTB47	3.27513	1.77812	0.542916
LOXL2	2.34568	1.27427	0.543238
GNPTG	3.32076	1.80841	0.544577
EDEM3	2.55137	1.39113	0.545247
FIBCD1	4.50619	2.46037	0.545997
LRIG1	2.05905	1.12524	0.546483
L1CAM	2.08345	1.13876	0.546576
CNOT1	3.09805	1.69479	0.54705
FPGS	2.05617	1.12748	0.548341
PIK3R1	1.75152	0.962822	0.549705
ELMO3	1.68433	0.926282	0.549942
GAB1	1.16739	0.642144	0.550066
PPIL2	2.22007	1.22153	0.550221
ADAMTS17	1.84786	1.01708	0.550408
TCF7	1.48745	0.819352	0.550842
DNAH2	2.05343	1.13236	0.55145
NECTIN1	2.00901	1.10799	0.55151
KIAA0100	2.23493	1.23287	0.551639
ZBTB47	1.87718	1.03643	0.552118
DGKA	1.70066	0.940046	0.552754
DMTN	31.2281	17.2638	0.552829
MICAL2	1.96008	1.08388	0.552977
DST	2.58352	1.42898	0.553112
TXN2	1.95364	1.083	0.554349
LYPD1	1.95693	1.08499	0.554432
TMEM140	1.53551	0.852356	0.555097
PGAP2	2.41311	1.34087	0.555662
INTS11	2.48599	1.38182	0.555843
PPIC	2.09967	1.16724	0.555915
DNAAF5	1.8126	1.00843	0.556344
TNFRSF10A	2.03726	1.13385	0.556559
LPIN3	2.28233	1.27047	0.556656
SLC25A44	2.45456	1.36685	0.556861
PPP2CB	1.82838	1.01899	0.557319
CTBP1	2.5216	1.40617	0.557649
AL928654.3	1.48741	0.829596	0.557745
PRDM2	1.52255	0.84956	0.557984
HINFP	2.16648	1.21018	0.558591
TGFA	1.68736	0.942862	0.558779
TRPS1	1.29101	0.721424	0.558804
WNK4	2.25935	1.26277	0.55891
LIG3	1.76542	0.986876	0.559003
LDHD	1.3943	0.779459	0.559031
SIAE	2.11461	1.18275	0.559323
MTOR	1.76711	0.988558	0.559421
DBNL	2.45072	1.37181	0.559759
SELENOM	3.57869	2.00342	0.559819
NFYA	2.02063	1.13139	0.559921
POLR2G	1.85747	1.04289	0.56146
ACTR3	1.81172	1.01762	0.561686
SERPINB2	2.74025	1.5408	0.562286
ZNF587	1.92138	1.08044	0.562327
TEC	1.61609	0.908979	0.562455
METTL1	2.93293	1.65041	0.562715
C11orf24	2.27787	1.28222	0.562902
GNB1	1.69349	0.954173	0.563435
ADM2	1.70044	0.958181	0.563491
C12orf73	2.01408	1.13567	0.563866
ZNF761	1.77713	1.00243	0.564071
SLC5A6	2.31943	1.30843	0.564117
XXYLT1	2.47078	1.39384	0.564129
SLC39A6	1.77124	1.00027	0.564731
SP2	2.11618	1.19542	0.564893
TRIM5	1.55909	0.881101	0.565137
SLC35E1	2.3968	1.35472	0.56522
PUM1	1.78997	1.01245	0.565627
ARF3	1.96335	1.11091	0.565822
HAS3	2.02721	1.14712	0.565858
CLOCK	1.1456	0.648471	0.566054
NPIPB4	1.12893	0.639589	0.566544
RNF138	1.90633	1.08065	0.566874
ZFP41	2.5178	1.42819	0.567235
MYL6	1.71374	0.97254	0.567497
WDR77	1.92491	1.09322	0.567933
FBXO31	1.88192	1.06947	0.568286
FANCB	1.16071	0.659911	0.568542
USP22	2.40716	1.36863	0.568567
ZNF143	2.55482	1.4534	0.568883
HOMER2	1.9331	1.10107	0.569586
CHST12	2.63174	1.49976	0.569876
CLMN	2.97209	1.69454	0.570149
SIRT6	2.05006	1.16897	0.570213
NPTN	1.86913	1.06581	0.570219
SDHA	2.47635	1.41252	0.570406
CNOT2	1.66034	0.947872	0.570889
RFX2	1.62352	0.927376	0.571212
TNIP2	2.60018	1.48549	0.571302
C19orf47	3.30654	1.89059	0.571773
TRABD	2.9681	1.69743	0.57189
QRICH2	1.69229	0.968785	0.57247
DCPS	2.70732	1.55027	0.572621
ARHGAP23	1.84337	1.05555	0.572622
EPS8	2.27132	1.3007	0.572665
ABCC1	2.85486	1.63573	0.572963
TMEM117	1.5494	0.888236	0.573279
DYNLRB1	2.0641	1.18351	0.573379
TMEM106C	2.55528	1.46626	0.573815
SS18	1.94136	1.11418	0.573916
FGFR4	2.45874	1.41131	0.573998
RAP2A	1.67048	0.959831	0.574584
PDZK1IP1	3.42076	1.96664	0.574912
ZNF551	2.7812	1.59935	0.57506
PSMD4	2.21221	1.27316	0.575518
MNT	2.28787	1.31703	0.575658
SEPTIN10	1.75409	1.00984	0.575706
LRRC37B	2.89609	1.66916	0.576349
NR2F1	1.73979	1.00307	0.576546
ELOVL6	1.4087	0.812247	0.576594
GPN2	2.64612	1.52728	0.577177
SZT2	1.70303	0.984573	0.57813
ARID1A	1.62435	0.940354	0.578911
MAEA	2.22971	1.29175	0.579335
CTSA	3.11637	1.80817	0.580219
IL2RB	1.65616	0.960969	0.580239
FBXW5	1.99451	1.15782	0.580505
GPATCH2L	2.01258	1.16836	0.58053
BLVRB	2.65945	1.5442	0.580647
FAM83D	2.01938	1.17325	0.580994
RNF31	6.04608	3.5134	0.581104
GIPC1	2.74943	1.59791	0.581179
C11orf80	2.37763	1.38192	0.581218
CDK5R1	4.33031	2.51916	0.581751
PPFIA4	2.46704	1.43529	0.581785
PIK3CD	1.85372	1.07851	0.58181
SCLY	2.41	1.4033	0.582282
DAPK1	2.21085	1.28787	0.582521
NEO1	1.87742	1.09574	0.58364
SDCBP2	2.89505	1.69013	0.583802
KCNQ3	1.70483	0.996272	0.584383
PLA2G12A	2.14326	1.25264	0.584453
ADAM8	3.12555	1.83018	0.585555
ZNF430	2.70066	1.584	0.586522
MINK1	2.06192	1.20939	0.586536
ADAMTS1	2.26405	1.32968	0.587303
MEIS2	1.41827	0.833631	0.58778
TANC2	1.27077	0.749933	0.590138
SNAI2	2.48328	1.46568	0.590218
MAN2B2	2.06392	1.21825	0.590259
B9D2	1.95516	1.15502	0.590757
KIAA0586	1.40578	0.831436	0.591439
ABHD14A	1.74493	1.03281	0.591893
AC020915.5	1.46544	0.868695	0.59279
ZNF784	2.32081	1.37599	0.592892
OGDH	1.85051	1.0976	0.593131
SOGA1	1.65433	0.98141	0.593237
COL7A1	2.7618	1.63957	0.593661
WDR91	1.63425	0.970192	0.593662
C1orf116	2.16826	1.28745	0.593773
SCMH1	2.97557	1.76807	0.594194
APPBP2	2.28901	1.36116	0.59465
SMYD4	1.76003	1.04679	0.594759
UCK2	2.35525	1.40178	0.59517
ZKSCAN1	2.02256	1.20438	0.595472
APBB2	1.53664	0.9152	0.595584
OGFOD3	2.80001	1.66895	0.596053
TTC17	1.83959	1.09686	0.596256
SMG1	1.70339	1.01616	0.596552
OLFML3	2.14559	1.28107	0.597073
NT5C2	1.86875	1.11584	0.597103
BBS4	1.52226	0.909333	0.597358
MAPKBP1	1.84476	1.10213	0.597437
MTMR4	1.2196	0.729016	0.597748
PIGT	2.10497	1.25892	0.598071
FLVCR1	1.41422	0.845955	0.598176
CORO1A	1.83239	1.09667	0.598495
LNP1	2.50377	1.50048	0.599287
AK9	1.4204	0.851323	0.599355
NMRAL1	1.92123	1.15272	0.599991
CDC42BPB	1.65814	0.99504	0.600095
HSPA14	1.97104	1.18317	0.600276
PDK1	1.50515	0.903957	0.600575
CTBP2	1.63298	0.981195	0.600862
IPO8	1.71881	1.03346	0.601263
YPEL2	3.12572	1.87957	0.601322
ANKRD23	4.0543	2.43806	0.601353
MTMR3	1.35459	0.814608	0.601369
PDCD6IP	1.333	0.802008	0.601655
FBXO38	2.05468	1.23646	0.601777
JAGN1	2.4493	1.47437	0.601958
HIPK2	1.68342	1.01421	0.602469
GNB2	1.61366	0.972433	0.602627
KAT5	2.61934	1.57968	0.603084
CLINT1	1.75796	1.06066	0.603347
DENND1B	1.58154	0.954755	0.603688
ATP6AP2	1.91376	1.15724	0.604691
AFDN	1.49257	0.902701	0.604796
ZNF687	2.18394	1.32086	0.604807
SPATA33	2.49277	1.50807	0.604976
EIF2S3	2.83778	1.7172	0.605122
KIAA0355	1.54131	0.933648	0.605749
AGO2	2.19436	1.32941	0.605832
CLSTN3	2.09801	1.27154	0.606068
TUBB4B	1.89608	1.1493	0.606142
C19orf44	1.7505	1.06204	0.606703
NGF	1.82025	1.10547	0.60732
TXNL4A	2.75781	1.67687	0.608042
ZMAT3	1.2875	0.782895	0.608073
CORO1C	1.92279	1.16959	0.608276
KDM1B	1.25148	0.76135	0.608361
E2F2	1.52074	0.925264	0.608429
POLR2A	1.94957	1.18621	0.608451
NFRKB	1.85803	1.13204	0.609265
RAB26	1.58791	0.967801	0.609481
CASK	1.903	1.15989	0.609508
IFITM3	2.4577	1.49856	0.60974
ALPP	1.81101	1.10458	0.609928
HFE	1.45376	0.887132	0.610233
NPIPB11	2.41527	1.47513	0.610752
IL12A	1.74892	1.06837	0.610875
GABBR1	3.31935	2.02801	0.610965
GJB3	2.13615	1.30562	0.611201
ATXN1L	1.47213	0.899914	0.6113
ZSCAN22	2.82172	1.72565	0.61156
IGF2R	1.59319	0.974971	0.611964
USF2	3.12443	1.91214	0.611998
DPH2	1.46726	0.898299	0.612228
SLC12A7	1.69531	1.03856	0.612608
SEC14L2	1.45085	0.889143	0.61284
CPEB4	1.05543	0.647309	0.613311
GPAT4	3.48276	2.14149	0.614883
SRSF7	2.33144	1.43388	0.61502
NT5DC2	2.04379	1.25706	0.615062
NLRP3	2.17647	1.33875	0.615103
INVS	1.58897	0.977872	0.615414
KHDRBS3	2.01689	1.24175	0.615675
CLPP	1.88311	1.16006	0.616037
PSKH1	1.59067	0.980318	0.616294
CHERP	2.10462	1.29722	0.616366
ACTN1	1.86196	1.14803	0.616573
PPP2R2C	2.22943	1.37557	0.617007
PLA2G6	1.58871	0.981188	0.617599
BRPF1	2.09406	1.29396	0.617921
COPS7A	1.98978	1.22977	0.618045
ZNF12	1.92396	1.18966	0.618339
PAFAH1B3	1.34146	0.829736	0.618534
RTEL1	3.81789	2.36189	0.618636
MCC	2.55491	1.58087	0.618755
C10orf55	1.46313	0.905346	0.618772
ZFYVE26	1.16614	0.721693	0.618875
RNF227	2.92661	1.81125	0.618888
IKBKB	2.14564	1.32835	0.619095
TPST1	2.01046	1.2451	0.619312
GUCD1	3.21408	1.99092	0.619436
CPSF1	4.10964	2.54631	0.619594
EXOSC7	2.25541	1.39751	0.619626
GNA12	1.66085	1.02951	0.619867
DCAF1	1.56721	0.972201	0.620341
TMEM231	1.88441	1.16901	0.620356
ADAM10	1.70028	1.05523	0.620624
RSPH3	1.51464	0.940068	0.620655
SLC39A4	1.80557	1.12102	0.620867
TPM3	1.90909	1.18569	0.621075
ENPP2	1.6627	1.0327	0.621097
ZNF398	1.4245	0.88506	0.621312
MVP	2.93934	1.82749	0.621736
ACVR1	2.00124	1.24439	0.62181
ZSWIM6	1.58976	0.988706	0.621921
GFPT2	2.16176	1.34499	0.622175
DZIP1	2.13278	1.32734	0.622351
SPIDR	1.68041	1.0464	0.622705
MINDY1	1.30949	0.815632	0.622862
OASL	1.71668	1.0698	0.623182
C10orf88	1.51253	0.94282	0.623339
CIAO2B	2.28637	1.42552	0.623488
PDGFA	3.377	2.10572	0.623548
PTPN21	1.52242	0.949395	0.623609
RIMS3	1.29933	0.810472	0.623761
SLC9A1	2.16176	1.34874	0.623908
ARMC8	2.02208	1.26268	0.624448
SGK3	1.90696	1.19106	0.624586
NPIPB5	1.9931	1.24508	0.624696
VAT1	2.27928	1.4246	0.625021
PDLIM4	2.67944	1.67513	0.625177
G6PD	1.78397	1.11561	0.625352
FHL1	2.00533	1.25443	0.625547
PRPF39	1.94345	1.21598	0.625681
MFSD12	4.0752	2.55032	0.625813
PDXK	1.99835	1.25078	0.62591
SIRT7	2.36543	1.48092	0.626068
SNTB2	1.73096	1.08382	0.626139
PPP1R3B	1.92651	1.20701	0.626527
ATP10A	1.58906	0.996025	0.626802
RACK1	1.58911	0.996216	0.626901
ZNF577	3.06499	1.92484	0.62801
ULBP2	1.90013	1.19349	0.628108
CENPX	1.65732	1.04127	0.628285
WDR47	1.38038	0.867346	0.628337
TRUB2	1.62317	1.01999	0.62839
MFHAS1	1.60108	1.00612	0.628403
ZNF296	1.92717	1.21132	0.62855
BMP1	2.66363	1.67432	0.628585
DDX51	2.11304	1.32911	0.629002
LMF1	1.63322	1.02732	0.629016
CSNK1D	2.25388	1.41792	0.629102
TIMM13	3.35531	2.11514	0.630388
BLOC1S5	1.06618	0.672531	0.630783
CLPTM1L	2.1293	1.3433	0.630866
USP19	3.07982	1.94377	0.631132
CUBN	1.5071	0.95186	0.631585
ENKD1	3.34965	2.11951	0.632754
IKZF4	2.22051	1.40524	0.632845
KCNN3	3.54635	2.24486	0.633006
IARS1	1.78351	1.1305	0.633862
TLCD4-RWDD3	1.3925	0.882919	0.634052
EPB41L2	2.01007	1.27498	0.634299
ZCCHC24	0.958149	0.607805	0.634353
KIF1C	1.90656	1.20954	0.634408
RAI1	1.8402	1.16789	0.634655
FAAP100	1.79709	1.14071	0.634751
NPAS2	1.8939	1.20241	0.634884
NMU	2.88674	1.83352	0.635152
HYAL2	2.91843	1.85392	0.635245
CCND1	2.05843	1.30826	0.635566
RNASEH2A	1.51332	0.961929	0.635643
CTNNB1	1.93039	1.22706	0.635652
CLDN12	2.44505	1.55518	0.636052
POMGNT2	2.0647	1.31331	0.636079
CHN2	1.62309	1.03268	0.636246
RPL17	1.89274	1.20534	0.636825
CFAP20	1.93991	1.23561	0.63694
BRSK2	3.16701	2.01724	0.636954
IFT27	1.17762	0.750399	0.637216
INO80	1.73192	1.1037	0.637267
SCUBE3	2.13813	1.36269	0.637328
PIP4P2	1.1767	0.750079	0.63744
PXMP2	1.91635	1.22157	0.637446
DDX19B	1.12231	0.715919	0.637898
ATRN	1.9743	1.26009	0.638246
MORN1	1.90762	1.21767	0.638321
CACTIN	2.53261	1.61909	0.639297
AP2A2	1.96975	1.25997	0.639661
DAGLA	1.7982	1.15024	0.639664
DENND1A	2.2209	1.42186	0.640217
TMTC2	1.47333	0.943265	0.640226
TBC1D8	1.97942	1.26768	0.640429
PPP1R3F	1.62113	1.03836	0.640513
GYPC	2.2012	1.41026	0.640675
SFSWAP	2.46714	1.58191	0.64119
MAPK3	1.78584	1.14525	0.641293
SORBS3	1.25618	0.805685	0.641378
PPIF	2.83132	1.81621	0.641471
BMP8B	2.24023	1.43829	0.642028
ANKRD50	1.80948	1.16175	0.642033
ATAD3B	2.58629	1.66057	0.642067
HEG1	1.57644	1.01302	0.642602
UBE2O	2.30565	1.48185	0.642701
GDPD5	3.5237	2.26614	0.643115
ZIC2	4.29879	2.76653	0.643559
FUT10	2.08824	1.344	0.643603
FBXO9	1.81767	1.17072	0.644078
SCPEP1	2.59561	1.67209	0.6442
GSTO2	3.02281	1.94815	0.644484
SAP130	1.75081	1.12854	0.644583
CYFIP2	2.1013	1.35516	0.644916
PCNT	2.72153	1.75575	0.645134
DTNB	1.75571	1.13278	0.645195
SPG11	3.88605	2.50941	0.645746
VLDLR	1.6262	1.05027	0.64584
PXDN	1.82338	1.17824	0.646187
PLEKHA3	0.995043	0.643153	0.646357
EMC8	2.23105	1.44225	0.646444
RPL28	2.6882	1.73798	0.646521
RASAL2	1.34085	0.867356	0.64687
ARFGEF1	2.2397	1.44949	0.647182
NSMCE1	1.42171	0.920658	0.64757
MTMR8	1.25416	0.812185	0.647594
DHCR24	2.40033	1.5565	0.648456
MAMDC2	1.77169	1.14956	0.648849
WDCP	1.61782	1.05054	0.649353
GLIPR1	1.54134	1.0015	0.649761
SLC7A6OS	2.02563	1.31692	0.650129
S100A2	2.27193	1.47705	0.65013
GIN1	1.14363	0.743527	0.650145
MYO9A	3.51593	2.28596	0.650171
AC022966.1	2.39737	1.5597	0.650588
PEAK1	1.59721	1.03914	0.650595
B4GALT7	2.57753	1.67702	0.65063
DGKQ	1.897	1.23476	0.650903
HAGH	2.24464	1.46105	0.650908
AC114490.2	0.950289	0.618782	0.651151
TBC1D9B	2.21862	1.44525	0.651416
IVD	1.49698	0.975196	0.651443
NCKIPSD	2.27426	1.48166	0.651492
CLU	1.42942	0.932282	0.652208
DMTF1	1.66111	1.08372	0.652408
PQBP1	1.99804	1.30399	0.652633
SMIM14	2.00276	1.30785	0.653025
POP4	1.44631	0.944856	0.653287
KANK2	1.39834	0.913958	0.6536
ECPAS	2.55135	1.66835	0.653907
PTPRS	1.92515	1.25967	0.654325
FAM43A	4.69574	3.07294	0.65441
HERC1	1.46264	0.957265	0.654478
GGT7	1.98636	1.30014	0.654532
NARS1	1.98335	1.29942	0.655165
SMCHD1	1.27905	0.838356	0.655454
FIGN	1.27472	0.835556	0.655482
ZNF609	1.53273	1.00504	0.655716
TRRAP	1.66225	1.09013	0.655812
TBL1XR1	1.73569	1.13849	0.655926
MYORG	2.39168	1.56887	0.655972
GBA2	1.98862	1.30475	0.656108
MCRIP1	2.44197	1.60368	0.656717
ITCH	1.64159	1.0784	0.656926
ENTPD5	1.44992	0.952533	0.656957
HACL1	1.54889	1.01776	0.657088
KRT14	1.32134	0.868303	0.65714
OTUD5	2.61742	1.72031	0.657252
PLAT	1.87732	1.23389	0.657262
DNAJB4	1.50418	0.988877	0.657418
MED24	2.56625	1.68777	0.657681
PALLD	1.63441	1.075	0.657726
OAS3	1.59458	1.04907	0.657897
SECISBP2L	1.36888	0.900907	0.658132
TMEM81	12.2918	8.09013	0.658175
DAG1	1.67862	1.10494	0.658245
TAOK1	1.95108	1.28448	0.658344
AKAP9	1.42554	0.938895	0.658624
RNF10	2.45204	1.61582	0.65897
QKI	1.18745	0.782613	0.659072
LZTR1	2.79116	1.83962	0.659086
CX3CL1	1.58717	1.04643	0.659305
EPHA3	1.32639	0.874952	0.65965
ZC2HC1A	0.940478	0.620466	0.659734
DPP8	1.96361	1.2956	0.659806
STS	1.18478	0.781805	0.659876
AL445423.3	1.51699	1.00105	0.659895
CAPNS1	1.89271	1.24932	0.66007
DMAC2L	1.75665	1.1603	0.66052
CNPY2	1.79138	1.18357	0.660705
TPCN1	2.05848	1.36082	0.661077
RSKR	1.43578	0.949359	0.661217
ACP7	2.56709	1.69747	0.661242
RAB3A	1.41786	0.937774	0.6614
NUP214	2.30009	1.52134	0.661426
HJURP	2.30038	1.52162	0.661465
MYO5A	1.3809	0.913447	0.661486
SYT17	1.49565	0.989422	0.661535
SNAP91	0.850248	0.562496	0.661567
CNTNAP1	1.78075	1.17835	0.661715
ZFAT	1.80485	1.19575	0.662522
CHST11	2.29276	1.52018	0.663037
KIF23	2.14506	1.42248	0.663142
KLF13	1.52108	1.00908	0.663396
AL136295.5	1.29385	0.858643	0.663636
KIAA0930	2.20831	1.46624	0.663963
COMT	2.25363	1.49636	0.663975
SIPA1L2	1.58291	1.05145	0.66425
TMEM138	1.68084	1.11666	0.664343
UXS1	2.90051	1.92735	0.664485
MED19	1.94158	1.29031	0.664568
ABCB6	17.1374	11.3916	0.664722
UQCR10	2.57081	1.70915	0.664828
FAM126A	1.81267	1.20519	0.664869
IRGQ	2.81876	1.87446	0.664995
WDR1	2.02809	1.34985	0.665578
ADCY7	1.74849	1.16417	0.665815
SEMA6B	3.08105	2.05166	0.665895
INTS9	1.63487	1.08962	0.666485
SMARCA4	2.33185	1.55416	0.666493
SAR1A	2.47006	1.64706	0.666808
HIVEP1	1.53696	1.02509	0.666959
ZNF543	2.49188	1.66312	0.667418
TUBGCP5	1.70776	1.14035	0.667749
HUWE1	2.06095	1.37679	0.668037
HSF1	1.97047	1.31703	0.668382
LTB4R2	1.13034	0.755501	0.668384
MYZAP	1.66621	1.11383	0.668481
MMAA	2.25583	1.50955	0.669179
MED23	1.80297	1.20703	0.669468
MTG1	2.20326	1.47599	0.66991
IDH3G	2.28071	1.52872	0.670281
HEATR5A	1.59753	1.07084	0.670311
SLC23A2	1.89152	1.26816	0.670445
RNF187	1.5796	1.05942	0.670692
RPA1	1.63366	1.09645	0.671161
WDR59	2.23027	1.49699	0.671217
SART3	2.0766	1.394	0.671292
RHPN2	1.58911	1.06725	0.671599
LAMA5	2.03875	1.36952	0.671745
ZBED4	1.62815	1.09373	0.671764
FBP1	1.34369	0.902844	0.671912
PRMT1	2.34245	1.57468	0.672236
RALGDS	1.42202	0.95608	0.672339
DHX30	1.85756	1.25006	0.672959
PSTPIP2	1.4582	0.98135	0.67299
EMC4	1.58493	1.06694	0.673177
XPO6	2.65441	1.78721	0.673299
TENT4A	1.57943	1.06349	0.673337
ZNF607	1.08553	0.731034	0.673435
CARHSP1	1.61787	1.08965	0.673509
PPT2-EGFL8	1.47391	0.992779	0.673569
TBC1D20	1.70132	1.14608	0.673639
FAM193A	1.47052	0.991059	0.67395
LAMP2	1.46957	0.990441	0.673964
TRIM32	1.71679	1.1574	0.674164
AC009163.5	2.01925	1.36228	0.674644
LIMK1	1.84489	1.24476	0.674708
FEM1B	2.74173	1.84991	0.674722
P2RY11	4.87581	3.29174	0.675115
ATP6V1A	1.29944	0.877592	0.675361
TLE6	1.69451	1.14445	0.675384
LPCAT2	3.3146	2.23865	0.675391
GRK3	1.74289	1.17739	0.675537
ABLIM1	1.51488	1.02366	0.675735
CENPM	1.39892	0.945337	0.675763
EVL	1.77845	1.20244	0.676117
SLC26A6	1.72329	1.16587	0.676539
ATL1	1.61624	1.09395	0.676848
DARS1	2.11453	1.43162	0.677039
CD59	1.65391	1.1199	0.677123
TM9SF4	1.68629	1.142	0.677225
SDHAF4	1.25841	0.852569	0.677498
TOMM40	2.22004	1.50433	0.677614
KLHL24	1.3733	0.930683	0.677698
BTBD3	1.34349	0.911012	0.678092
C16orf58	2.10942	1.43054	0.678164
H2AC6	1.76009	1.19378	0.678248
MERTK	1.79584	1.21833	0.678419
KIFC3	3.01257	2.04403	0.678501
PRICKLE3	1.41087	0.95764	0.678761
SLC6A6	2.01302	1.36675	0.678952
SNX22	1.86771	1.26829	0.679059
SRSF1	2.13448	1.44945	0.679066
TMEM19	1.63376	1.10979	0.679287
DCUN1D2	1.516	1.02993	0.679377
RTEL1-TNFRSF6B	2.899	1.96986	0.679494
CCDC92	1.7551	1.1933	0.679903
ZNF280D	1.75569	1.19404	0.680097
RSF1	1.22508	0.833607	0.680453
ECM1	2.71498	1.84744	0.680461
FAHD1	3.54244	2.41222	0.68095
ARHGAP21	1.631	1.11149	0.681477
AGBL3	0.800398	0.54556	0.681612
ADCY6	1.974	1.34565	0.681687
AP3M2	1.36539	0.930889	0.681775
TOM1	2.14743	1.46429	0.681883
OPA3	2.01552	1.37449	0.68195
CDC37	2.48051	1.69169	0.681995
ZCCHC14	1.6203	1.10625	0.682747
SLC30A5	4.38528	2.99456	0.682866
OPN3	1.47688	1.00909	0.683259
QSOX2	1.58293	1.08166	0.683329
ZNF846	1.81009	1.23694	0.68336
FMN1	1.34958	0.922364	0.683447
DISP1	1.4195	0.970485	0.68368
CBLB	1.89546	1.29646	0.68398
ZNF235	0.862405	0.589905	0.684023
PTGES3L-AARSD1	1.25732	0.860133	0.684099
UBASH3B	1.69538	1.15991	0.684161
SLC25A16	2.19705	1.50314	0.684162
SREBF1	3.26812	2.23637	0.684299
PNP	1.66531	1.13967	0.684357
GPI	1.47348	1.0087	0.684572
NOB1	1.82048	1.24628	0.684588
BRD3	1.92848	1.32036	0.684664
SUN3	0.983992	0.673811	0.684772
RNF2	1.34216	0.920153	0.685574
DNER	1.42188	0.975063	0.685755
TJP1	1.47392	1.01099	0.685914
KCNC4	3.09094	2.12029	0.685968
RDH13	1.69602	1.16431	0.686495
ADGRA3	1.72626	1.18518	0.686555
TCN1	0.767047	0.526653	0.686598
RUVBL2	1.87943	1.29063	0.686713
CHM	2.14449	1.47269	0.686729
MR1	1.27522	0.875818	0.686795
KCTD10	1.58385	1.08835	0.687153
TRMT61A	2.41579	1.66071	0.687438
CLDND1	1.71876	1.18162	0.687481
ABHD10	1.5848	1.08965	0.68756
RSBN1	1.44942	0.997203	0.688002
PRICKLE1	1.56696	1.0785	0.688274
SRCAP	0.978068	0.67351	0.688613
USP35	1.43972	0.992531	0.689393
ZDHHC18	1.45234	1.0016	0.689645
DYRK2	2.87744	1.98487	0.689805
URB2	1.79798	1.24042	0.689898
NOMO3	1.15286	0.795517	0.690036
AC107871.1	12.8479	8.87273	0.690596
EPG5	1.52794	1.05521	0.690608
PGM3	1.53869	1.06312	0.690924
ATF5	1.74988	1.21041	0.691711
IFNGR1	1.67584	1.15974	0.692037
EIF2B2	1.54122	1.06725	0.692469
NACC2	1.5673	1.08556	0.692635
DICER1	1.51941	1.05266	0.69281
SNTB1	1.02612	0.711346	0.693237
SPRTN	1.55075	1.07518	0.69333
FAM219A	1.64279	1.13902	0.693345
BCOR	1.43967	0.998508	0.693567
ZNF341	1.5645	1.08509	0.69357
ZNF503	1.3379	0.927931	0.693574
SS18L1	1.96729	1.36446	0.693574
MYCBP2	1.44194	1.00027	0.6937
PLOD3	2.56016	1.77606	0.69373
SNRPA	1.81475	1.25927	0.69391
ADAM19	1.82519	1.26706	0.694211
FAM149A	3.87726	2.69254	0.694445
ARHGEF6	1.02113	0.709325	0.694646
LANCL2	1.92652	1.33869	0.694878
PACC1	1.67676	1.1654	0.695029
MAST1	1.42676	0.991703	0.695072
ZC3H14	1.91477	1.33122	0.695236
KLHL17	2.39884	1.66807	0.695362
CPLX1	1.76663	1.22867	0.695487
CSK	2.20372	1.53359	0.695907
TMEM258	2.46284	1.71395	0.695926
EHMT2	2.40599	1.6747	0.696057
SLC36A1	1.62481	1.13124	0.696231
PNPLA2	2.52692	1.75958	0.696332
CMC4	1.49845	1.04357	0.696434
ZFHX3	1.8619	1.29736	0.696793
ANK2	1.95616	1.36331	0.696931
SLC9A7	1.58854	1.10792	0.697448
NUTF2	1.92452	1.34234	0.697496
LPAR5	1.61801	1.12858	0.697512
ZSCAN5A	1.73026	1.20735	0.697787
RGS2	2.55717	1.78484	0.697975
C11orf45	1.86324	1.30074	0.698108
PPP1R3E	1.98819	1.38806	0.698152
GCLM	1.10261	0.770081	0.698414
CYTH3	2.18984	1.53009	0.698725
STARD13	1.56838	1.09649	0.699123
CTSD	2.75779	1.92821	0.699185
ASB3	1.68426	1.17766	0.699216
EFNA1	2.21812	1.55098	0.699231
VWA1	2.6112	1.82603	0.699307
STARD3	2.14489	1.50047	0.699556
MREG	1.31881	0.922867	0.699772
CADPS2	1.40945	0.986305	0.69978
ZNF814	4.12216	2.88494	0.69986
CEP83	1.64351	1.15115	0.700426
CYB5D2	1.59173	1.11507	0.700542
FICD	2.53186	1.77372	0.70056
B4GALT6	1.11244	0.779559	0.700766
SOX13	1.43824	1.00814	0.700952
PCDH7	2.16475	1.51768	0.701092
ZNF276	3.01958	2.11701	0.701095
OSTM1	4.503	3.15882	0.701493
DCAKD	1.85216	1.29938	0.701548
PTPRG	1.37244	0.96308	0.701729
TSC1	1.49951	1.05246	0.70187
P4HTM	2.44897	1.7201	0.702377
POLD2	1.58185	1.11149	0.702653
GNB1L	1.3745	0.966407	0.703098
CALR	2.48052	1.74438	0.703233
ARHGAP24	1.25474	0.882405	0.703258
FAM13B	1.89392	1.33244	0.703537
TBX19	0.996902	0.701579	0.703759
SERINC3	1.82007	1.2811	0.703876
SNAI1	3.65213	2.57133	0.704064
PLA2G4A	1.26536	0.890939	0.704098
NBPF12	1.56052	1.09895	0.70422
ZNF470	2.66546	1.8775	0.70438
MFAP3	1.07136	0.755054	0.704765
UBB	1.68014	1.18416	0.704798
NUP62	1.49332	1.05303	0.705161
EMC1	2.18525	1.54192	0.705604
PEPD	1.48243	1.04611	0.705668
MSX2	1.60162	1.13025	0.705689
MLLT6	1.74125	1.22987	0.706315
LNPK	1.71789	1.21391	0.706626
UXT	1.69098	1.19504	0.706717
SPIN1	1.33129	0.940904	0.706759
ZBED6CL	2.02581	1.43183	0.706795
ASIC1	2.28493	1.61599	0.707241
DDX39A	1.72658	1.2214	0.70741
MATN3	1.33248	0.942708	0.707482
DHX38	3.8377	2.71593	0.707696
CFP	4.47872	3.16967	0.707718
RORA	0.952844	0.674898	0.708298
PTMA	1.81263	1.28395	0.708335
SFT2D2	2.68105	1.89909	0.70834
CBLL1	1.60521	1.13725	0.708474
EML1	1.40377	0.995388	0.709082
SIK3	1.69586	1.20388	0.70989
FANCD2	2.7131	1.92693	0.710229
CD163L1	2.32438	1.65095	0.710273
PRAG1	1.54565	1.09806	0.710419
WNT2B	1.3817	0.981665	0.710476
ATM	1.06719	0.758304	0.710562
NCAPD3	1.47837	1.05063	0.710666
NPLOC4	1.8853	1.34	0.710765
LRP10	1.52587	1.08468	0.710859
MEX3C	1.43324	1.0189	0.710905
FXYD5	1.82992	1.30101	0.710968
WDR41	2.0473	1.4564	0.711379
TAF5L	1.90273	1.35389	0.71155
SLC9A8	3.5546	2.52932	0.711563
ELL	2.49541	1.77622	0.711797
NOTCH2	1.54448	1.09949	0.711881
IQGAP3	1.89703	1.3509	0.712113
GRIK4	2.53375	1.80638	0.712927
FBXW7	1.71116	1.22009	0.713018
DCTN5	1.48044	1.05595	0.713271
MICAL1	2.06417	1.47364	0.713917
LNX2	1.17508	0.838928	0.713933
ZNF234	1.05591	0.754501	0.714552
GRAMD1C	1.48189	1.05909	0.714691
SH3RF1	1.70122	1.21592	0.714733
APPL2	1.55736	1.11368	0.715107
CSAD	1.0956	0.783539	0.715166
HOMER1	1.11515	0.798026	0.715622
DBF4B	1.20929	0.865889	0.716028
ACTN4	1.86384	1.3354	0.716481
NADK	2.45205	1.75696	0.716529
GORASP2	1.57832	1.13126	0.716749
SETD1A	1.90055	1.36266	0.716983
UCKL1	1.84203	1.32084	0.717054
RIC3	1.67508	1.20135	0.717191
BARD1	1.85453	1.33065	0.717514
SPATA24	1.59565	1.14576	0.718048
MICALL1	1.4476	1.0397	0.718225
FAM102A	1.23899	0.890661	0.718862
UPF1	1.98674	1.42822	0.718876
TMEM91	2.05695	1.48008	0.719553
PGS1	1.65586	1.19148	0.719558
SYNGR3	1.5129	1.08954	0.720166
ZNF136	1.66133	1.19656	0.720242
ZNF827	1.10326	0.79504	0.72063
CACNA2D4	1.96564	1.41652	0.720636
FAM9B	1.535	1.10622	0.720662
NAAA	1.48911	1.07331	0.720773
UGGT2	1.10212	0.794546	0.720927
GPX4	1.78665	1.28811	0.720963
SFXN1	1.23391	0.890097	0.721364
DOLK	1.69347	1.22163	0.721376
ZNF841	2.31447	1.66962	0.721381
ATP2B4	1.95208	1.40858	0.721576
STAT6	1.6337	1.17978	0.722151
TRMT1	1.70253	1.22972	0.722289
HELZ2	1.26969	0.917131	0.722324
FBXO24	1.61849	1.16921	0.722406
GPR161	1.70352	1.23073	0.722459
PCGF2	1.78638	1.29093	0.72265
SPECC1	1.17315	0.847795	0.722668
TM7SF2	2.98223	2.15581	0.722887
PLEC	1.97707	1.42958	0.723079
PCBP2	1.68526	1.21868	0.723138
XYLB	1.27919	0.925375	0.723406
ACAD11	1.39682	1.01062	0.723517
WDR43	1.95326	1.41363	0.723727
PDPK1	1.14807	0.830979	0.723808
KDM4C	1.71392	1.24072	0.723909
KCNH1	0.980332	0.709682	0.72392
TBCB	1.8131	1.31281	0.724069
IL4I1	1.3618	0.98611	0.724122
ADSL	1.39349	1.0097	0.724586
TM7SF3	1.32934	0.963388	0.724714
TCAP	3.60569	2.61418	0.725016
ATP2A2	1.54982	1.12375	0.725088
TRAP1	1.50315	1.08999	0.72514
EIF3I	1.52869	1.10875	0.725291
UBA1	1.65024	1.19692	0.725304
REXO5	1.57736	1.14511	0.725964
KRBOX1	1.38236	1.00358	0.725989
BICRAL	1.21191	0.880876	0.72685
LRRC8E	1.93906	1.4095	0.726899
MYO19	2.36559	1.71983	0.727017
BMPR2	1.17868	0.857057	0.727136
KIF27	1.24354	0.904373	0.727256
KLHL29	1.46739	1.06721	0.727287
CCDC124	1.9979	1.45322	0.727374
ZSWIM1	1.42647	1.038	0.727671
ARHGAP40	1.99258	1.45005	0.727725
ZNF433	1.86106	1.35467	0.7279
H3-3B	1.37772	1.00285	0.727904
BAZ2B	1.8573	1.35209	0.72799
SLC11A2	2.11138	1.53741	0.728154
GRN	2.27864	1.66023	0.728606
RNF41	1.51261	1.1022	0.728676
CLCN4	1.13427	0.826867	0.728985
TOP3B	1.40406	1.02411	0.729396
TFRC	2.11459	1.54291	0.729647
GRK2	2.07669	1.51525	0.72965
NCOA7	1.0887	0.795339	0.730537
PIEZO1	3.89177	2.84346	0.730634
BAZ2A	1.27671	0.932868	0.730682
TFDP1	1.30906	0.957377	0.731345
PLBD2	1.8395	1.34531	0.731345
FBXO10	1.30889	0.957409	0.731468
UQCRC2	1.37856	1.00871	0.731713
MCM2	1.85771	1.35934	0.73173
HYAL3	1.38002	1.01015	0.731982
COG5	1.86791	1.36731	0.731998
APCDD1L	1.49043	1.09102	0.732016
RPL27	1.90119	1.39208	0.732215
ORAI1	2.26938	1.66219	0.732441
TUBA1A	1.85902	1.362	0.732641
LETM2	1.36956	1.00408	0.733138
FEZF1	1.18853	0.871767	0.733482
FGF5	1.19011	0.873006	0.733548
SEC23IP	2.18052	1.60003	0.733784
MIF	2.04742	1.50262	0.733911
CEP170	1.66904	1.22509	0.734007
ERGIC1	1.92736	1.41482	0.734075
NREP	1.01478	0.745189	0.734336
MMP11	2.57519	1.89172	0.734595
TMEM241	1.70295	1.25101	0.734613
ZNF800	1.77053	1.30085	0.734722
SPRED2	1.31482	0.966223	0.734871
ZNF180	1.12582	0.82752	0.735036
RBFOX2	1.56467	1.15021	0.735114
MIER3	1.0295	0.756868	0.735178
AGO1	1.25636	0.923857	0.735343
TGFBRAP1	1.46349	1.07703	0.735929
EEF1AKMT3	1.19274	0.877924	0.736055
MORC3	1.03132	0.759152	0.736094
SETD9	1.49843	1.10327	0.736287
ZNF16	2.85584	2.1032	0.736456
SELENOH	1.67814	1.23605	0.73656
TSSC4	2.02876	1.49453	0.736673
SLC22A3	2.15362	1.58687	0.736838
AOC2	2.20861	1.62775	0.737002
TFB1M	3.17667	2.34134	0.737044
ZBTB34	1.68087	1.23902	0.737128
SNX27	1.23021	0.906903	0.737193
EVC	1.31009	0.965825	0.737219
XPO7	1.18694	0.875132	0.737299
MRPL43	1.55767	1.14892	0.737589
ADRB1	2.20742	1.62856	0.737767
NBPF15	1.16775	0.861654	0.737877
MFSD4B	1.60581	1.18505	0.737975
ELOVL1	1.95657	1.44405	0.738054
SLC4A4	2.32745	1.71797	0.738135
ENDOG	3.60184	2.65897	0.738226
SETD6	2.07571	1.53334	0.738704
TRIM7	1.20462	0.889881	0.738721
KIAA1217	1.66609	1.23088	0.738786
SYS1	1.82716	1.35075	0.739266
MAPK9	1.2916	0.955024	0.739414
PTPN13	1.36803	1.01154	0.739417
TNFSF13	0.850703	0.629074	0.739475
KLHL8	1.49495	1.10565	0.739592
PCYT1A	1.67769	1.24099	0.739703
NRROS	1.54109	1.14011	0.739804
KAT6A	1.33834	0.990512	0.740105
GNPTAB	1.42548	1.05525	0.740282
GTF2IRD1	1.73328	1.28327	0.740371
CIAO3	1.60112	1.18544	0.740384
MOB3B	1.32068	0.978202	0.740682
ATP6V1G2-DDX39B	1.21951	0.903275	0.740686
AC253572.1	1.8421	1.36466	0.740815
TMEM143	1.69533	1.25711	0.741511
TRIM16	1.61907	1.20069	0.741592
UBXN11	1.77066	1.31324	0.741665
BBIP1	0.963068	0.714393	0.741788
LRRC46	1.3758	1.02137	0.742384
CLCN6	2.10389	1.56215	0.742507
SDHAF2	1.84248	1.36869	0.742852
ADH5	1.34456	0.998832	0.74287
TULP4	1.12308	0.83432	0.742889
ZNF2	1.4451	1.07405	0.743237
COMMD3-BMI1	1.16787	0.868439	0.743607
ITGB1	1.85587	1.38081	0.74402
GSTM1	1.63772	1.21884	0.744232
OGDHL	9.84081	7.32865	0.74472
MKI67	1.42504	1.06232	0.745469
PEX3	1.3862	1.03443	0.746233
TUBB6	1.90351	1.42059	0.746301
TRIM35	1.19466	0.891689	0.746392
ENTPD7	1.55172	1.15844	0.746553
RABEPK	1.37493	1.02652	0.746594
DYRK1A	1.61689	1.20762	0.746881
CIT	1.2035	0.899097	0.747069
ALG12	1.97258	1.4739	0.747193
SLC4A2	4.48457	3.35153	0.747347
PHLDB1	1.43694	1.07404	0.747447
MAPRE2	1.38157	1.03283	0.747578
FHL2	1.96501	1.46935	0.747758
GABARAPL2	1.2353	0.923982	0.747979
PSEN2	2.41087	1.80382	0.748206
ASB7	1.43377	1.07288	0.748288
TTLL3	1.88612	1.4115	0.74836
ZNF335	1.82162	1.36345	0.74848
GLI3	1.01021	0.756151	0.748512
CALCOCO1	1.66353	1.24564	0.748794
NEK1	1.43222	1.07292	0.74913
FDX2	1.65755	1.2419	0.749234
TRAPPC2B	2.0048	1.50284	0.749625
DCAF15	2.85795	2.14314	0.74989
ZBTB39	1.38851	1.04123	0.749891
EIF4G2	1.53891	1.15428	0.750064
CSPG4	1.86328	1.39767	0.750114
PARP6	2.06654	1.55027	0.750173
ZNF76	1.83554	1.37714	0.750266
CAND1	1.70901	1.28226	0.750296
CHST3	1.55669	1.16802	0.750323
ZNF778	1.08159	0.811672	0.750443
MRPS11	1.815	1.36222	0.750533
AC087632.2	0.778086	0.5844	0.751074
PRKD3	1.31099	0.984661	0.751085
ADIPOR1	1.721	1.29321	0.751426
MGAT4B	2.50007	1.87888	0.751534
C11orf58	1.42415	1.07057	0.751729
DHFR2	1.41297	1.06222	0.751765
CORO7	2.2206	1.66961	0.751874
NDFIP2	1.40002	1.05266	0.751893
RPAP1	1.71366	1.2885	0.751898
TYMS	1.74268	1.31046	0.751981
KIAA0895	1.16269	0.874501	0.752133
FAM49A	0.979412	0.737253	0.752751
SAR1B	1.33446	1.00493	0.753059
ZSCAN32	1.67248	1.25955	0.753108
ACCS	1.97912	1.49059	0.75316
SLC22A18	1.3113	0.987645	0.753181
RC3H1	2.02324	1.52405	0.753271
MED14	1.68313	1.26807	0.753399
CCDC61	1.35153	1.01836	0.753486
DNHD1	3.02844	2.282	0.753525
NLN	1.55643	1.17292	0.753598
PLEKHM2	2.0744	1.56349	0.753709
ACLY	1.40259	1.05723	0.753772
ATP8A1	0.960042	0.723738	0.75386
GALT	1.35192	1.0193	0.753963
CNTNAP3	1.63287	1.23137	0.754112
ZNF614	1.38976	1.04816	0.754199
FAM214B	2.30264	1.73685	0.754286
TECR	1.5073	1.13763	0.754745
TSC2	1.47041	1.11085	0.755469
COQ2	1.57034	1.18639	0.755494
PICALM	1.24411	0.939923	0.755499
ZNF26	1.83929	1.38978	0.755606
PON3	1.29822	0.980952	0.755615
LRIG2	1.7885	1.35145	0.755631
SUPT3H	1.67049	1.2623	0.755645
ITPR2	1.17386	0.887211	0.755807
POLR3K	1.67425	1.26541	0.755807
SLC1A5	2.35788	1.7823	0.75589
CRYL1	1.53533	1.1606	0.755931
REEP2	2.3506	1.77709	0.756016
NAT9	2.41708	1.8276	0.756119
LBH	1.26785	0.958868	0.756293
CMBL	1.49006	1.12697	0.75633
KLHDC10	1.72873	1.30785	0.756538
DAGLB	2.90889	2.20123	0.756727
VAMP8	1.21163	0.917324	0.757102
TCN2	1.64462	1.24535	0.757228
STK35	1.52734	1.15669	0.757324
SAMD15	1.72391	1.30559	0.757341
TAF6L	2.01392	1.52546	0.757456
GATD3B	3.19451	2.42015	0.757598
ZHX2	1.35519	1.0267	0.757608
AFF1	1.08337	0.820774	0.75761
ZNF618	2.94433	2.23095	0.75771
GSR	1.42265	1.07797	0.757717
RUNDC3B	1.5073	1.14212	0.757727
HSF2	1.38298	1.04797	0.757762
MKRN1	1.58069	1.19794	0.757858
FILIP1L	3.02729	2.29471	0.75801
FCF1	0.974952	0.739145	0.758135
BICC1	1.53345	1.16256	0.758136
AP2M1	1.81765	1.37812	0.758188
SERAC1	1.44252	1.09385	0.75829
SOCS7	1.63788	1.24206	0.758332
DPP9	1.85458	1.40676	0.758533
STIM2	1.62057	1.22939	0.758618
ARIH2	1.6158	1.22608	0.758808
ELMO2	1.43328	1.08788	0.759016
IQCE	2.14992	1.63201	0.759105
LXN	1.93708	1.47048	0.759124
IDUA	1.54249	1.1716	0.759551
CCDC9B	1.41277	1.07309	0.75957
ZNF407	1.754	1.3323	0.759582
SMPD2	1.57167	1.19386	0.759615
GGA1	1.71489	1.30271	0.759644
CAMTA2	1.6386	1.24479	0.759668
SELENOO	2.18029	1.65638	0.759708
PTDSS2	1.59654	1.21319	0.759888
IDH3A	1.39277	1.05902	0.760369
GSTM3	1.29279	0.983229	0.760548
TRIP12	1.20614	0.917642	0.76081
PACSIN2	1.39499	1.06135	0.760826
SCFD2	1.58025	1.20304	0.761297
ALG1	1.75581	1.33712	0.76154
RBMS1	1.48768	1.13326	0.761762
AP003419.1	2.33668	1.78013	0.761819
TNK2	3.09199	2.35577	0.761897
SHMT2	1.45475	1.10841	0.761925
HK2	1.50235	1.14468	0.761928
TSG101	1.17368	0.894384	0.762036
GMPPB	1.7885	1.36368	0.762473
NFYC	1.81038	1.38205	0.763399
PRRT3	1.72698	1.31867	0.76357
MARCHF8	1.33394	1.01931	0.764135
MPV17	1.34076	1.02489	0.76441
NUDCD3	1.62375	1.24125	0.76443
GOLGA3	1.18771	0.907931	0.764435
AURKB	2.01033	1.53718	0.764641
AKT1	1.83925	1.40638	0.764651
FAM114A1	1.37129	1.04873	0.764778
POLR2J3	1.58319	1.21083	0.764804
KIRREL1	1.39179	1.06464	0.764945
FURIN	2.15346	1.64787	0.765222
ABCA3	2.06013	1.57647	0.765227
ALPL	2.04672	1.56623	0.76524
UBXN8	1.95004	1.49288	0.765562
FAM98A	1.26529	0.969024	0.765853
GANC	1.02666	0.786368	0.765947
SIPA1	3.25547	2.49369	0.766001
ZCCHC10	1.89189	1.44937	0.766095
ELL3	2.15644	1.65216	0.766152
COPS6	1.60876	1.23271	0.76625
CCDC189	1.00743	0.771978	0.766283
PLCD3	1.63598	1.2543	0.766697
BTN2A1	1.69641	1.30084	0.76682
NBPF14	1.22172	0.93699	0.766944
LCMT2	1.78182	1.36728	0.767353
PPME1	1.68345	1.29189	0.767406
QTRT2	0.96903	0.743667	0.767435
WDR45	1.75157	1.34429	0.767479
MTMR1	1.16109	0.891615	0.767913
CACNB1	1.8098	1.38984	0.767954
ZBTB40	1.50358	1.15481	0.768043
PLCG1	1.77509	1.36383	0.768318
MTM1	0.966187	0.742397	0.768378
ANKS3	3.15765	2.42629	0.768385
ELOC	1.82713	1.40408	0.768459
P4HA2	2.1087	1.62061	0.768534
CERS1	2.20004	1.69093	0.768588
LRRC34	0.685851	0.527258	0.768764
CTNNBIP1	1.76425	1.35634	0.768793
SEC23B	1.42421	1.09502	0.768862
PAK2	1.54897	1.1915	0.769224
ACAD10	2.17814	1.6761	0.769511
CCNL1	2.94158	2.26398	0.769646
RFPL4AL1	1.46981	1.13133	0.769711
C1orf198	1.49006	1.14713	0.769856
ZNF445	1.38622	1.06726	0.769903
AC013489.1	1.15311	0.887973	0.770065
DPH1	1.64525	1.26715	0.770188
TAF8	1.61287	1.24223	0.770198
SPOP	1.41117	1.08696	0.770255
PRKCSH	2.46108	1.89611	0.770439
CD9	2.08969	1.61001	0.770453
TONSL	1.8648	1.43694	0.770561
GSKIP	1.42228	1.09607	0.770638
USP46	1.24513	0.959619	0.7707
WDR33	1.67615	1.29182	0.770705
ADNP2	1.39702	1.07703	0.770948
FGF13	1.40109	1.08051	0.771197
TNS3	1.52393	1.17526	0.771202
ZNF488	1.17668	0.907514	0.771247
OAS1	1.9571	1.50971	0.771403
JPH2	1.45918	1.12593	0.771617
ZNF292	0.800939	0.618132	0.771759
HS2ST1	1.32046	1.01911	0.771787
SLC25A37	2.10899	1.62869	0.772258
RAB37	1.46074	1.12826	0.772392
AIP	2.07824	1.60533	0.772445
SLC27A3	2.4703	1.90856	0.772602
APH1B	1.67417	1.29353	0.772639
PPFIA3	1.92522	1.48819	0.772997
QTRT1	3.30218	2.55314	0.773167
VPS50	1.42218	1.09971	0.773255
EIPR1	1.96474	1.51961	0.773439
EP400	1.82217	1.40983	0.77371
PLA2G4C	0.803484	0.621667	0.773714
SPIN4	1.0322	0.798704	0.773787
TMEM39B	1.78688	1.3829	0.773918
APC	1.34502	1.04137	0.774239
NDOR1	1.39704	1.08172	0.774299
AL159141.1	1.517	1.17465	0.77432
CARM1	1.6708	1.29411	0.774545
PRDM10	0.898478	0.695947	0.774584
ZEB1	1.04666	0.81074	0.7746
TMEM120A	3.01652	2.33667	0.774623
FAM234A	1.97168	1.52755	0.774746
CYB5R3	1.7334	1.34302	0.774791
ENTR1	1.46901	1.13822	0.774824
HSD17B14	3.54443	2.74646	0.774864
AKR1C2	1.16184	0.900399	0.774975
SCAF4	1.44276	1.1187	0.775389
CYSTM1	1.32236	1.02547	0.775482
HM13	1.90432	1.47689	0.775547
GPT2	1.45169	1.12622	0.775796
SLC4A7	1.14452	0.888104	0.775961
REV3L	1.12847	0.875776	0.776073
SNX33	1.43568	1.11449	0.776279
POFUT1	1.56826	1.21755	0.776372
NHLRC4	1.1236	0.872733	0.77673
LPAR1	1.40747	1.09356	0.77697
OTUD3	1.48241	1.15181	0.776989
DHDDS	1.62432	1.2621	0.777003
APBA1	0.955603	0.742803	0.777313
TMEM216	1.50043	1.16639	0.777369
PCBP4	1.31292	1.02105	0.777694
ZNF568	1.63439	1.27163	0.778042
NHEJ1	1.40564	1.09367	0.778059
NPHP1	1.67102	1.30067	0.778371
UBXN7	1.40567	1.09445	0.778594
TRAF7	1.36998	1.06678	0.778679
GPRC5A	1.63464	1.27294	0.778724
POMT2	2.27162	1.76897	0.778728
IFI27L1	1.78032	1.3872	0.779183
ZNF777	1.42276	1.10894	0.779427
SLC2A1	2.27273	1.77169	0.779545
SCNN1A	0.860793	0.671052	0.779574
SPRED1	1.42341	1.10967	0.779585
PITPNM2	2.11694	1.65038	0.779609
AHRR	1.63973	1.2786	0.779759
TMEM123	1.51477	1.1814	0.779919
TCF3	2.26673	1.76841	0.780159
PPP2R1A	1.94803	1.52004	0.780297
DHX58	2.04582	1.59777	0.780993
AC010522.1	1.07345	0.838415	0.781045
ARHGDIA	1.49312	1.16643	0.781199
PTMS	1.54442	1.20658	0.781248
RBM4B	1.98704	1.55242	0.781274
RIMS1	1.39698	1.09156	0.781367
NF2	1.88023	1.47002	0.781828
ATP6V0E1	1.40651	1.09998	0.782063
PRDM5	1.52645	1.19379	0.782066
IFT52	1.66394	1.30149	0.782172
CSNK1G2	1.95904	1.53249	0.782263
PPP6R3	1.51918	1.18843	0.782283
PARVA	1.12141	0.877614	0.782596
MYH10	1.70496	1.3343	0.7826
THRB	1.53605	1.20257	0.782897
AACS	1.99309	1.56056	0.782982
NPRL3	1.28248	1.00417	0.782985
UHRF1	1.57444	1.23313	0.783219
TAOK2	1.62901	1.27613	0.783381
ARL14EP	1.19308	0.934861	0.783569
URI1	1.65331	1.29553	0.783601
SRPRA	1.77405	1.39072	0.783923
UNKL	1.8185	1.42606	0.784195
TAX1BP3	1.30381	1.02245	0.784205
ATP8B1	1.67325	1.31334	0.784901
PLP2	1.51612	1.19023	0.785049
ASAH1	2.295	1.80218	0.785263
KLHL11	1.07984	0.848039	0.785336
ZBTB38	1.20217	0.944303	0.785501
ZNF142	1.15846	0.910216	0.785714
CDK2	1.26839	0.996841	0.785912
GATA2	1.41562	1.11277	0.786064
NUCB1	2.189	1.72104	0.786221
FAM122B	1.40057	1.10117	0.786232
RBM4	1.6424	1.29136	0.786261
ARSJ	1.23665	0.973212	0.786978
ZNF862	1.12777	0.887871	0.78728
POLR3C	1.55647	1.22568	0.787476
YIPF2	1.89085	1.48926	0.787613
CLUH	1.79274	1.4129	0.788122
PPP1CB	1.7328	1.36579	0.788197
TECPR2	1.55632	1.22674	0.788233
ZBTB45	1.62754	1.28313	0.788388
OSGIN2	1.22944	0.969453	0.788534
RBCK1	1.51603	1.19585	0.788802
SNX19	1.23998	0.978312	0.788975
TSPAN6	1.23407	0.974893	0.789983
GLB1L	1.38369	1.09316	0.790035
CCNB1	1.51575	1.19809	0.790427
GCSH	1.3056	1.03206	0.790491
TTC33	0.918103	0.725782	0.790524
ARAF	1.94631	1.53875	0.790595
AC022415.3	0.994983	0.786654	0.790621
ITPRIP	2.61865	2.07072	0.790758
TGFB1	2.03772	1.6114	0.790786
EIF4E	1.03168	0.815992	0.790936
EEPD1	1.30067	1.02951	0.791522
KHDC4	1.58951	1.2582	0.791562
NACC1	1.49962	1.18794	0.792157
LOX	1.78981	1.41794	0.79223
EIF3K	1.53702	1.21782	0.792327
CREBBP	1.79922	1.42628	0.792722
HLA-DMA	1.68513	1.33628	0.792983
NAA60	1.3141	1.04215	0.793053
PRKCH	1.12403	0.891436	0.793072
KDM5C	1.85345	1.46999	0.79311
ANKRD17	1.384	1.0978	0.793204
IL11RA	1.22019	0.968024	0.793338
TTF2	0.910057	0.722128	0.793497
XPR1	1.30327	1.03438	0.793677
KCTD5	1.33807	1.06207	0.793737
KLF6	1.24402	0.987556	0.793845
SHLD3	2.4139	1.91637	0.793892
ZNF316	1.30677	1.0375	0.793945
CERT1	1.40823	1.11856	0.794302
SUSD6	1.55132	1.23244	0.794442
CCNJL	1.86046	1.4782	0.794534
EXOC3	1.81238	1.44043	0.794773
PGPEP1	3.1195	2.4795	0.794839
NGEF	1.33117	1.05815	0.7949
NOMO2	1.12885	0.897381	0.794953
NFIC	1.3854	1.10142	0.795019
CKS2	1.43545	1.14144	0.795179
ZNF213	1.6873	1.34174	0.795201
GSN	1.88839	1.50194	0.795353
TPK1	1.55436	1.23647	0.795485
GTF2A1	1.15641	0.920066	0.795621
STAT5A	1.61344	1.28372	0.795639
ZNF529	1.11075	0.883797	0.795676
GAS6	2.65329	2.11155	0.795823
PLCXD2	1.88488	1.5005	0.796073
RCC2	1.68349	1.34091	0.796502
ABHD11	1.38971	1.10693	0.796513
RAB4A	1.60655	1.27975	0.796579
QPCTL	1.11408	0.887474	0.796596
ZNF746	1.71961	1.36998	0.796683
DDHD2	1.00405	0.800009	0.796778
RAB43	1.16794	0.930626	0.79681
AKAP10	1.27987	1.01983	0.796826
MCRS1	1.73393	1.38178	0.796909
INSIG1	2.28372	1.82022	0.797039
ETHE1	2.16242	1.7236	0.797071
POLR3D	1.25631	1.0014	0.797098
ST3GAL1	1.50569	1.20032	0.797192
SGMS2	2.46803	1.96794	0.797371
PFN1	1.53978	1.228	0.797514
DNLZ	1.93624	1.54428	0.797567
AREL1	1.92474	1.53528	0.797656
NUP210	1.72957	1.37976	0.797748
SLC25A42	1.64102	1.30913	0.797756
ATPAF2	1.61151	1.28573	0.797843
PGBD4	1.1056	0.882112	0.79786
WDR62	1.78425	1.42382	0.797992
DZIP1L	1.43652	1.14645	0.798072
HINT1	1.60122	1.27821	0.798273
RFX3	0.932842	0.744804	0.798425
ZSCAN16	1.59976	1.27762	0.79863
ZNF442	1.08811	0.869102	0.798729
TRMT61B	1.44588	1.15523	0.798978
VPS37A	1.06976	0.854952	0.799197
RPS6KA4	1.95588	1.56324	0.799253
ABI3	1.12947	0.90278	0.799298
TRMT1L	0.996264	0.796497	0.799484
C2CD2L	2.05455	1.64258	0.799485
AMDHD1	0.966618	0.772931	0.799625
FAM110B	0.959771	0.767585	0.799759
KCND1	2.8784	2.30205	0.799766

## Sheet: Destabilized and downregulated 
Downregulated DEGs with destabilized transcripts
ACTG1
ACVR1
ADAM19
ADCY7
AFF1
ANGPTL4
APBB2
APCDD1L
ARIH1
ARSJ
ASAH1
ATP2B4
B4GALT6
BICC1
BIRC6
BLOC1S5
BMP1
BMPR2
BPTF
CANX
CDH11
CHST11
CLMN
DNAJC16
EDEM3
EMP2
EPHB2
FAM114A1
FHL1
FSTL1
GFPT2
GPR161
GTF2A1
HEG1
HERPUD1
IGF2R
ITCH
ITGAV
ITGB1
ITGB5
JAG1
KIRREL1
L1CAM
LAMC1
LIF
LRRC8E
LTBP1
MAPRE2
MED14
MFAP3
MICAL2
MYO10
NAV1
NEO1
NOTCH2
P4HA2
PAK2
PDCD6IP
PI4KA
PLAT
PPP1CB
PPP2R2C
PRNP
PTGS2
PTPRE
RASSF8
RFX3
RORA
RSF1
SATB1
SEC24D
SFT2D2
SGMS2
SH3RF1
SLC25A37
SLC6A6
SLC9A7
SMIM14
ST3GAL1
SYT17
TGFA
TGM2
TMEM123
TMEM39A
TXNL4A
URI1
UXS1
VLDLR
ZCCHC14
ZCCHC24
ZEB1
ZFHX3
ZSWIM6

## Sheet: Stabilized genes
Genes with stabilized transcript (Half time ratio > 1.3)
Gene name	siNC Half time (h)	siZCCHC24 Half time (h)	Ratio (siZCCHC24 / siNC)
C1orf189	0.438068	136.992	312.718
NINL	0.810163	175.495	216.617
TRIM2	0.764458	152.016	198.855
RMDN2	1.02002	144.888	142.045
RDH16	1.33123	107.376	80.659
TBC1D19	1.78227	116.245	65.2233
CEP70	1.08913	64.8231	59.5184
WNT10A	0.812517	46.911	57.7355
PRR36	1.03234	54.9597	53.2382
TFR2	1.18705	54.1797	45.6423
PIP5KL1	1.47878	62.8582	42.5067
SIK1B	1.53584	64.9177	42.2685
ZNF880	1.98751	78.7649	39.6299
DSC2	1.02381	38.8169	37.9143
TCTE3	0.867825	32.1893	37.092
CD63	1.15534	40.7567	35.2766
ZNF707	0.877386	30.9437	35.268
SLC25A25	2.20255	76.7916	34.8648
PBX1	0.779744	25.4578	32.649
SP6	0.73827	22.9654	31.1071
GTF2IRD2B	1.7193	52.9549	30.8003
PRKAR2B	0.757065	22.4118	29.6036
SAA2	1.25506	35.4711	28.2625
RPS20	0.827494	22.8293	27.5885
PSIP1	0.705875	19.3911	27.471
RBAK-RBAKDN	0.586824	16.0306	27.3176
CCDC9	1.02164	27.2083	26.6321
PLAAT4	1.04201	27.6161	26.5026
ZNF530	0.925772	23.8128	25.7221
FAM86B2	0.622508	15.5098	24.915
ABTB1	1.31067	31.9799	24.3997
PRIMPOL	1.20397	29.2973	24.3339
MYSM1	1.0037	24.3339	24.2442
DDX60L	0.906346	21.8952	24.1576
C9orf16	0.652613	15.3496	23.5202
RIOK2	0.80272	16.7909	20.9176
LYG1	0.676788	14.1202	20.8635
ZNF502	0.955333	19.3629	20.2682
SLC12A8	1.4133	28.4774	20.1495
ANKRD2	1.86898	37.1581	19.8815
RPS9	0.767773	15.211	19.8119
PLCB2	0.901271	17.7008	19.6398
SART1	1.42191	27.8529	19.5883
MSS51	1.8378	35.8557	19.5101
WDR60	1.56083	30.375	19.4608
POLR2J3	0.693017	13.3377	19.2459
ZDHHC14	1.01497	19.4316	19.145
MESP1	0.92859	17.7581	19.1237
ZNF606	1.69647	32.1902	18.9749
CCDC113	0.728248	13.7007	18.8132
REEP1	0.916418	16.445	17.9449
HLA-DPA1	0.922962	16.1342	17.4809
ZFP36	1.64589	28.6959	17.4348
ASAH2	0.467601	8.11324	17.3508
APOL3	0.803301	13.1121	16.3228
CARNMT1	0.927543	14.7162	15.8658
C2orf72	0.468962	7.36486	15.7046
DLX4	0.683734	10.6211	15.534
TFPT	0.990839	15.3878	15.5301
KLF10	1.5947	24.742	15.5151
WNK3	0.42027	6.43702	15.3164
RELL1	1.84896	27.9288	15.1052
LSMEM1	0.844912	12.6109	14.9257
RNF170	1.18816	17.6958	14.8934
NXNL2	0.947675	14.1013	14.8799
GPD2	0.815195	11.7186	14.3752
RPS24	0.916223	13.1102	14.3089
TMOD2	0.577682	8.15955	14.1246
MOV10	1.20587	16.6856	13.837
TMEM108	0.911928	12.5394	13.7504
ARHGEF4	3.47353	46.9016	13.5025
ARHGEF35	0.415607	5.58901	13.4478
C1QTNF3	1.35372	17.9637	13.2698
C11orf52	0.472561	6.27049	13.2692
CDK18	0.805845	10.386	12.8883
SLC44A3	0.882046	11.2522	12.757
XAGE2	0.434924	5.39451	12.4033
C20orf204	0.671687	8.11034	12.0746
BBC3	1.0416	12.5216	12.0215
COX19	1.90364	22.6721	11.9098
FAM120C	1.27576	14.8594	11.6475
SFT2D3	1.47872	17.1245	11.5807
ARL4A	1.14626	13.2216	11.5345
BBOF1	0.84929	9.76171	11.494
NOG	0.947001	10.7266	11.3269
HYKK	0.675996	7.58338	11.2181
PJVK	1.39746	15.6565	11.2035
ZNF829	0.79301	8.85417	11.1653
THAP2	1.31118	14.5221	11.0755
CDNF	0.607919	6.66276	10.96
C3AR1	0.543058	5.93328	10.9257
ZCWPW1	0.754612	8.19079	10.8543
IL1RAPL1	0.772129	8.36575	10.8347
ZNF844	1.4848	16.0047	10.7791
TST	0.985608	10.5903	10.745
ERCC5	0.905556	9.65505	10.662
CWC27	0.79578	8.25497	10.3734
KLRC2	0.760527	7.87849	10.3592
NMB	0.902945	9.32771	10.3303
EN2	0.876888	9.04743	10.3177
GPR55	2.61957	26.8923	10.2659
APOC1	2.65573	27.2029	10.2431
SUPV3L1	1.02362	10.2685	10.0315
FAXC	1.49232	14.904	9.98717
MISP	1.28702	12.8394	9.97604
GCOM1	0.643792	6.41952	9.97142
PCF11	1.23861	12.309	9.93775
RIMKLA	0.416288	4.1353	9.93375
ZNF493	0.916134	9.02349	9.84953
RGS14	0.784102	7.68176	9.79689
SHPRH	1.92206	18.6876	9.72271
ARIH2OS	0.565662	5.49641	9.71677
AP001453.5	0.536511	5.17766	9.6506
KLHDC8B	0.796575	7.6633	9.62031
PGBD5	1.34631	12.809	9.51415
HSD11B1	1.05418	10.0036	9.48954
BARX2	0.674769	6.37214	9.44345
C6orf52	0.796479	7.51468	9.43488
VPS37D	0.656566	6.05658	9.22462
TESMIN	0.696689	6.41642	9.20987
GPR89B	0.891151	8.16424	9.16145
DNAH11	0.529098	4.82145	9.11258
CEP63	0.714683	6.49284	9.08492
CFDP1	0.854143	7.72273	9.0415
TNIK	0.738105	6.63604	8.99064
RILPL1	1.63129	14.4127	8.83515
MPZL3	1.02506	9.00159	8.78152
DERPC	0.370712	3.22982	8.71247
SLC22A18AS	0.833739	7.25415	8.70075
CEP126	1.0463	9.04724	8.64687
SPCS1	1.00677	8.67335	8.61502
PRR14	0.960652	8.27388	8.61277
FBXO16	0.591756	5.04712	8.52905
RBM34	0.740364	6.285	8.48907
WDR13	2.14957	18.2101	8.47153
PYROXD1	0.912227	7.54978	8.27621
DEPDC5	1.03786	8.51088	8.20042
SPTBN2	1.11621	9.06878	8.12461
ANAPC1	0.81472	6.60444	8.10639
KREMEN2	1.95753	15.8213	8.08227
MANBA	2.83904	22.8543	8.04998
MISP3	0.609773	4.87779	7.99936
OVGP1	0.745164	5.93842	7.96927
TXK	0.52545	4.15518	7.90785
B3GALT4	0.806176	6.35809	7.88672
ICE2	0.778976	6.13562	7.87651
RNLS	1.36652	10.7191	7.8441
EDN1	1.88087	14.7117	7.82178
GAL	0.770089	6.00877	7.80269
FAM184A	0.761148	5.91007	7.76468
IQCH	0.869354	6.71288	7.72169
USP2	0.789217	6.02279	7.63135
FP565260.2	0.792768	5.9381	7.49034
NAALAD2	0.645729	4.82055	7.46528
EIF4ENIF1	0.915086	6.82693	7.46042
NDUFAF8	1.06626	7.87564	7.38626
BANK1	0.82284	6.06889	7.37554
BAZ1A	0.88907	6.47729	7.28547
CCN5	0.967966	7.04578	7.27896
KLHL25	1.07769	7.84208	7.27674
PLD1	1.02773	7.46723	7.26574
HCN3	3.18202	22.8447	7.17931
H3C10	0.553578	3.92261	7.08591
MEF2B	0.357686	2.52125	7.04877
CAVIN4	1.52929	10.7684	7.04146
BLVRA	0.948927	6.63647	6.99365
H1-4	0.438054	3.03659	6.932
DNAJC25	1.04504	7.23165	6.91997
C22orf23	0.735584	5.06712	6.88856
ZSWIM9	1.35686	9.29577	6.85095
INAFM1	2.03741	13.9375	6.84081
NOTCH2NLA	0.758929	5.17924	6.82441
TCEAL3	1.16744	7.94854	6.80851
CRADD	0.885643	6.00153	6.77647
VMAC	1.27635	8.60831	6.74447
UPK3BL1	0.811765	5.44791	6.71119
ERAP2	1.2634	8.45528	6.69246
FAAP20	0.760203	5.04032	6.63023
TSTD3	0.803668	5.3261	6.62723
UFSP1	3.02318	20.0151	6.62055
HNRNPA1P48	0.888965	5.87782	6.61198
ERP44	1.02175	6.67862	6.53646
ZC3H8	1.08631	7.10012	6.53602
C3orf33	0.57136	3.73095	6.52994
COMMD8	0.58634	3.82854	6.52956
TWISTNB	0.800877	5.14069	6.41882
PLA2R1	1.07275	6.86078	6.39553
PPP1R2	0.768034	4.90763	6.38985
PTGFRN	1.92238	12.2614	6.37824
B3GALT6	1.04162	6.63811	6.3729
TEX48	0.757679	4.82598	6.36943
TRIM59	0.636851	4.0456	6.35251
TBC1D3L	0.650067	4.10484	6.31448
ZNF277	0.631941	3.96835	6.27961
CEP112	1.24743	7.76783	6.22704
GALNT3	0.730327	4.53442	6.20875
ZNF595	0.887683	5.49451	6.18972
DERL2	1.32078	8.12504	6.15169
AAMDC	1.26391	7.72064	6.10852
H2AX	1.02564	6.2551	6.09872
MRPL23	1.12512	6.78368	6.02932
RPS6	1.06661	6.38897	5.98999
VIRMA	0.903532	5.38684	5.96198
PSMC1	0.860193	5.10298	5.93236
TVP23C	0.800148	4.66994	5.83635
DDX10	1.08042	6.25466	5.78909
YARS2	1.13578	6.55601	5.77227
AP001267.5	0.618715	3.55312	5.74275
BAX	1.13175	6.49394	5.73795
PLCD4	0.596692	3.42165	5.73437
RAB11FIP2	0.801022	4.56769	5.70233
APOLD1	0.724968	4.13096	5.69814
RNF215	1.26803	7.21627	5.69095
MARK1	1.21302	6.90075	5.68893
LACC1	2.06545	11.7207	5.67464
DIPK1A	0.881475	5.00072	5.67313
DNAJC25-GNG10	0.439075	2.48596	5.6618
CTXN1	0.754586	4.23701	5.61501
NRG2	1.23298	6.92095	5.61318
ACBD6	1.13396	6.33761	5.58892
ZNF703	1.60405	8.9359	5.57084
PDK3	0.587287	3.26479	5.55911
TMEM178A	0.515252	2.85441	5.53984
C15orf61	0.722821	3.982	5.50897
CHMP4B	1.15933	6.35466	5.48134
REPS2	0.534002	2.91893	5.46614
PDSS2	0.591074	3.2096	5.43012
CDKN2AIPNL	0.823805	4.44562	5.39645
CERCAM	1.35838	7.29169	5.36795
MRPL41	1.06327	5.70374	5.36434
RBMS3	0.921698	4.93925	5.35887
SYT1	0.677058	3.62599	5.35551
POLA2	0.881414	4.69283	5.32421
EVA1C	1.09872	5.84415	5.31903
DBP	0.962818	5.10746	5.3047
FAM209B	2.00501	10.635	5.30418
CEP131	1.07082	5.66259	5.28808
USP47	0.786996	4.15513	5.27974
LCP1	0.538866	2.84191	5.27387
MYLK2	1.17359	6.14998	5.24033
SNX14	0.874776	4.58098	5.23674
SELPLG	1.15427	6.03969	5.23248
RGS9BP	1.17299	6.13591	5.231
CARD16	0.633628	3.3073	5.21962
NFKBIA	1.39039	7.19807	5.17701
PSMB7	1.14429	5.91461	5.16882
ETAA1	0.670479	3.45729	5.15645
MAP2K6	0.796077	4.09796	5.1477
GNL2	0.941726	4.79392	5.09056
PRRT4	1.16508	5.91378	5.07588
EHHADH	0.798153	4.0509	5.07534
KIZ	1.06437	5.39995	5.07339
HOXC8	1.0158	5.13299	5.05317
SGCE	1.05648	5.33377	5.04864
DUSP2	1.76494	8.91042	5.04858
FAM89B	0.867829	4.34096	5.00209
ZNF565	0.771409	3.85657	4.99938
SERPINB9	1.40963	7.04175	4.99546
C8orf33	0.84472	4.21336	4.98788
AP000781.2	0.689689	3.43993	4.98765
UBR3	0.804046	4.00636	4.98275
MIA2	0.791517	3.93148	4.96701
IER3	1.92014	9.52791	4.9621
NTM	1.38686	6.86745	4.95181
AL133352.1	0.789062	3.89896	4.94126
CCDC148	0.733122	3.60389	4.91581
H1-2	0.599347	2.94589	4.91517
SMN1	0.508399	2.4955	4.90855
SP5	0.594344	2.90095	4.88092
APOL1	1.29632	6.31593	4.87219
LHFPL4	0.931747	4.53488	4.86707
SLC41A2	0.701823	3.40792	4.85581
CCDC153	1.1495	5.57976	4.8541
PPIH	0.945317	4.5871	4.85244
IL23A	1.17282	5.642	4.81062
SLC16A10	0.820779	3.93536	4.79466
SMUG1	0.531012	2.5449	4.79255
C7orf31	0.464166	2.22309	4.78944
IRF3	0.857678	4.10631	4.78771
CACFD1	1.24978	5.97111	4.77774
CEBPZ	1.21076	5.76831	4.76421
ICAM2	1.03396	4.90157	4.74059
CCDC121	0.939037	4.44425	4.73278
TIFA	0.747829	3.53492	4.72691
PIGW	0.654103	3.08921	4.72282
GRB7	0.48772	2.30096	4.7178
DDRGK1	1.30635	6.1422	4.70181
ZC2HC1C	0.597231	2.80266	4.69276
LFNG	1.38802	6.50024	4.6831
TTC39A	1.99093	9.31804	4.68024
FKBP2	1.08129	5.06058	4.68014
SNX15	0.430942	2.01439	4.6744
C1orf21	0.596094	2.78399	4.67038
CCDC174	0.902814	4.21293	4.66644
PAOX	0.545143	2.54036	4.65999
RAPGEF5	0.411616	1.91651	4.65607
RGS20	1.44445	6.72521	4.65591
PHOSPHO2	0.648723	3.01543	4.64826
CPLANE2	0.391614	1.81863	4.64394
RBM14-RBM4	0.515179	2.39096	4.64103
LENG1	1.27586	5.90263	4.62638
KISS1	1.02107	4.72369	4.62624
DUS4L	0.778164	3.59656	4.62186
SPATA17	0.457705	2.10828	4.6062
PHTF1	0.712159	3.2739	4.59714
WDHD1	0.787402	3.61902	4.59615
CFAP53	0.995888	4.56863	4.58749
CSPG5	1.16593	5.34508	4.5844
CSKMT	1.59136	7.29118	4.58173
MBLAC1	0.878637	4.02237	4.57796
TSSK6	1.46727	6.68959	4.55921
ZNF670	0.814001	3.69825	4.5433
HMGB2	1.02319	4.62982	4.5249
GPBP1	0.901964	4.07515	4.51809
RPAP3	0.658317	2.96889	4.50981
DHRS13	0.962084	4.32382	4.49423
TMEM150C	0.870147	3.90687	4.48989
DNAJC1	1.55097	6.95559	4.48466
PKP3	1.07188	4.77035	4.45045
S1PR2	1.76033	7.82811	4.44695
NUDT18	1.0905	4.83396	4.4328
LARP7	0.58545	2.59517	4.43278
MRPS28	0.604146	2.67802	4.43273
TPGS1	1.28053	5.67435	4.43125
ERBB3	1.94229	8.57815	4.41651
CDK19	0.867721	3.83059	4.41455
NOS3	0.625119	2.75494	4.40707
PLCB1	0.733585	3.23244	4.40636
CCDC157	1.04851	4.61935	4.40565
ACACA	0.993198	4.37527	4.40523
ALG10	0.833707	3.6651	4.39615
TXNRD3	0.851185	3.7378	4.39128
NRIP1	0.800907	3.51427	4.38786
SLC2A13	0.810509	3.55445	4.38545
FRG1	0.756937	3.31857	4.3842
FBL	1.34032	5.8593	4.37158
LRRC37A2	1.63418	7.13374	4.36533
GOLGB1	0.909269	3.96489	4.36053
CAPN10	1.26464	5.49733	4.34695
SCAI	0.363148	1.57844	4.34654
ZNF704	0.744412	3.22951	4.33834
SNRNP35	1.35663	5.87953	4.33394
ZBED2	0.958234	4.14897	4.32981
LENG9	1.0102	4.37293	4.32879
STOML1	0.94122	4.07282	4.32717
ZNF669	0.910832	3.92802	4.31256
ITGB3BP	0.513261	2.207	4.29996
TC2N	0.948967	4.06689	4.28559
ZNF571	0.815684	3.49297	4.28226
GAK	1.37888	5.89227	4.27324
NFATC4	1.55843	6.65764	4.27202
NCBP3	0.969464	4.13519	4.26545
TMEM217	0.879593	3.74632	4.25915
GRIPAP1	1.17574	5.0071	4.25868
PTRH1	0.965763	4.10793	4.25356
BIRC3	0.687265	2.91492	4.24133
CCDC126	0.944309	3.99129	4.22668
TBC1D15	0.877405	3.68859	4.20398
TNS4	0.760157	3.18278	4.18701
R3HCC1L	0.886139	3.70799	4.18444
PAN2	0.74334	3.11014	4.18401
MAL2	0.625745	2.60925	4.16982
DOC2A	1.10346	4.59614	4.16522
CCDC134	1.13581	4.698	4.13628
KIAA1143	0.571578	2.35959	4.12821
ADM5	1.59425	6.56093	4.11536
VEGFB	1.09693	4.50532	4.10719
CCDC136	0.934226	3.82482	4.09411
HIC1	0.884015	3.61688	4.09143
KRIT1	0.726166	2.96636	4.08496
SYF2	0.712064	2.90825	4.08425
ELP2	0.788979	3.221	4.08249
RESF1	0.622665	2.5416	4.08181
MORF4L1	0.678775	2.76795	4.07786
CLGN	0.845946	3.44509	4.07247
SLC25A45	0.871005	3.54571	4.07083
N4BP2L2	1.04974	4.26956	4.06724
FCGRT	1.33295	5.41426	4.06186
MLF1	0.748454	3.03333	4.0528
CENPC	1.14064	4.61793	4.04855
BATF3	1.01794	4.11958	4.04698
AKR1C1	1.17184	4.73737	4.04267
ZNF580	1.28312	5.17727	4.03492
MZT2B	0.910663	3.67442	4.03488
LYAR	0.990403	3.98944	4.0281
IMPA2	0.888241	3.57607	4.02601
SYTL1	1.3773	5.53986	4.02227
AATF	0.849868	3.41387	4.01694
VPS8	1.16853	4.69379	4.01684
TLR2	0.797354	3.19737	4.00997
AIFM1	1.02409	4.10166	4.00519
TICAM2	0.7315	2.92807	4.00283
NMI	0.60546	2.42078	3.99825
KLF2	1.12731	4.50504	3.99627
C20orf27	1.36715	5.45659	3.99121
CEBPB	1.23624	4.93078	3.98852
IFNAR1	0.754948	3.01075	3.98802
DYRK1B	1.68189	6.7063	3.98736
ZNF354A	0.611364	2.4363	3.98503
MRM1	1.07439	4.28092	3.98452
GKAP1	0.542336	2.15919	3.98129
CCDC151	0.511242	2.03088	3.97244
CROCC	1.0339	4.1062	3.97156
ATXN1	2.34013	9.26037	3.9572
FAM117A	0.88438	3.49855	3.95593
CDK11A	1.81381	7.17453	3.9555
NUF2	0.636332	2.51669	3.955
PSMC5	1.34124	5.30437	3.95481
NSRP1	0.958818	3.78318	3.94567
ARMC4	0.707017	2.78446	3.93832
CARF	0.906303	3.56808	3.93696
CHPF2	1.01184	3.98167	3.93507
SAFB	1.08699	4.27415	3.9321
CLTCL1	2.06558	8.11546	3.92889
RPL23	1.01499	3.98683	3.92794
NPIPA9	0.505238	1.98432	3.92751
EML3	1.53634	6.02886	3.92417
RAD51B	0.634029	2.48424	3.91818
ATP6AP1L	0.880318	3.44891	3.9178
CUL5	0.962034	3.76744	3.91612
NT5C3A	0.824305	3.21449	3.89964
CSRNP1	4.24768	16.5629	3.89927
RECQL5	0.964167	3.75483	3.89438
RNF208	0.818104	3.18431	3.89231
NLRC5	1.74996	6.80915	3.89103
ERICH2	1.24423	4.83869	3.8889
CWF19L2	0.775709	3.01653	3.88874
STX16-NPEPL1	0.424573	1.64999	3.88623
CUL9	0.976886	3.79127	3.88097
NKX2-8	0.692255	2.68033	3.87189
FRA10AC1	0.76043	2.94405	3.87156
PNPLA6	1.24599	4.81895	3.86757
MAGOHB	0.763904	2.94918	3.86067
H1-0	0.879406	3.39048	3.85542
RRAGD	0.664379	2.56047	3.85393
ELOVL7	0.779845	3.00024	3.84723
WASHC1	0.86535	3.31341	3.82899
HIRIP3	0.966337	3.69308	3.82173
RAD54B	0.725311	2.76667	3.81447
ZNF461	0.697554	2.65805	3.81053
MBD3	1.07495	4.0845	3.7997
MNX1	2.03033	7.69765	3.79134
DGAT2	1.00255	3.79739	3.78772
MLPH	1.35403	5.1229	3.78345
ASAH2B	0.593634	2.2441	3.78028
SVBP	0.769537	2.90889	3.78005
JAZF1	1.20767	4.55358	3.77055
GPATCH4	1.41556	5.32613	3.76256
CRYBG1	0.551459	2.07163	3.75664
IGIP	0.860477	3.23249	3.75663
H4-16	1.45022	5.44538	3.75488
TMEM139	1.9107	7.17156	3.75337
RAB27A	0.837136	3.13026	3.73925
EBNA1BP2	0.877598	3.27091	3.72711
TPM2	3.93929	14.6741	3.72507
CCDC68	0.49462	1.8421	3.72426
OSTC	1.011	3.76289	3.72195
ST20-MTHFS	0.807231	3.0041	3.72149
BFSP1	0.736992	2.73762	3.71458
ZMYM5	0.806485	2.99382	3.71219
EIF5B	1.02913	3.8194	3.71129
ZNF416	0.875214	3.2395	3.70138
ZNF35	1.02738	3.80059	3.69929
CCDC112	0.638482	2.35641	3.69065
ABCA7	1.10672	4.08421	3.69036
COL13A1	1.36943	5.04252	3.68221
CERK	1.00644	3.70544	3.68174
MAP3K7CL	0.815705	2.99748	3.67471
UGCG	1.03673	3.79929	3.66467
ZNF701	0.808601	2.96302	3.66438
TAF1D	1.03093	3.77362	3.66042
SNX11	1.03946	3.79752	3.65336
TOP2B	0.676232	2.46932	3.65159
SFR1	0.621095	2.26634	3.64894
HMGB1	0.68199	2.4858	3.64492
CCT4	0.788892	2.87129	3.63965
SLCO1B3	0.923493	3.35432	3.63221
NHSL1	0.612312	2.22262	3.62987
LRRC45	1.12169	4.06816	3.6268
WBP4	0.822258	2.98172	3.62625
AZIN2	0.99885	3.62024	3.62441
ZMYM1	0.582758	2.11025	3.62114
ARV1	1.55887	5.6448	3.62109
LSM3	0.881946	3.18616	3.61265
DHX8	1.02517	3.70206	3.61117
LUC7L3	0.845873	3.0511	3.60704
COG3	0.882552	3.18273	3.60628
LRRCC1	0.773999	2.78976	3.60435
GPR89A	0.903295	3.25129	3.59936
ZNF783	1.51848	5.4631	3.59775
RUFY2	0.773245	2.78016	3.59544
RPL7	0.715716	2.57046	3.59145
LRATD1	0.790859	2.84022	3.59131
CIR1	0.8679	3.10928	3.58253
ZNF837	0.691207	2.46412	3.56496
CST7	1.29588	4.61849	3.56397
ACVR2A	1.11138	3.95957	3.56275
EGLN2	1.41128	5.02285	3.55908
HNRNPA0	1.14973	4.0848	3.55282
STEAP2	0.687903	2.44311	3.55154
CCAR1	0.925825	3.28406	3.54717
TMEM223	0.83542	2.96319	3.54694
C18orf32	0.428046	1.51817	3.54674
ABHD13	0.924585	3.27782	3.54518
CEP295	0.900582	3.18946	3.54155
SOCS2	0.912841	3.21492	3.52189
CACNG7	2.281	8.03002	3.5204
NAT14	1.03983	3.65964	3.51947
BIK	0.856309	3.01121	3.5165
RRP1	1.13013	3.97053	3.51333
AIMP1	0.812121	2.85265	3.5126
HAUS3	0.802626	2.81633	3.50889
FAM174B	0.761429	2.66905	3.50532
DDX28	1.81922	6.35135	3.49126
BRMS1	1.0353	3.61425	3.49101
LIN7C	0.778755	2.71772	3.48983
AC068547.1	0.511302	1.78412	3.48936
CCDC34	0.838685	2.92575	3.4885
TFPI	0.928401	3.22812	3.47708
PADI1	0.849804	2.95476	3.47699
C1orf122	0.775332	2.68439	3.46225
CPVL	1.23366	4.26054	3.45356
MTFMT	0.520674	1.79809	3.4534
PEX16	2.0293	7.00182	3.45035
ARF5	1.1036	3.80488	3.44769
TFDP2	0.777339	2.67874	3.44604
RAD54L	1.33938	4.60768	3.44015
ZNF141	0.733775	2.52012	3.43446
TMUB1	1.02262	3.50952	3.43189
BAG1	0.892783	3.05937	3.42678
RRP8	0.726624	2.48837	3.42456
SLC35B4	1.0633	3.64059	3.42387
CXCL3	1.30528	4.46232	3.41868
IFI44	0.779294	2.6616	3.4154
ACSL3	1.53447	5.24002	3.41487
PKMYT1	1.17447	4.01045	3.41469
INAVA	0.524804	1.78958	3.41
MNS1	0.579237	1.97181	3.40416
CXCL8	1.34293	4.56815	3.40162
DNTTIP2	0.875434	2.96995	3.39254
PPCS	0.683091	2.31375	3.38718
SMN2	0.613753	2.07112	3.37451
SSBP1	0.841518	2.83621	3.37035
NVL	0.946468	3.18845	3.36878
RABGAP1L	1.72539	5.81112	3.36801
POLR3GL	0.907683	3.05387	3.36446
UPF2	0.874947	2.94228	3.3628
ZNF527	1.28158	4.30256	3.35722
SLC16A13	0.835314	2.80308	3.35572
CHMP4C	0.583762	1.95807	3.35423
STK33	0.762113	2.55355	3.35062
ZNF114	0.720749	2.41189	3.34636
DNAJC30	0.862116	2.88193	3.34285
FUT1	1.60151	5.35229	3.34203
WIPF1	1.18692	3.95822	3.33486
POLR1D	0.885719	2.95099	3.33174
SEC63	3.61793	12.0532	3.33152
HNRNPUL2	0.862495	2.87276	3.33076
MKRN3	1.18879	3.95394	3.32603
RTF1	0.934738	3.10621	3.32308
NXPH4	3.99195	13.2512	3.31948
REEP6	0.840586	2.78959	3.31862
KIFC1	1.35708	4.50233	3.31765
CTNNBL1	0.902264	2.98654	3.31005
ZNF326	0.919823	3.04292	3.30816
PRDX5	1.18063	3.90257	3.30549
CCDC15	0.563809	1.8586	3.29651
CARD10	1.12711	3.714	3.29513
BCAP29	0.728197	2.39741	3.29226
EID2B	1.05791	3.48289	3.29224
FKBP3	0.724414	2.38035	3.28589
HES4	1.33544	4.38397	3.28279
ACSS1	1.31199	4.29805	3.27598
RPS6KA2	0.898348	2.94132	3.27414
ABHD12	2.43105	7.95846	3.27368
TMEM135	0.654026	2.14094	3.27348
NUDT6	0.639709	2.09169	3.26975
ENGASE	0.59017	1.92753	3.26606
RPS3A	0.740455	2.41625	3.26319
BCLAF1	0.792251	2.58199	3.25905
MPHOSPH10	0.703117	2.29135	3.25885
AK1	0.714043	2.32412	3.25488
NOP58	0.861552	2.80271	3.2531
FJX1	1.58423	5.1526	3.25243
COQ10B	1.02227	3.31929	3.24699
PON2	1.59225	5.16588	3.24439
HSD17B2	0.888714	2.88272	3.24369
PHF11	0.663428	2.15162	3.24319
HMGB3	0.756586	2.45338	3.2427
CRYBG3	0.720247	2.33501	3.24196
FNBP4	0.9661	3.12315	3.23274
MTUS1	0.641492	2.07332	3.23203
SNX13	1.035	3.34479	3.23169
SSB	0.659153	2.12922	3.23024
SH2D3A	1.11869	3.6121	3.22888
PPP1R14B	1.07392	3.46631	3.22772
FAM207A	1.17346	3.77795	3.2195
SOBP	0.836452	2.6914	3.21764
F8A1	0.651917	2.09725	3.21705
DUSP10	1.93261	6.21058	3.21357
MAGEF1	1.00675	3.2338	3.21211
GPR83	1.12869	3.61476	3.20263
NDUFAF5	0.576688	1.84405	3.19765
PADI4	0.849265	2.71564	3.19763
TRPV2	1.43947	4.59149	3.18972
WDR54	1.3204	4.20806	3.18696
CDADC1	0.816807	2.60286	3.18663
SLU7	0.895994	2.85115	3.18211
LEF1	1.404	4.46366	3.17925
S100A4	0.906746	2.88145	3.17779
NUAK2	1.84834	5.87197	3.17689
BOK	1.07552	3.40654	3.16735
NDUFB3	0.778368	2.46479	3.16662
ARF6	1.00566	3.18432	3.1664
SPANXD	0.398833	1.26241	3.16525
LTB	0.869651	2.75228	3.16481
ING2	0.930445	2.94118	3.16104
SULT1C2	0.368826	1.16421	3.15654
SUMO1	0.897017	2.82609	3.15054
BCL10	0.905592	2.85257	3.14995
VWA7	2.30056	7.24457	3.14904
TMEM230	0.771964	2.43044	3.14838
RTN4RL2	0.459236	1.44524	3.14706
PRR29	0.839663	2.64017	3.14432
RRBP1	1.38602	4.35532	3.14232
ZNF684	1.26378	3.96745	3.13936
LRRC27	1.85782	5.82518	3.13549
C3orf67	0.843583	2.64384	3.13407
NDUFV1	1.3427	4.2025	3.12988
KIN	0.737779	2.3088	3.1294
RELT	1.8503	5.7789	3.12323
CRNKL1	0.895777	2.79689	3.12231
GNL1	1.10527	3.44547	3.1173
MFSD13A	0.938243	2.92208	3.11442
EPM2A	0.927719	2.88605	3.11091
UBE2K	0.876711	2.72346	3.10645
NBDY	0.658387	2.04463	3.10552
ZNF331	4.40232	13.6546	3.10168
INIP	0.933503	2.89284	3.09891
FASTKD3	0.638289	1.97743	3.09801
HOXB7	0.47046	1.45738	3.09778
TTF1	0.860584	2.66459	3.09626
HMGN5	0.683486	2.11218	3.09031
TPRN	1.04179	3.21881	3.08969
NRL	1.37524	4.24332	3.08551
HSF4	2.34318	7.22272	3.08245
PCNX2	1.43967	4.43654	3.08165
USPL1	0.725927	2.23434	3.07791
ZNF358	0.696752	2.13962	3.07085
EFHC1	1.3388	4.11022	3.07008
BAG5	0.894363	2.74478	3.06897
RMI2	0.724763	2.22397	3.06855
RBM6	0.945952	2.90245	3.06828
METTL27	0.818693	2.51044	3.0664
SNRNP70	1.33051	4.07849	3.06535
CEP68	1.4016	4.29072	3.06131
PRADC1	0.943723	2.88854	3.06079
HNRNPM	1.04796	3.20526	3.05858
CD274	1.60687	4.91353	3.05782
CCDC180	0.985368	3.01077	3.05547
PGAP1	1.0299	3.14623	3.05489
VXN	0.778852	2.37841	3.05374
YDJC	1.18256	3.61039	3.05304
ZNRF2	0.580245	1.77118	3.05246
TRADD	1.12526	3.43225	3.05019
CD2BP2	0.949293	2.89194	3.04641
FLT3LG	1.20914	3.67829	3.04209
POLR3F	0.733183	2.2279	3.03867
TMEM256	0.613189	1.86282	3.03791
AC069288.1	0.605734	1.83873	3.03555
GLB1L2	0.984602	2.98728	3.034
FAM98B	1.28112	3.88684	3.03393
MICALL2	1.02475	3.10541	3.03041
HPF1	0.523687	1.58587	3.02828
ZNF468	0.786745	2.38231	3.02806
LARP1B	0.865361	2.61461	3.02141
DPP7	1.32576	3.99786	3.01553
POU6F1	0.480344	1.44836	3.01526
GPR19	0.586504	1.76766	3.0139
DROSHA	0.836187	2.51997	3.01364
SCCPDH	0.858874	2.5871	3.0122
WWC3	1.17052	3.52519	3.01164
CXXC5	0.862487	2.59671	3.01072
PARD6A	0.736238	2.2159	3.00976
CNBD2	0.96502	2.90351	3.00875
ANK3	0.627396	1.88757	3.00857
FAM111A	0.779005	2.34369	3.00856
NEGR1	2.04495	6.15109	3.00794
PSPN	0.974032	2.92931	3.00741
MROH6	1.0359	3.11227	3.00441
MT1X	0.68671	2.06274	3.00381
CCDC24	0.862834	2.59126	3.0032
TRIM34	0.723336	2.17052	3.0007
H2BC21	1.85529	5.56238	2.99812
TRIM13	1.02441	3.06681	2.99372
RBM41	0.543607	1.62642	2.9919
PSME4	0.999811	2.98939	2.98996
ARMH3	0.952806	2.84756	2.98861
WFDC3	1.16609	3.48167	2.98577
TRIR	1.0581	3.15847	2.98504
MBNL3	0.780786	2.33002	2.9842
C17orf49	0.886431	2.64299	2.98161
ZNF417	0.643315	1.91683	2.97961
TSPAN33	1.48713	4.42987	2.97881
SNX5	0.870855	2.5934	2.978
SERBP1	1.10503	3.28707	2.97465
MGST2	0.568218	1.68961	2.97351
EVI2A	0.769054	2.28576	2.97217
OFD1	1.0221	3.03768	2.972
IGSF3	1.27579	3.78812	2.96923
TMEM102	0.760526	2.25751	2.96835
OSGIN1	1.27884	3.79113	2.96452
ZC3H13	1.07129	3.17446	2.96322
ITGA10	0.711936	2.10901	2.96236
ID4	2.6164	7.74783	2.96125
CCDC85B	0.771131	2.28341	2.96112
UNC50	1.05459	3.12233	2.96072
INPP5K	1.01514	3.00463	2.9598
ABCA1	1.33138	3.93991	2.95927
ADGRV1	1.55407	4.59701	2.95804
SPACA9	0.913029	2.69802	2.95503
PPP1R35	0.957714	2.82677	2.95158
ALMS1	0.703921	2.07731	2.95106
SLC35A1	0.736178	2.17197	2.95033
ZNF223	1.16836	3.44543	2.94896
MT2A	0.833523	2.45747	2.9483
MYO1E	1.11194	3.27685	2.94698
ZNF428	1.05742	3.11565	2.94646
RNF125	0.563727	1.6607	2.94593
RNF113A	1.16285	3.42342	2.944
EMC10	1.36846	4.02791	2.94338
KTN1	0.842122	2.47862	2.94331
CHST4	1.04129	3.06354	2.94206
RPS7	0.708877	2.08493	2.94117
SLC48A1	0.668549	1.966	2.94069
EXOSC6	1.27685	3.75045	2.93727
MUL1	1.39389	4.08726	2.93226
STK17A	0.706866	2.0725	2.93195
PLPP6	1.10902	3.25157	2.93192
MAST4	1.03795	3.0426	2.93136
NUDT7	0.695427	2.03839	2.93114
ZNHIT2	0.690494	2.021	2.92688
DPH6	1.0384	3.03846	2.9261
LHPP	1.06066	3.10189	2.92448
GAR1	0.924376	2.70242	2.92351
THUMPD1	1.11945	3.26884	2.92005
FAM174C	1.03738	3.02901	2.91987
ZNF283	1.36484	3.98495	2.91971
ZNF69	0.763878	2.22868	2.91759
MFSD10	1.40131	4.0862	2.91599
TTC1	0.721293	2.10296	2.91555
USP16	0.835716	2.43421	2.91272
PKIB	0.638096	1.85746	2.91094
ZHX1	0.80441	2.34121	2.91047
TSFM	0.711397	2.06945	2.909
USP53	0.730816	2.12505	2.90778
WDR92	0.75753	2.20235	2.90727
HMOX1	0.979883	2.84863	2.90711
PARS2	0.838764	2.43786	2.90649
ZDHHC21	0.376905	1.09493	2.90506
MZT1	0.651968	1.8922	2.90228
RBPMS2	1.12411	3.2615	2.9014
PRIM2	0.750767	2.17482	2.8968
DDX54	0.892735	2.58253	2.89283
ZNF419	0.666359	1.92585	2.89011
LRG1	0.727968	2.10344	2.88946
TBX6	0.884532	2.55558	2.88919
ACTR3C	0.799762	2.3085	2.88648
NAA80	1.15434	3.33027	2.88499
ATP7A	2.11627	6.09995	2.88241
SCRIB	1.08334	3.12149	2.88136
ST20	0.56928	1.63875	2.87863
IL6	1.53995	4.43081	2.87725
RTN2	0.892372	2.56723	2.87687
ZNF222	0.977771	2.81236	2.8763
UTP3	1.28808	3.70445	2.87595
EFNB1	1.21037	3.47951	2.87475
INSIG2	1.00494	2.88858	2.87437
CDK11B	1.36014	3.90861	2.87368
WNT5B	0.892211	2.56348	2.87318
SPC24	1.45526	4.17906	2.87169
PCSK1N	0.458036	1.3149	2.87075
ZNF347	0.762058	2.18757	2.87061
FBXO36	0.760875	2.1839	2.87025
SCARF2	1.35007	3.87231	2.86824
FAM110A	0.934738	2.68102	2.8682
ZNF165	0.881382	2.52695	2.86703
TBK1	0.689052	1.9741	2.86495
VAV1	0.821277	2.3518	2.86359
TCTN1	1.14383	3.27486	2.86307
MTREX	0.76708	2.194	2.8602
RPP25	0.807801	2.31006	2.85969
FAM72C	0.686153	1.96033	2.85699
ZNF579	0.959732	2.74103	2.85604
DNAJC2	0.811407	2.3172	2.85578
FASTKD1	0.989207	2.82181	2.8526
RBMX2	0.976962	2.78624	2.85194
MSMO1	0.933945	2.66223	2.85052
CFAP45	1.17257	3.34056	2.84893
SFXN5	1.16834	3.32623	2.84697
NEXN	1.04374	2.97025	2.84578
MAD1L1	1.40063	3.98555	2.84553
GRPEL2	1.73088	4.91973	2.84234
HAUS8	1.03545	2.94289	2.84212
PEX5	1.00005	2.83977	2.83964
PPIL4	0.700178	1.98809	2.83941
TP53RK	1.06922	3.03558	2.83905
METTL16	1.01558	2.88229	2.83807
RHBDL2	1.63453	4.63846	2.8378
PRXL2A	0.692121	1.96398	2.83762
ESCO1	0.717775	2.03486	2.83496
NFKBIE	1.14558	3.23913	2.82749
NDUFAF1	1.14658	3.23862	2.82459
OGFRL1	0.743724	2.10021	2.82392
PRKRIP1	1.17309	3.30126	2.81415
PAQR7	1.3871	3.90254	2.81344
SNW1	0.704147	1.97975	2.81156
IPO11	1.08294	3.04196	2.80899
PRRT2	0.759488	2.13025	2.80485
SYNCRIP	0.737292	2.06544	2.80139
TMEM120B	1.37151	3.8379	2.7983
IFT74	0.731616	2.04695	2.79784
APLP1	1.55145	4.33218	2.79235
SUSD3	0.839757	2.34159	2.78841
AC008012.1	0.473493	1.31981	2.78739
HPS6	0.857302	2.38722	2.78457
KDM8	0.836951	2.32519	2.77816
ZNF197	0.849438	2.35865	2.77672
TIMM29	0.938431	2.60462	2.7755
ZNF852	0.727567	2.01821	2.77391
SNRPA1	1.1055	3.06613	2.77352
NFKBIB	1.11494	3.09163	2.77291
IK	1.09237	3.02844	2.77235
NKX3-1	0.875056	2.42586	2.77223
LRATD2	0.858564	2.37971	2.77174
ZNF267	0.680159	1.8826	2.76788
ZMPSTE24	0.756699	2.09415	2.76748
CENPE	0.485801	1.34366	2.76586
CHST15	0.912231	2.52225	2.76493
AP3B1	0.812234	2.24551	2.76461
PSMG3	1.219	3.36902	2.76376
DAAM1	0.755012	2.08521	2.76183
DTWD2	0.918318	2.53506	2.76054
DEK	0.598165	1.65002	2.75846
NSUN5	0.772322	2.1292	2.75689
HDGFL2	1.08214	2.98251	2.75613
ELAC1	0.584604	1.61047	2.75481
TRAPPC9	0.793763	2.18496	2.75266
NUCKS1	0.734347	2.01992	2.75063
SMARCA5	0.865904	2.38164	2.75046
PIM3	1.28186	3.52058	2.74647
BROX	0.762319	2.0931	2.74571
FAM187A	0.742533	2.03871	2.74561
JCAD	3.16313	8.68434	2.74549
PHPT1	1.09449	3.00275	2.74352
ADPRM	1.17481	3.2224	2.7429
ESAM	1.09928	3.01486	2.74257
FABP5	0.787461	2.15866	2.7413
NDUFS2	1.21562	3.33124	2.74037
PDRG1	1.32138	3.62085	2.7402
AC006064.6	1.35181	3.70401	2.74003
PIGM	0.844693	2.31307	2.73835
MX2	0.642548	1.75879	2.73722
LMAN1	0.803985	2.20032	2.73677
AP002495.1	0.551255	1.50859	2.73665
SYNJ2BP	0.536903	1.4682	2.73458
PARL	0.794363	2.17194	2.73419
TFAP2C	1.2089	3.30519	2.73404
DCUN1D1	0.686042	1.87553	2.73385
NOX5	0.866246	2.36698	2.73245
JMJD1C	1.14175	3.1185	2.73133
NKAP	0.80731	2.20211	2.72771
AVPI1	1.41889	3.86985	2.72737
CALB2	0.93089	2.53446	2.72262
PCBP3	4.10959	11.1796	2.72036
BCL11A	0.871688	2.37092	2.71992
TCEAL4	0.938755	2.55192	2.71841
NUTM2D	1.0028	2.7253	2.71769
TMEM160	1.02147	2.77526	2.71693
WWOX	1.02906	2.79574	2.7168
HBEGF	1.57663	4.28325	2.71671
BICRA	0.686555	1.86481	2.71618
SLC30A3	0.946091	2.56768	2.71398
DTNBP1	1.06983	2.90315	2.71365
MOB3C	0.939838	2.54997	2.7132
SPINT1	0.895036	2.42795	2.71268
PITHD1	0.977519	2.65014	2.71109
TSPAN13	1.09373	2.96453	2.71046
MYBL2	1.10509	2.99302	2.7084
YAF2	0.738279	1.99502	2.70226
NFKBIL1	0.849708	2.29479	2.70068
AGGF1	0.710367	1.91832	2.70046
C17orf97	0.569881	1.53871	2.70005
NGRN	0.809277	2.18383	2.69849
ZNF782	0.675353	1.82229	2.69828
TMED3	1.21832	3.28696	2.69794
NBEAL1	0.588785	1.58652	2.69456
UPF3A	1.42559	3.84129	2.69453
ABITRAM	0.829037	2.23357	2.69417
ZNF626	0.586691	1.58017	2.69336
PLGRKT	0.635818	1.7111	2.69118
NUP133	0.713422	1.91814	2.68865
PTRH2	1.45344	3.90675	2.68793
MACROD1	0.91215	2.45112	2.68719
MICU2	0.615718	1.65357	2.68559
FRAT2	0.750898	2.0166	2.68558
AKR1C3	0.773915	2.078	2.68505
ZBTB24	1.3476	3.6167	2.6838
PTPRR	1.53673	4.12388	2.68354
CBX3	0.757665	2.03159	2.68138
PRPF18	0.848069	2.27388	2.68125
COL9A2	0.748597	2.00656	2.68043
CEBPD	0.625934	1.67573	2.67716
PAGR1	0.694293	1.85872	2.67714
PIK3C3	0.715448	1.91177	2.67213
RPL3	1.27103	3.39361	2.66997
PIGP	0.738199	1.96872	2.66693
MIEF2	1.52446	4.06218	2.66467
MZT2A	1.0763	2.86746	2.66418
GGT1	0.516064	1.3747	2.66382
GPATCH11	0.723968	1.92599	2.66032
C19orf33	0.699823	1.86072	2.65884
ZNF780B	1.06382	2.82577	2.65624
CAMK1D	0.793984	2.10839	2.65546
AC092279.1	0.418815	1.11187	2.65479
UPF3B	0.843794	2.23771	2.65196
MARCKS	0.657749	1.7436	2.65086
GAS2L3	0.740028	1.96043	2.64913
CNTF	0.77307	2.04606	2.64667
PTCH1	0.775469	2.04878	2.64199
C21orf91	1.8156	4.79599	2.64154
ROM1	0.887821	2.34517	2.64149
LBHD1	0.614346	1.62195	2.64012
ZRSR2	0.75645	1.99637	2.63912
DEF6	1.0194	2.68959	2.63841
NUCB2	1.21901	3.2153	2.63762
MIPEP	0.93883	2.47398	2.63518
HSD17B11	0.726652	1.91484	2.63515
ARVCF	1.1827	3.11645	2.63502
TRA2A	1.14731	3.02298	2.63483
ZNF528	0.800763	2.10978	2.63471
RHOD	0.837641	2.20676	2.63449
ST3GAL5	1.25724	3.31076	2.63336
PHF14	0.91846	2.41702	2.6316
MED7	1.28642	3.38399	2.63054
MTHFD1	0.969101	2.54855	2.6298
HNRNPU	0.945824	2.48705	2.6295
UTP6	0.884186	2.32404	2.62845
CCPG1	0.947089	2.48931	2.62838
CCDC82	0.746	1.958	2.62466
TARS1	0.8832	2.31656	2.62292
IBTK	0.801469	2.10185	2.6225
STX4	1.39383	3.65499	2.62227
AARSD1	1.21491	3.18446	2.62116
ZNF57	0.718052	1.88176	2.62065
RGCC	0.56752	1.48663	2.61952
FKBP14	1.01391	2.65399	2.61757
CCDC96	0.973925	2.5481	2.61632
PLEKHM3	1.11899	2.92662	2.61541
COQ8A	1.1029	2.88336	2.61434
CLTB	1.22586	3.20462	2.61417
SERPINA1	1.28933	3.36942	2.61332
EPC2	1.23757	3.23389	2.6131
XKR9	0.688003	1.79729	2.61232
DNAJB11	0.949316	2.4793	2.61167
KNOP1	0.914656	2.38867	2.61154
PUM3	0.904054	2.36052	2.61104
OXCT1	1.37767	3.59544	2.6098
PRXL2C	0.829602	2.16344	2.60781
GPR135	1.15024	2.99694	2.60548
HERC2	1.11186	2.89155	2.60064
MPST	0.97719	2.53946	2.59874
SDR16C5	0.723304	1.87891	2.59768
TXNDC16	0.644624	1.67381	2.59657
PAIP2B	0.840448	2.18143	2.59556
EEF1AKNMT	1.43636	3.72737	2.59501
DCLRE1C	0.784226	2.03455	2.59434
MTERF3	0.684261	1.77494	2.59395
CEBPZOS	0.721574	1.87141	2.59351
MINDY4	0.682619	1.77019	2.59323
ETV4	0.968487	2.50983	2.59149
IKZF5	0.712191	1.84548	2.59127
ALDH16A1	1.24928	3.23413	2.58881
UTP14A	0.883943	2.28789	2.58828
METRN	1.63563	4.23023	2.58629
SAMD12	1.02261	2.64407	2.58561
PEX6	0.91452	2.36314	2.58403
YBEY	0.874471	2.25874	2.58298
GNL3	0.771107	1.99123	2.5823
UBE2E2	0.789021	2.03604	2.58046
CCZ1	0.780176	2.01124	2.57793
MCUR1	0.936854	2.4151	2.57789
FOXA2	1.09181	2.81217	2.57569
ZNF839	1.07834	2.77556	2.57393
AKT1S1	0.89597	2.30494	2.57257
TRPM4	1.53146	3.93755	2.57111
HCLS1	1.03299	2.65542	2.57061
CXorf38	0.89229	2.29287	2.56964
EI24	0.869771	2.23399	2.56848
TGDS	0.696975	1.78992	2.56812
ZNF350	0.996544	2.55812	2.56699
PMS1	1.33215	3.41919	2.56668
C8orf76	0.688866	1.7674	2.56567
PARP16	0.686085	1.75873	2.56343
FAM72D	0.626182	1.60517	2.56342
RPL30	1.02267	2.62149	2.56339
LAGE3	0.965847	2.47469	2.56219
CBWD3	0.518434	1.32692	2.55948
MYCL	0.502461	1.28573	2.55886
TRIM33	0.850493	2.17626	2.55882
SON	0.956254	2.44668	2.55861
RBM25	1.12287	2.86914	2.55518
ISCA2	0.9296	2.37506	2.55493
PRX	1.00251	2.5606	2.55419
ARSG	0.856167	2.18675	2.55412
TMEM203	0.842457	2.15121	2.55349
LAMA3	1.04647	2.67209	2.55343
SLC4A3	1.6178	4.12968	2.55266
GAD1	1.11748	2.85216	2.55231
RILPL2	1.02001	2.60322	2.55214
FXN	0.928449	2.36931	2.5519
DOHH	1.16688	2.97709	2.55133
GXYLT1	0.890098	2.27076	2.55114
HOXB4	1.02868	2.62241	2.54929
PIK3IP1	0.563856	1.4374	2.54923
CHD9	0.854757	2.17872	2.54893
C8orf48	0.72799	1.85541	2.54868
MNAT1	0.631014	1.60661	2.54607
ARMC2	0.482012	1.22636	2.54426
IL13RA1	0.922999	2.34712	2.54293
GABARAP	0.740469	1.88277	2.54268
VOPP1	0.674156	1.71366	2.54193
MRPL57	0.883583	2.24592	2.54183
CTNNAL1	0.707065	1.79706	2.54157
GTF2E2	0.73829	1.87636	2.5415
ALG10B	0.802048	2.03833	2.54141
PIBF1	0.785411	1.99574	2.54101
USP20	1.14753	2.91489	2.54013
IFIT2	1.08985	2.76505	2.53709
NATD1	0.753107	1.91044	2.53674
ZNF302	1.05029	2.66389	2.53634
DEGS1	0.92744	2.3513	2.53526
HINT3	0.618069	1.56629	2.53416
KCNQ4	0.733414	1.85777	2.53304
MIPOL1	0.828433	2.09824	2.53278
PRKAA2	0.627198	1.58837	2.53249
NOTCH2NLB	1.12392	2.8452	2.53149
B4GAT1	1.21928	3.08573	2.53079
TTK	0.659219	1.66509	2.52585
JMY	0.825662	2.08524	2.52554
ZNF175	1.111	2.80533	2.52504
ILDR2	0.784459	1.98048	2.52465
H1-10	1.41812	3.57762	2.52279
ARHGAP12	1.24701	3.14338	2.52074
GPR39	1.32591	3.34184	2.52042
TCTEX1D2	0.93185	2.3467	2.51833
STPG4	0.955942	2.40716	2.5181
TSEN54	1.04808	2.63835	2.51731
MARCHF9	0.783737	1.9727	2.51704
PPP3R1	0.689054	1.73301	2.51506
PEX13	0.771367	1.93872	2.51335
HEXB	1.43887	3.6159	2.51302
FLRT2	1.06431	2.6724	2.51093
GALM	0.861106	2.16213	2.51088
TCEAL9	0.629757	1.58096	2.51043
TRIM46	0.928648	2.33125	2.51037
POPDC3	0.603766	1.51518	2.50954
MICOS10-NBL1	0.707836	1.77631	2.50949
FEN1	1.14592	2.87391	2.50795
IFIT1	0.73357	1.83917	2.50716
ABCF1	1.06561	2.67064	2.50621
MTIF2	0.733619	1.83796	2.50534
TNFRSF12A	1.49095	3.73435	2.50467
HTRA2	1.17147	2.93366	2.50427
THEMIS2	0.837792	2.09774	2.50389
DNAH14	0.693594	1.73649	2.50361
ACOT9	1.02735	2.57093	2.50249
CMTM7	0.854438	2.13493	2.49863
LCAT	9.98816	24.9517	2.49812
CFAP58	0.648802	1.61901	2.49538
RARS1	0.801643	2.00002	2.4949
ALG6	0.807212	2.01368	2.49461
EIF2AK2	0.590142	1.47172	2.49383
SRBD1	0.795905	1.9834	2.49201
CAMK2N1	0.769281	1.91662	2.49144
PYGO2	0.781592	1.9437	2.48685
EMC6	0.80919	2.01088	2.48506
MPP6	0.828286	2.05619	2.48246
RIBC2	0.488993	1.21377	2.48219
HNRNPA2B1	0.961783	2.38579	2.48059
STX17	0.843058	2.09102	2.48028
JOSD2	1.16319	2.88483	2.48011
RAB3IP	0.805563	1.99731	2.4794
CDK5RAP1	1.05607	2.61796	2.47896
ALKBH7	0.837291	2.07476	2.47795
SMIM27	0.784336	1.9431	2.47739
ZNF718	0.761281	1.88588	2.47724
TNNI3	0.608545	1.50722	2.47676
ZNF212	0.89098	2.20384	2.4735
IGFBP1	1.28468	3.17761	2.47348
SAMD9	0.715395	1.7695	2.47345
IPMK	0.478638	1.18341	2.47244
BPHL	1.30952	3.23756	2.47233
PIGB	1.10105	2.72172	2.47193
PARPBP	0.697926	1.72321	2.46905
RASSF7	1.05076	2.59329	2.46801
IRS1	1.1447	2.82431	2.4673
SLC22A15	0.735548	1.81469	2.46713
SHANK1	0.551762	1.36107	2.46677
KRBA2	0.901404	2.22072	2.46362
GCC2	0.683687	1.68277	2.46132
GK5	0.626636	1.54102	2.4592
PPP1CA	0.978329	2.40178	2.45498
UQCRQ	1.18989	2.92098	2.45484
ESYT3	1.3028	3.19786	2.45461
NMRK1	1.03039	2.52915	2.45455
PFDN6	0.808454	1.98409	2.45418
CENPP	0.785597	1.92781	2.45394
AC093323.1	1.26321	3.09766	2.45221
PITPNA	0.928598	2.27667	2.45173
GFOD1	2.01883	4.94736	2.4506
PANK1	0.629162	1.54131	2.44978
DDN	0.853488	2.09022	2.44903
GHDC	1.1409	2.793	2.44806
PHF21A	0.74948	1.83371	2.44664
DYNLL2	1.20684	2.95054	2.44485
DYNC1LI1	0.786322	1.92074	2.44268
COMMD1	0.627672	1.53298	2.44233
ZDHHC20	0.744498	1.818	2.44191
ING4	0.844966	2.06308	2.44161
PYGO1	1.20003	2.9293	2.44103
TIPIN	0.679573	1.65842	2.44039
MARCKSL1	1.1113	2.71165	2.44006
FLYWCH1	1.36857	3.33749	2.43868
SH3BGRL2	0.591677	1.44203	2.43719
CCDC66	0.819551	1.99693	2.43661
LRPPRC	1.12064	2.72897	2.43519
ACTR10	0.710627	1.73051	2.43519
HDDC2	1.09823	2.67236	2.43333
RPS27	0.620638	1.51021	2.43332
PIH1D2	0.680324	1.65531	2.43312
SENP6	0.787116	1.91494	2.43286
UBE2V2	0.713128	1.73489	2.43278
COL17A1	1.10716	2.69232	2.43173
HEXIM2	0.874455	2.12595	2.43117
DAD1	0.699763	1.70109	2.43095
LIME1	1.53228	3.72416	2.43048
GLMN	0.654114	1.58777	2.42736
ZNF273	0.716941	1.74004	2.42703
SVIP	0.603998	1.46554	2.4264
CCL28	0.849113	2.0595	2.42547
CDKL3	1.11612	2.70707	2.42544
ACYP2	0.658765	1.59739	2.42483
MRPL44	0.871509	2.11303	2.42456
NUS1	0.852427	2.06646	2.42421
CISH	0.918678	2.22658	2.42368
CHKB	0.819901	1.98699	2.42345
CBWD6	0.647823	1.56979	2.42318
MRPL33	0.592163	1.43447	2.42242
MAP2K5	0.775762	1.87922	2.42241
CYTH2	1.07584	2.60496	2.42132
VPS4A	1.03547	2.50686	2.42098
MRPS17	0.909784	2.20106	2.41932
YIPF6	0.928081	2.24526	2.41926
PSENEN	0.733586	1.77379	2.41797
SHISA2	1.46092	3.53207	2.41771
ZCCHC9	0.731238	1.76761	2.41729
MCRIP2	1.39357	3.36552	2.41504
AUNIP	0.760953	1.83706	2.41415
PFDN4	0.683074	1.64898	2.41406
ENSA	0.902659	2.17825	2.41315
PRRT1	0.790721	1.90796	2.41294
BRF1	1.36178	3.28569	2.41279
PAFAH1B2	0.943981	2.27731	2.41245
TRMT10B	0.722619	1.74309	2.41219
TUSC1	1.03648	2.4999	2.41191
SNRNP40	1.06095	2.55865	2.41167
ZNF510	1.01047	2.43662	2.41136
SMIM29	1.04882	2.52887	2.41117
GLA	1.03532	2.49451	2.40941
BTG1	1.96833	4.74045	2.40836
RNPEPL1	0.996135	2.39899	2.4083
ZNF511	0.986594	2.37541	2.40769
CHST7	1.37412	3.30758	2.40706
COQ5	0.995067	2.39343	2.40529
ZBED6	0.549525	1.32156	2.40492
AC015813.2	1.3129	3.157	2.4046
LRRC1	0.80285	1.92985	2.40375
SPIN2B	1.17102	2.81455	2.40349
ARMCX4	1.49202	3.58456	2.40249
IL32	1.23992	2.97744	2.40131
TOMM6	0.701388	1.68308	2.39964
PNPO	0.711802	1.70639	2.39728
ZNF638	0.68847	1.65014	2.39682
CDC42EP4	0.848213	2.0312	2.39469
ZNF248	0.805128	1.92736	2.39386
ST3GAL4	1.02038	2.4426	2.39381
C9orf40	0.971292	2.32484	2.39356
KANSL2	1.53696	3.67871	2.3935
RMND1	0.908429	2.17362	2.39273
ZNF768	1.00678	2.4087	2.39247
ANLN	0.785309	1.87852	2.39208
PPP1R21	1.34122	3.20732	2.39134
SMYD3	0.952266	2.27713	2.39128
NFATC1	0.815202	1.94929	2.39118
AIM2	0.618785	1.47943	2.39087
TMEM161B	0.830219	1.9848	2.39069
R3HCC1	1.11409	2.66321	2.39048
FEZ2	0.833186	1.99166	2.39041
CCDC28A	0.744164	1.77877	2.3903
CCDC138	0.694158	1.65772	2.3881
STAP2	1.12548	2.68652	2.387
STK39	0.746475	1.78158	2.38665
TMEM171	0.788325	1.88125	2.38639
VPS36	0.795062	1.89717	2.38619
RETREG3	0.954643	2.27778	2.38601
LRFN4	1.09671	2.61613	2.38544
ST3GAL3	1.16456	2.77796	2.38543
CEP350	1.38229	3.29591	2.38438
MPDZ	1.69461	4.04026	2.38418
LCLAT1	0.873888	2.08341	2.38407
HDAC8	0.926462	2.20804	2.3833
TMPPE	1.56543	3.72751	2.38114
CAMKMT	0.68981	1.64198	2.38034
FAM131A	1.0891	2.59204	2.37997
DNAJC10	0.807515	1.92184	2.37995
FTCDNL1	0.707162	1.68275	2.37958
RUNX2	0.914914	2.17678	2.37922
TACC3	1.05422	2.50688	2.37796
GPATCH3	1.64828	3.91929	2.3778
HDGF	0.887181	2.10942	2.37766
COQ8B	0.829855	1.97288	2.37738
OXLD1	1.48602	3.53227	2.377
MDC1	0.973942	2.31498	2.37692
MOB4	0.672025	1.59727	2.37681
NGDN	1.06991	2.54263	2.37648
ZNF480	1.14043	2.71008	2.37636
PGP	1.09378	2.59901	2.37616
CATSPER1	1.43304	3.40512	2.37616
SYTL4	1.09727	2.60645	2.3754
SMARCD3	1.11885	2.65753	2.37524
LIG4	0.687083	1.63193	2.37515
DNAJB5	1.1339	2.69291	2.37491
DHRS1	1.27188	3.01906	2.37369
SF3B2	0.919477	2.18246	2.37359
POMZP3	0.996862	2.36467	2.37211
SNRPB	1.06813	2.53352	2.37191
GSDMC	1.66448	3.94565	2.3705
OTUD1	1.03974	2.46139	2.36732
RCN1	1.07922	2.55449	2.36697
DGLUCY	0.871067	2.06144	2.36656
MAN1A2	0.928111	2.19616	2.36627
TNFRSF9	1.14386	2.70556	2.36528
HIP1R	1.63939	3.87385	2.36298
THOC7	0.792143	1.87128	2.3623
ZFAND2B	1.23635	2.92049	2.36219
INAFM2	0.911309	2.15219	2.36164
UBE2M	1.47587	3.48436	2.36088
RBIS	1.03982	2.45478	2.36076
UQCC3	0.889463	2.09957	2.36049
RPS25	0.691865	1.63286	2.36008
FOXN2	0.783865	1.84984	2.3599
FBLIM1	0.809684	1.91066	2.35977
ARHGAP30	0.696294	1.64266	2.35915
MDP1	0.793442	1.87123	2.35837
ZNF738	0.977675	2.30452	2.35715
MLKL	0.887673	2.09213	2.35687
BIN3	1.29248	3.04532	2.35618
WBP1L	0.865115	2.03763	2.35532
EPS15L1	1.39098	3.27542	2.35475
MIGA2	0.785961	1.85072	2.35472
ARL5B	0.617348	1.45349	2.35441
PLEKHJ1	1.33946	3.15322	2.3541
MSRB3	1.55292	3.65206	2.35174
AMH	0.790795	1.85861	2.3503
ZNF300	1.03061	2.42197	2.35004
LCORL	0.689102	1.61823	2.34832
PSMB8	1.10098	2.58519	2.34808
PPM1H	1.21163	2.84489	2.34797
LRRC58	0.655535	1.53871	2.34726
MRFAP1L1	1.02569	2.40709	2.34679
NBN	0.628537	1.47417	2.3454
MAOA	0.948905	2.22523	2.34505
OLA1	0.678552	1.59085	2.34448
SAV1	1.22144	2.8633	2.3442
PHAX	0.706413	1.65399	2.3414
NRBF2	0.925362	2.16585	2.34054
IQCC	0.919241	2.15054	2.33947
FAM219B	0.988481	2.3122	2.33915
ARL4C	1.23718	2.89384	2.33906
FAM162A	0.860418	2.01199	2.33838
RBM12B	0.728228	1.7027	2.33815
CHD4	1.15832	2.70708	2.33706
RPP14	0.875363	2.04574	2.33702
KATNA1	1.00145	2.33999	2.33661
OVCA2	0.842111	1.96754	2.33644
ITSN2	0.789675	1.84491	2.33629
PLEKHB1	0.902874	2.109	2.33587
TGIF2	0.754563	1.7623	2.33553
TFAP2E	0.924453	2.15894	2.33537
TIPARP	1.20673	2.81454	2.33237
CRIPT	0.648192	1.51158	2.332
IKBIP	0.830543	1.93672	2.33187
UQCR11	1.04108	2.42552	2.32981
FBXO43	0.711568	1.65782	2.32981
UNC5CL	1.2878	2.99925	2.32896
CMTM4	0.74211	1.72771	2.3281
PPID	0.69594	1.61973	2.32739
CHMP5	0.931064	2.16639	2.32679
PGM2L1	0.642624	1.495	2.3264
RCL1	0.937443	2.1808	2.32633
TMEM50B	0.911806	2.12071	2.32584
MESD	1.12112	2.60654	2.32495
CUEDC2	0.878666	2.04272	2.32479
COX16	1.10184	2.56055	2.32389
PAWR	0.852165	1.98008	2.32359
DIAPH3	0.743854	1.72823	2.32335
RNF182	0.850045	1.97465	2.32299
C1QTNF6	1.03126	2.39525	2.32265
KIF20B	0.768697	1.7846	2.32159
DTWD1	0.666494	1.54691	2.32096
CENPF	0.860036	1.99584	2.32065
CHCHD5	0.847876	1.96757	2.32059
GRAMD1B	1.07926	2.50439	2.32047
TMSB10	0.885299	2.05319	2.31921
PDIA6	1.03893	2.40914	2.31886
LTBR	1.19854	2.77901	2.31866
ZNF10	0.673238	1.55985	2.31694
RASL11A	1.35757	3.14477	2.31647
MRGBP	0.922147	2.13561	2.31591
FN3K	0.710243	1.64454	2.31546
ELMOD2	0.832301	1.92659	2.31478
ENO3	0.958906	2.21933	2.31444
RIN1	0.68885	1.59413	2.31419
SLC25A33	0.892674	2.06462	2.31285
GM2A	1.22377	2.82951	2.31213
YEATS4	0.721045	1.6658	2.31026
SNAPC1	0.790604	1.82631	2.31002
TACSTD2	1.2228	2.8246	2.30994
OLFML1	2.42808	5.60856	2.30988
DDX50	0.862976	1.99297	2.30941
CCNE1	1.58722	3.66509	2.30913
SAA1	1.30938	3.02234	2.30822
GRB2	0.705191	1.62699	2.30716
CPT2	0.898191	2.07216	2.30703
CERS6	0.840241	1.93743	2.3058
LIX1L	0.838472	1.93297	2.30535
MSI2	0.967857	2.23105	2.30514
ANKS6	0.771901	1.778	2.3034
DNAL1	0.590128	1.35865	2.3023
METTL23	0.870141	2.00284	2.30175
DDX59	0.919889	2.1167	2.30104
CD3EAP	1.00955	2.32282	2.30084
TMEM50A	1.01592	2.33738	2.30075
R3HDM4	0.96138	2.21027	2.29906
OSCAR	0.94336	2.16801	2.29818
SYTL2	0.910195	2.09179	2.29818
CFAP36	0.713806	1.63996	2.29749
TRMO	1.5246	3.50257	2.29737
NOL7	0.746874	1.7141	2.29503
SEC11C	0.93369	2.14262	2.29479
NTMT1	1.243	2.85238	2.29476
TRIP6	1.1629	2.66837	2.29459
SYAP1	0.789059	1.81037	2.29434
GMFG	0.898955	2.06218	2.29398
FAM50A	2.15752	4.94848	2.2936
CENPS	0.629501	1.44372	2.29343
DNAJC7	0.973498	2.23255	2.29333
CACYBP	0.84479	1.93637	2.29213
TMEM14C	0.945687	2.16689	2.29134
HTD2	0.822035	1.88336	2.29109
SERPINB1	0.73453	1.68269	2.29084
C1orf159	0.995672	2.2809	2.29082
PIGA	0.911931	2.08893	2.29066
HECTD2	0.589681	1.35046	2.29015
RBBP8	0.852902	1.95276	2.28954
SMC4	0.738428	1.6906	2.28946
PIK3C2A	0.642868	1.47153	2.289
ODR4	0.798976	1.8284	2.28843
FRMD3	0.690394	1.57976	2.2882
PARP10	0.725057	1.65887	2.28792
RHEBL1	0.859721	1.96655	2.28743
PRORP	0.61018	1.39521	2.28655
RPL24	0.854081	1.9526	2.2862
VCPKMT	0.761424	1.74001	2.28521
TERF2IP	0.747624	1.70828	2.28494
STON1	0.608521	1.39001	2.28425
PATL2	0.498216	1.13794	2.28402
IFIH1	1.06671	2.43527	2.28296
FUNDC1	0.807468	1.84326	2.28276
NOL8	0.809866	1.8468	2.28038
FANCF	0.780191	1.77896	2.28016
HSP90B1	1.25272	2.85609	2.27991
CBWD2	0.932848	2.12434	2.27726
CEP290	0.839506	1.91162	2.27708
METTL7B	1.41235	3.21531	2.27657
PHLDB3	0.945355	2.15159	2.27595
ARHGAP5	0.687109	1.56357	2.27557
NAF1	0.698405	1.58848	2.27444
MYLIP	1.51526	3.44616	2.2743
LDLR	2.33572	5.31014	2.27344
MRPS6	0.677558	1.53949	2.27211
ZNF709	0.456723	1.0374	2.27141
TNNT1	1.1789	2.67746	2.27115
UBE3A	0.797893	1.81213	2.27114
KIFC2	1.23454	2.80277	2.2703
CLIC6	0.763867	1.73401	2.27004
CCDC88A	0.811028	1.84104	2.27001
VSIG10	0.760709	1.72681	2.27001
MRPL1	0.784126	1.77993	2.26995
C11orf98	0.677856	1.53796	2.26886
JMJD4	1.25928	2.8529	2.2655
TCOF1	1.20194	2.72243	2.26504
SCEL	0.929133	2.10435	2.26485
WDR70	0.781425	1.76935	2.26426
ZNF765	0.999884	2.26314	2.2634
TRIM11	1.0539	2.38476	2.26279
RRNAD1	0.940155	2.1273	2.26271
MAP10	0.79936	1.80859	2.26255
DCTN2	0.828225	1.87313	2.26162
TSACC	0.532287	1.20341	2.26083
FCHO1	1.05751	2.39053	2.26053
ATP1B1	1.14759	2.59314	2.25964
MATR3	0.657079	1.48468	2.25951
ATP6V0E2	1.07976	2.43918	2.25901
SAT1	0.970241	2.191	2.2582
PBDC1	1.13634	2.56571	2.25788
ISCA1	0.688698	1.55474	2.2575
SMAD7	1.63141	3.68064	2.25611
CYP2R1	0.760003	1.71455	2.25597
MTRR	0.903436	2.03769	2.25549
BYSL	1.35427	3.05438	2.25538
TLE1	1.30115	2.93407	2.25497
HSPA5	1.53396	3.45836	2.25454
YES1	0.767541	1.72951	2.25331
N4BP1	0.651946	1.46854	2.25255
RING1	1.13944	2.56644	2.25238
DPF1	0.786909	1.7721	2.25197
CIAO2A	0.675268	1.52025	2.25132
AASDHPPT	0.796629	1.79306	2.25081
ODF2L	0.648166	1.45867	2.25045
ZNF33A	0.701642	1.57859	2.24986
PBX4	1.46917	3.30517	2.24968
ABCC6	0.804583	1.80926	2.24869
IGSF8	1.67639	3.76682	2.24698
TYW3	1.19626	2.68778	2.24681
ZNF747	0.668609	1.5021	2.24661
IQCJ-SCHIP1	0.873627	1.96189	2.24568
FAM83H	0.940673	2.11136	2.24452
OSBP2	0.986795	2.21478	2.24442
HELQ	0.885308	1.98663	2.244
CD14	2.74415	6.155	2.24296
RPLP0	1.06331	2.38398	2.24204
NPR2	0.872323	1.95484	2.24096
DAXX	0.878055	1.96519	2.23812
REPS1	1.01941	2.28155	2.23812
CCS	1.25536	2.80817	2.23694
YKT6	1.10416	2.46972	2.23673
HMGN1	0.824094	1.84295	2.23633
DIXDC1	0.981181	2.19376	2.23584
COMMD7	0.800246	1.78908	2.23567
EGLN3	0.732814	1.63784	2.235
PTP4A3	1.77791	3.97352	2.23494
ARRDC2	1.63273	3.64769	2.2341
AFTPH	0.74809	1.671	2.23369
APH1A	1.04257	2.32847	2.23338
GBP1	0.829699	1.85211	2.23227
CCDC22	0.979582	2.18622	2.23179
FOXO4	1.23291	2.7508	2.23114
ADGRF1	4.10888	9.1662	2.23083
PDLIM2	1.49098	3.32584	2.23063
HSPB11	0.706141	1.57284	2.22738
MMP24OS	0.956234	2.12951	2.22697
GSTT2B	0.839183	1.86789	2.22585
UPP1	1.28369	2.85701	2.22563
USP1	0.743634	1.65456	2.22497
PDCL3	0.994286	2.21076	2.22346
EFNA3	0.668884	1.48703	2.22316
UBXN2A	0.67376	1.49784	2.2231
BBS5	0.765376	1.70058	2.22189
NCAPG	0.781922	1.73572	2.21981
ATAD5	0.657542	1.45876	2.2185
COQ3	0.679267	1.50656	2.21792
GSPT2	0.92848	2.05818	2.21672
ITPKA	0.946742	2.09753	2.21552
PNMA8A	0.790077	1.75016	2.21518
PDIK1L	0.857044	1.8973	2.21377
COX18	0.710696	1.57309	2.21345
RPF1	0.76868	1.70142	2.21343
UBE2D1	0.714343	1.58062	2.21269
FUCA1	1.19997	2.65493	2.2125
N4BP2L1	0.824209	1.82352	2.21246
MPHOSPH8	0.792752	1.7538	2.21229
PTK6	1.11098	2.45597	2.21063
ANKRD49	1.30766	2.88975	2.20986
TRIP11	1.24328	2.7471	2.20955
CELSR2	2.14725	4.74219	2.20849
CCDC102A	0.974867	2.15052	2.20597
SGO2	0.764646	1.68664	2.20578
CASP1	0.741093	1.6344	2.20539
OLFML2A	1.03584	2.28334	2.20433
PPP1R12A	0.850822	1.87535	2.20416
DIS3	0.813416	1.79274	2.20397
PIGN	0.863247	1.90201	2.20332
MACO1	0.924302	2.03647	2.20325
EVPL	1.394	3.07108	2.20307
ZNF891	0.545214	1.20078	2.20239
KBTBD7	0.709699	1.5624	2.2015
PWWP3B	0.567029	1.2483	2.20148
P2RY2	1.95157	4.29626	2.20143
HECW1	0.78735	1.73256	2.20049
SUPT16H	0.950068	2.09024	2.20009
SCOC	0.728212	1.6019	2.19976
STX1A	3.18412	7.00351	2.19951
MFSD6	0.917309	2.01707	2.1989
EXOC8	1.17838	2.59086	2.19866
ZNF37A	0.735276	1.6165	2.19849
CCDC57	1.05698	2.32254	2.19733
FNDC4	0.776382	1.70526	2.19642
ACTR6	0.64139	1.40868	2.19629
HSPH1	0.770864	1.69205	2.195
MRPL49	0.884969	1.942	2.19443
NOP53	0.737473	1.61773	2.19362
ZNF598	1.03093	2.25892	2.19114
OAZ2	1.02643	2.24767	2.18979
AGAP2	0.914623	2.00245	2.18937
SNAP47	1.01686	2.22597	2.18906
TMEM86A	0.718051	1.57174	2.1889
TNFRSF10D	1.41432	3.09519	2.18846
SWSAP1	0.820842	1.79591	2.18788
RAI14	0.543318	1.18871	2.18786
TMEM219	0.996265	2.17816	2.18632
SMPD1	1.36735	2.98882	2.18585
CCDC122	0.580032	1.26777	2.1857
AC009133.6	0.832807	1.81978	2.18512
PWWP2B	0.948842	2.07296	2.18472
PAK4	1.04766	2.28879	2.18467
NUDT9	0.934528	2.04139	2.1844
SEC61G	0.598663	1.30754	2.18411
BRIX1	0.873787	1.90841	2.18407
DUSP12	1.37779	3.00897	2.18392
PIM2	0.939798	2.05032	2.18166
ABCA4	0.689787	1.50484	2.1816
MRPL24	0.998707	2.1783	2.18112
SGTA	0.848306	1.84948	2.1802
GTF3C6	0.796129	1.73538	2.17977
ZNF564	0.677104	1.47545	2.17906
ASGR1	0.99317	2.16406	2.17894
NAP1L1	0.762665	1.6618	2.17894
ITGAE	1.1539	2.51354	2.17829
HS1BP3	0.797621	1.73741	2.17824
CENPU	0.720478	1.56826	2.1767
TADA3	0.958562	2.08557	2.17572
CASP10	0.876417	1.90634	2.17515
PCM1	1.17302	2.55097	2.17471
RPL39	0.596156	1.29528	2.17272
DEPDC1	0.8262	1.79489	2.17247
C1orf52	0.965305	2.09677	2.17213
PANK2	1.34231	2.91526	2.17182
COMMD3	0.948261	2.05848	2.17079
RDH14	0.824418	1.78936	2.17045
VPS54	0.976977	2.12039	2.17036
TUSC2	0.89798	1.94893	2.17035
NDUFA6	1.23755	2.68509	2.16969
CDC5L	0.832277	1.80392	2.16746
APOO	0.857749	1.85851	2.16672
SNX24	0.729077	1.5796	2.16658
CHMP2A	1.40606	3.0461	2.16641
ZNF226	1.18381	2.56407	2.16596
TRIM9	0.553892	1.19968	2.16592
ROBO3	0.977191	2.11475	2.16411
GIGYF1	1.01736	2.20148	2.16392
UBLCP1	0.62065	1.34292	2.16374
MTIF3	0.989633	2.14083	2.16326
NDUFS3	1.23336	2.66772	2.16297
HSD17B6	0.992648	2.14681	2.16272
RHEB	0.717093	1.55032	2.16195
CHEK2	0.823315	1.77975	2.16169
NUDT2	0.955708	2.06448	2.16016
UTP11	0.638201	1.3784	2.15983
RPL11	0.919092	1.98458	2.15929
ZNF804A	0.794382	1.71519	2.15915
UHRF1BP1L	0.945361	2.04079	2.15874
FRYL	0.950683	2.05077	2.15715
C8orf58	0.900202	1.94178	2.15704
TOP1MT	1.10137	2.37558	2.15694
MRPL34	0.664765	1.4337	2.1567
NKRF	1.02106	2.20174	2.15633
TMEM11	2.31178	4.98294	2.15545
EEF1B2	0.995054	2.14468	2.15534
ITGA1	0.706743	1.52291	2.15483
S100A5	0.951101	2.04911	2.15446
MRPL9	0.966202	2.0809	2.15369
ALDH5A1	1.00127	2.15512	2.15238
GNG11	0.851996	1.83334	2.15181
RTL8B	1.04208	2.24209	2.15155
CGGBP1	0.818535	1.76111	2.15154
TAF15	1.131	2.4334	2.15154
LNPEP	0.855227	1.83891	2.1502
STMN1	0.64694	1.39086	2.14991
MACROD2	1.19578	2.56996	2.14919
GON7	0.884895	1.90133	2.14865
KRI1	1.44523	3.10522	2.14859
RAB28	0.735443	1.57993	2.14827
VAMP2	1.43719	3.0874	2.14822
GOLGA7	0.745229	1.60076	2.148
AGTPBP1	0.741485	1.5926	2.14785
CSGALNACT2	0.842052	1.80789	2.147
MAP1LC3B	0.991156	2.12798	2.14696
WDR25	0.951073	2.04158	2.14661
FAM171B	0.674173	1.44652	2.14563
HMGA1	0.847538	1.81849	2.14561
CHCHD7	1.42137	3.0476	2.14413
DGKH	0.748032	1.60366	2.14384
MGAT2	0.924856	1.98261	2.1437
BCL7C	0.895268	1.91731	2.1416
USP33	0.698419	1.49518	2.14081
PAQR4	1.14539	2.45186	2.14063
GLRX3	0.84323	1.80461	2.14011
C3orf18	1.04983	2.24569	2.13911
MORC4	0.791107	1.691	2.13751
DLGAP5	0.779859	1.66689	2.13742
S1PR5	0.992331	2.1209	2.13729
MOSPD2	1.13888	2.43383	2.13703
RSL24D1	0.669224	1.43002	2.13682
FMNL3	0.949998	2.0294	2.13622
HYLS1	1.0612	2.2667	2.13597
TSPAN1	0.762506	1.62862	2.13587
LAMTOR4	2.3026	4.91715	2.13548
TPP2	0.961005	2.0521	2.13537
NDUFC1	0.817251	1.7446	2.13471
C12orf29	0.788154	1.68243	2.13465
TXNL1	0.752812	1.60681	2.13441
SCD5	0.782173	1.66946	2.13439
TEX30	0.733682	1.56569	2.13402
CYP2J2	1.16283	2.48094	2.13354
ACVR2B	1.26926	2.70797	2.13351
SAMD1	1.00312	2.13944	2.13278
MITD1	0.793508	1.69187	2.13213
ABRAXAS2	0.837241	1.78511	2.13213
GGT5	1.3738	2.9282	2.13145
SETDB2	0.586066	1.24884	2.13088
STX12	0.696691	1.48405	2.13014
FKBP7	0.927227	1.97509	2.13011
SCML2	0.855787	1.82265	2.12979
SDC4	1.34354	2.86076	2.12927
AMMECR1	0.724972	1.54328	2.12874
WNT3	1.12119	2.38628	2.12836
SEC11A	0.953722	2.0296	2.12808
CMTM6	0.872892	1.8573	2.12776
SCN1B	2.02504	4.30567	2.12622
C9orf78	1.57435	3.34684	2.12585
RPL35A	0.70247	1.4932	2.12564
EBAG9	1.06772	2.2693	2.12536
SLC4A1AP	0.836283	1.77503	2.12252
SCAND1	0.666897	1.41523	2.12212
MTRF1	0.894705	1.89859	2.12203
GRK5	0.894835	1.89839	2.12149
MRPS15	0.669689	1.4206	2.12129
SCP2	0.708766	1.50284	2.12036
RMDN1	0.769992	1.63204	2.11955
DENND6A	0.863719	1.82964	2.11833
STMN3	0.879003	1.86102	2.1172
CD302	0.805657	1.7057	2.11716
CEP78	0.761488	1.612	2.11691
ASPSCR1	0.975363	2.06407	2.1162
RWDD3	0.594133	1.25725	2.11612
PDIA5	1.4046	2.97177	2.11574
METTL8	0.752166	1.59136	2.11571
CHD1L	0.872983	1.84673	2.11543
GPR17	1.44817	3.06347	2.1154
SLC30A7	0.949194	2.00792	2.11539
NUDT4	0.711513	1.50488	2.11504
TBP	1.17924	2.49381	2.11477
CFAP298	0.823179	1.74078	2.1147
RASSF2	0.685906	1.45016	2.11423
GINM1	0.784799	1.65881	2.11368
CBWD1	0.774836	1.63767	2.11357
CHD3	1.9288	4.07611	2.11329
ANXA11	1.45388	3.07216	2.11307
HEXIM1	1.06731	2.25526	2.11304
TARS3	1.13907	2.40666	2.11284
CAMLG	0.871255	1.84009	2.112
ORC3	0.83715	1.76773	2.11161
CNOT10	0.992998	2.09671	2.11149
COP1	1.10386	2.3306	2.11132
CAST	0.797009	1.6827	2.11127
IFI6	1.41744	2.99258	2.11125
UQCRFS1	1.00271	2.11514	2.10943
LYPLAL1	0.835174	1.76146	2.10909
IL17RC	1.1998	2.5286	2.10752
DAPK3	2.11214	4.44949	2.10662
ZNF692	1.00703	2.12085	2.10603
C6orf47	0.996782	2.09822	2.105
MDM2	0.762403	1.60376	2.10356
DNAAF3	0.719959	1.51447	2.10355
PLXDC2	0.751502	1.58065	2.10332
ABCB9	1.71748	3.61159	2.10284
THOC3	0.700909	1.47382	2.10273
CCZ1B	0.686867	1.44397	2.10226
CCDC190	0.716349	1.50586	2.10214
PET117	1.45143	3.05041	2.10165
CCNA1	0.835567	1.75582	2.10135
KIAA1841	1.67047	3.50951	2.10091
KLF5	1.57338	3.30534	2.10079
SACS	1.89521	3.98122	2.10068
SLC2A12	0.996532	2.09189	2.09917
PHF10	0.828008	1.73807	2.0991
LIAS	0.930523	1.95292	2.09873
PDCD10	0.739467	1.55183	2.09858
SETD4	0.874391	1.83451	2.09804
LEO1	0.832763	1.74668	2.09745
RANBP2	0.7477	1.56817	2.09733
ADPRHL2	1.08273	2.26981	2.09638
TYW5	0.917759	1.9238	2.09619
ALG5	1.00539	2.10731	2.09601
CNIH2	1.01073	2.11828	2.09579
TRIM47	0.72483	1.51748	2.09357
AL121594.1	0.669183	1.40045	2.09278
THOC2	0.80265	1.6792	2.09207
TSPAN17	1.0908	2.2818	2.09185
RNF135	0.891206	1.86371	2.09122
NSD3	0.739819	1.54662	2.09054
ZNF688	1.9111	3.99465	2.09024
SRFBP1	0.663615	1.387	2.09007
ZSCAN21	0.838955	1.75341	2.08999
AKAP7	0.65064	1.35968	2.08976
RPL22	0.989307	2.06715	2.08949
LPGAT1	0.74666	1.55988	2.08915
CARMIL1	1.02555	2.14226	2.08889
SPATA5	0.799987	1.67054	2.0882
LTO1	1.67836	3.50468	2.08816
ATP5MF	0.766914	1.60132	2.08801
MPZL2	0.677615	1.41438	2.0873
RWDD1	1.0202	2.12942	2.08725
HNRNPA1L2	0.866083	1.80687	2.08625
PKN3	0.865718	1.80535	2.08538
METTL2A	0.953127	1.98684	2.08455
C15orf48	0.634655	1.32244	2.08371
PTTG1	0.722818	1.50607	2.0836
TTLL5	0.903791	1.88308	2.08353
PTGES	1.01881	2.12257	2.08338
COTL1	0.908695	1.89311	2.08333
BMT2	0.544798	1.13498	2.08331
NEK8	1.07293	2.23503	2.08311
KRBA1	0.766885	1.59748	2.08308
B3GAT3	1.26747	2.63966	2.08262
GCAT	1.05786	2.20285	2.08236
EXTL2	0.863768	1.79774	2.08127
DDX58	0.729469	1.51786	2.08078
NAPSA	0.82778	1.72219	2.08049
RCBTB2	0.631332	1.31339	2.08035
EXOC1	0.577686	1.20162	2.08005
VTI1A	1.02359	2.12877	2.07972
CDK5R2	0.92859	1.93105	2.07955
BANF1	0.926206	1.92554	2.07895
LLPH	0.772026	1.60456	2.07838
ERO1A	0.877644	1.82405	2.07835
TMEM52	1.03071	2.14143	2.07762
HSPE1	0.684127	1.42054	2.07643
C21orf58	1.54349	3.20425	2.07598
TEFM	0.655759	1.36128	2.07588
POGLUT2	0.989232	2.05247	2.07481
DDAH2	1.23689	2.5659	2.07447
SSBP4	0.763608	1.58315	2.07325
VPS72	0.923142	1.91378	2.07312
CYTH1	1.21175	2.51171	2.0728
FERMT3	1.25557	2.60232	2.07263
CDC14A	0.594258	1.23165	2.07259
ELK1	1.05334	2.18297	2.07242
PRKCZ	1.60263	3.3212	2.07234
C4orf47	0.36763	0.761546	2.0715
HTATSF1	0.893824	1.8508	2.07065
DENND5B	1.06217	2.19913	2.07042
C12orf60	0.778615	1.61198	2.07031
H2AZ2	1.39674	2.89144	2.07013
PPP2R3C	0.848237	1.75593	2.0701
FAM124A	0.571401	1.1828	2.07
ATP5F1D	1.27849	2.64616	2.06975
STK17B	0.768918	1.59147	2.06975
LEMD2	1.50684	3.11824	2.06939
MRPL48	1.53373	3.17325	2.06898
TMPRSS15	0.480026	0.99304	2.06872
RPF2	0.796845	1.64791	2.06804
METTL25	0.685363	1.4168	2.06723
ABHD8	0.863175	1.78434	2.06718
PSMB1	0.909646	1.88019	2.06694
CPSF4	1.38321	2.85768	2.06598
ROPN1L	1.47072	3.03736	2.06523
HOOK2	1.10434	2.28033	2.06489
DIAPH2	0.977522	2.01742	2.06382
CCN3	0.900555	1.85855	2.06379
ESS2	1.02772	2.12092	2.06371
MRPS35	0.822256	1.69625	2.06292
NDUFV2	0.806755	1.66323	2.06163
GPALPP1	0.782317	1.61256	2.06126
ANAPC4	0.696966	1.43619	2.06063
ASPM	0.690283	1.42145	2.05923
GPAA1	1.05244	2.16476	2.0569
CASP3	0.75922	1.56134	2.05651
KPNA5	1.02538	2.1087	2.0565
TLR6	0.64096	1.31809	2.05644
NOC3L	0.679431	1.39702	2.05617
ARMCX1	0.841256	1.72955	2.05592
PGRMC1	1.00038	2.05666	2.05587
HNRNPK	0.909438	1.86898	2.05509
SWT1	0.515312	1.05881	2.05469
DGKE	0.888962	1.82637	2.05449
ARPC3	0.817529	1.67896	2.0537
VPS37B	1.07211	2.20169	2.05361
TMEM187	1.28885	2.64637	2.05329
KALRN	1.35827	2.78876	2.05317
SLC39A11	0.753072	1.54602	2.05295
SPHK2	0.839052	1.72218	2.05253
SMC3	0.627939	1.28861	2.05213
KDR	1.27471	2.61539	2.05175
AIG1	1.29607	2.65889	2.05151
PTGES3	0.733418	1.50454	2.0514
DDX1	0.83571	1.71416	2.05114
VKORC1	1.04293	2.13896	2.05092
CENPJ	0.838615	1.71948	2.05038
DSN1	0.714696	1.4651	2.04996
CHPF	1.87688	3.84712	2.04974
CENPV	1.17043	2.39837	2.04913
AC007040.2	1.31102	2.6856	2.04848
FAIM	0.765739	1.56833	2.04812
CD2AP	0.612552	1.25429	2.04765
GGCT	0.763578	1.56341	2.04748
TIMP4	1.33173	2.72639	2.04726
TXNDC11	1.375	2.81457	2.04696
MRE11	0.726205	1.48615	2.04646
PLEKHO1	1.01033	2.0674	2.04626
ZNF268	0.706009	1.44452	2.04603
FBXO45	0.762077	1.5592	2.04599
TP53INP1	0.766276	1.56774	2.04593
RNF149	1.25351	2.56425	2.04565
SLFN12	0.725018	1.48258	2.04489
EFHD2	0.900518	1.84141	2.04484
MAP2K3	1.50849	3.0846	2.04483
EPS8L1	1.22825	2.5102	2.04371
BTF3	0.829391	1.69503	2.0437
TRIM21	0.871489	1.78055	2.04312
STXBP4	0.56821	1.15953	2.04067
CTU2	1.00623	2.05322	2.04051
PHYH	0.833342	1.7003	2.04034
TMEM165	1.07074	2.18444	2.04013
CCDC84	1.2661	2.58282	2.03998
MAP7D3	1.16018	2.36596	2.0393
SLC16A3	1.9581	3.99307	2.03925
RASA2	0.642112	1.30917	2.03885
OSBPL7	2.11125	4.30018	2.03679
POU2F2	1.07157	2.18247	2.03671
ZBED3	1.03635	2.10972	2.03572
TNFAIP8L1	1.09162	2.2221	2.03561
OTULINL	1.68113	3.42121	2.03506
ZSCAN26	0.695791	1.41587	2.03491
DECR2	1.77947	3.62007	2.03436
PKN1	1.12107	2.28041	2.03414
IFT43	0.939172	1.91038	2.03411
ZNF708	0.919734	1.87073	2.03399
SH3GL1	1.4626	2.97486	2.03395
ZBTB33	0.69122	1.40589	2.03392
MRPS10	0.718062	1.46028	2.03364
CCDC91	1.24525	2.53232	2.03358
RNF130	0.959801	1.95164	2.03338
POLD4	0.865301	1.75874	2.03252
LEPROT	1.03031	2.09387	2.03228
HLA-B	0.721375	1.46555	2.0316
FXR2	1.03128	2.09463	2.0311
C1D	0.733502	1.48964	2.03087
NFE2L3	1.2773	2.59333	2.03032
FAM122A	0.829916	1.68472	2.02998
XRCC4	0.71164	1.44431	2.02955
ANO2	1.11795	2.26816	2.02887
DNAJB14	1.13795	2.30875	2.02886
COMMD10	0.513637	1.04207	2.02881
COA8	0.58874	1.19408	2.02819
PBXIP1	1.25859	2.55248	2.02805
ZDHHC12	1.00638	2.04068	2.02774
SMYD5	0.962133	1.95075	2.02752
UTP15	0.719555	1.45855	2.02702
SLC25A29	1.12901	2.28832	2.02685
NEIL2	1.17993	2.39098	2.02638
CCDC90B	0.735898	1.4911	2.02624
TMEM129	1.43507	2.90647	2.02532
IPO9	1.37981	2.79448	2.02527
SERPINF2	0.983965	1.99249	2.02496
GNG5	0.745115	1.50861	2.02466
SCNM1	1.08362	2.19362	2.02434
INTS13	0.98386	1.99164	2.02432
ATF4	1.13139	2.29028	2.0243
TMEM9B	1.0352	2.09519	2.02396
MYL5	0.917378	1.85665	2.02387
DBNDD1	0.769528	1.55701	2.02333
NIN	0.916307	1.85333	2.0226
RIMS2	0.794301	1.6059	2.02178
MTFR2	0.763609	1.54375	2.02165
LRRC57	1.08698	2.19738	2.02154
COX8A	0.903749	1.82677	2.02133
RPS6KC1	0.982025	1.98485	2.02118
SLITRK4	0.867639	1.75358	2.02109
RBM28	0.794472	1.60496	2.02016
PCGF5	0.917289	1.85299	2.02008
CHIC2	1.24121	2.50581	2.01884
PPWD1	0.79268	1.60011	2.01861
ASCC1	0.869792	1.75566	2.01848
IPP	1.05013	2.11955	2.01838
AAAS	1.06216	2.14377	2.01831
STK38L	1.0848	2.18931	2.01817
MORN4	0.949607	1.91636	2.01806
SESN3	1.71605	3.46288	2.01794
PIK3CB	0.745368	1.50367	2.01735
AAMP	0.990045	1.99686	2.01694
BIVM	0.71416	1.43998	2.01633
CREBL2	0.734317	1.48041	2.01603
ANKRD36	0.609595	1.22877	2.01571
TRAPPC8	0.948856	1.91262	2.01571
LAPTM4B	1.24145	2.50224	2.01558
STK19	0.954467	1.92364	2.0154
UBTD2	0.906843	1.82761	2.01535
DLG3	0.958743	1.93213	2.01527
FBXO5	0.939534	1.89301	2.01484
MFAP1	0.918451	1.84988	2.01413
NUDT19	1.28071	2.57931	2.01396
WDR76	0.770282	1.55062	2.01306
NDUFAB1	0.748134	1.50597	2.01296
PDGFRL	1.10044	2.21493	2.01276
TBRG1	0.746484	1.50132	2.01119
PSMC3IP	1.2812	2.57655	2.01104
TYMP	1.45986	2.93563	2.01089
RPL35	0.909073	1.82713	2.00989
KLHL28	1.58321	3.18159	2.00958
ATRAID	1.03175	2.07336	2.00956
LHX4	1.33749	2.68765	2.00947
TOR3A	1.17388	2.35793	2.00867
RHPN1	1.13043	2.2705	2.00853
CNN2	1.36339	2.73792	2.00816
FOXF2	1.11838	2.24578	2.00806
KYAT3	0.78213	1.5705	2.00798
OAZ3	1.12396	2.2565	2.00764
BRD2	2.79936	5.61813	2.00693
METTL2B	0.894847	1.7954	2.00638
TARBP2	1.2396	2.48577	2.00529
TMED5	0.890695	1.78554	2.00466
CDCA7L	1.07592	2.15683	2.00465
POLD1	1.6082	3.22291	2.00405
CFAP97	0.638786	1.28012	2.00398
TMED2	0.886787	1.77653	2.00333
PHF13	0.81624	1.6349	2.00297
C18orf54	0.752824	1.50784	2.00291
PI4K2B	0.68023	1.36238	2.00283
EEF1A1	0.940948	1.88424	2.00249
CLDN7	1.60988	3.22191	2.00133
C2orf74	0.871618	1.74392	2.00078
MSRA	0.911957	1.82452	2.00066
GTF2H4	0.75764	1.51578	2.00066
MAP2K2	1.18286	2.36595	2.00019
RNF185	0.815375	1.6309	2.00018
DLD	0.691095	1.38231	2.00017
BAG4	0.808506	1.61681	1.99975
PLEKHH3	1.15132	2.30179	1.99927
ANGPTL2	0.798601	1.59655	1.99919
ENPP1	0.869235	1.73775	1.99918
RAP1A	0.96289	1.9245	1.99868
PGBD2	1.43849	2.8737	1.99773
LMNTD2	0.687029	1.37231	1.99745
CD70	0.882761	1.76293	1.99706
UBXN6	1.44546	2.88648	1.99693
TRAFD1	1.01397	2.02314	1.99527
ZNF140	1.20072	2.39438	1.99412
PPP1R18	0.965132	1.92385	1.99336
TMEM65	0.674059	1.34308	1.99253
SENP3	1.41856	2.82644	1.99247
HABP4	0.966272	1.92514	1.99234
B3GNT5	0.736443	1.46711	1.99215
CEP97	0.787666	1.56867	1.99154
CMC1	0.672358	1.33903	1.99154
GPR137B	1.13088	2.25178	1.99117
TMEM68	1.34675	2.68125	1.9909
C9orf64	0.825355	1.64291	1.99055
TP53I13	1.45744	2.90111	1.99055
ERO1B	0.757264	1.50729	1.99045
CCDC137	1.03271	2.05519	1.99009
RNASET2	1.20137	2.38974	1.98919
HDAC4	2.24794	4.46912	1.9881
KYNU	0.73934	1.46979	1.98797
KAT2A	1.03997	2.06602	1.98662
SLC35A3	0.803568	1.59635	1.98658
GUF1	0.811668	1.61239	1.98651
RBM45	0.972411	1.93169	1.98649
COPZ2	1.65927	3.29576	1.98627
EVI2B	0.942063	1.87104	1.98611
CENPB	1.61564	3.2082	1.98572
SGO1	0.699798	1.3895	1.98557
SEMA4F	0.840286	1.66844	1.98556
CDC23	0.773271	1.53482	1.98484
CEPT1	0.921457	1.82814	1.98397
COX4I1	1.18885	2.35822	1.98362
[truncated: 3,557 more rows]

## Sheet: Stabilized and upregulated
Upregulated DEGs with stabilized transcripts
ACBD6
APEX1
ARHGEF18
ARL4C
ATP5MC1
CABIN1
CANT1
CBX6
CC2D1A
CCND3
CCNL2
CDCA5
CDK4
CEBPD
CENPB
CFAP298
CIRBP
COL8A1
DAPK3
DDT
DDX11
DDX54
DHFR
EBNA1BP2
EIF3B
EIF4A3
ERCC2
F8A1
FAM162A
FBL
FEN1
FOXK1
FOXRED1
FRAS1
GIGYF1
GMNN
GOLGA8B
GPAA1
GPAT2
HNRNPA0
HNRNPA1
ILVBL
IMP3
IMPDH2
IRS1
IRS2
JPT1
KAT2A
KIFC1
KLC2
LDOC1
LPCAT1
LSM14B
MIDN
MOGS
MPST
MRPL12
MRPS30
NAT10
NDUFS2
NDUFV1
NOG
NOP56
NUDT16
PABPN1
PAK4
PAWR
PDCD11
PIM3
PNPLA6
POLD1
POM121C
PPP1R12C
PREB
RABGGTB
RBM15B
RBM42
RNPEPL1
RPL13A
RPL18
RPL3
RPL36
RPLP0
RPS15
RPS17
RPS28
RPS3
RPS6
RPS9
RRM1
RRM2
RRP1
RTN4
SAMD1
SCRIB
SFN
SH3GL1
SMAP2
SMARCD2
SMPD4
SNAPC1
SNRPB
SOX12
SPPL3
TACC3
TACSTD2
TBRG4
TCOF1
TERF2IP
TFDP2
TIMM50
TMEM158
TMUB1
TOR4A
TXNIP
TYK2
UBE2C
UQCRQ
VPS4A
WDR6
WEE1
ZNF282
ZNF317
ZNF395
ZNF598
ZWINT
