# Supplementary material for: RNA binding protein ZCCHC24 promotes tumorigenicity in triple-negative breast cancer
Source: EMBO Rep. 2024 Oct 17;25(12):12. doi: 10.1038/s44319-024-00282-8 (PMC11624195; doi:10.1038/s44319-024-00282-8)
Supplement: Supplementary file 6 — Dataset EV4 [file 44319_2024_282_MOESM6_ESM.xlsx]

## Sheet: Legend
Dataset EV4 - List of number of binding sites of PAR-CLIP for each gene

## Sheet: Number of binding sites
Gene name	Number of binding sites
CTNND1	314
PVT1	233
DLG1	187
TUG1	148
HNRNPA3	133
HNRNPA2B1	130
SNHG29	125
MTMR2	124
STAT3	121
NABP1	104
FMR1	101
NFAT5	99
EDEM3	96
GIGYF2	95
CAST	94
PAFAH1B1	93
SYNCRIP	87
CSNK2A1	86
HIPK1	85
LPP	78
SLC4A7	75
BDNF	75
ZBTB21	74
RNF38	73
SNHG16	69
CCDC82	69
G3BP2	68
TMEM170A	67
ZFX	66
ARL13B	66
NEAT1	65
CLIP4	65
ADAR	65
NSD2	64
NAMPT	63
CSPP1	63
CREB1	63
SMAD5	62
APBB2	61
MBNL1	59
EIF2AK2	59
CTSB	58
CHD9	56
TMEM30A	55
PRKAR1A	55
LARP1	55
RUNX1	53
ATF2	53
P4HB	52
CANX	52
SLMAP	50
SLC9A6	50
PABPC1	50
GHITM	50
GFPT1	50
EBLN3P	50
UBE3A	49
PRPF4B	49
NNT	49
NEDD4L	49
BTBD3	48
TJP1	47
BCL2L1	47
ZC3H12C	46
UBE2W	46
MDM4	46
LARP4	46
TMEM33	45
PRRC2C	45
CUX1	45
ASH1L	45
ACSL4	45
PTAR1	44
OGFRL1	44
MITF	44
LINC00667	44
CDK6	44
PTBP3	43
POMK	43
NF1	43
FAM107B	43
YTHDF3	42
SNHG8	41
CDC42SE2	41
SHOC2	40
CLIP1	40
BCLAF1	40
TJP2	39
PCGF5	39
CNOT6	39
CEBPG	39
STARD13-AS	38
SCFD1	38
RAF1	38
RAB7A	38
ARHGEF12	38
TBC1D20	37
REST	37
LIMCH1	37
WDR26	36
TNRC6B	36
TBL1XR1	36
SKIL	36
MTHFD2	36
KRIT1	36
HIPK3	36
FAM126B	36
POGZ	35
KANSL1	35
HMGCR	35
CBFA2T2	35
ZMYND11	34
RC3H2	34
PRKAG2	34
PRCP	34
MYSM1	34
HNRNPU	34
GNAS	34
CYTOR	34
TAOK1	33
CLOCK	33
ZNF562	32
UBE2V1	32
SLC30A7	32
FN1	32
FBXW2	32
EMC1	32
DCP2	32
C16orf72	32
ARPP19	32
ARHGEF7	32
ARHGAP5	32
TEAD1	31
RC3H1	31
PPIP5K2	31
NUSAP1	31
MPRIP	31
ALCAM	31
ZKSCAN1	30
YWHAZ	30
TRRAP	30
TAF1D	30
SLC7A11	30
SGMS2	30
RICTOR	30
PRDM10	30
PCBP2	30
DNAJC10	30
BHLHB9	30
ATP1B1	30
ARL6IP6	30
XPO1	29
STAG2	29
NKIRAS1	29
FIGNL1	29
CLASP2	29
ZNF518A	28
ZMAT3	28
YAP1	28
UHMK1	28
TENT2	28
TBCEL	28
SNX14	28
SEPTIN2	28
RPE	28
QSER1	28
NEDD4	28
LRP6	28
LCOR	28
HP1BP3	28
HNRNPDL	28
FAM217B	28
ENC1	28
ACSL3	28
ZNF561-AS1	27
XIAP	27
TCF12	27
SAMD8	27
PDE4D	27
ITCH	27
HIF1A	27
FNIP1	27
CYRIB	27
CD59	27
CAV1	27
BROX	27
ZNF451	26
TACC1	26
SNHG32	26
SMARCA4	26
RAD17	26
PHF6	26
NDFIP2	26
MRPL42	26
ITGB1BP1	26
GMFB	26
AGFG1	26
ZFAS1	25
SPART	25
OSBPL8	25
NAP1L1	25
ITGAV	25
CUL4A	25
BRIP1	25
BDNF-AS	25
ANKHD1	25
ADAM9	25
ZNF121	24
ZFHX3	24
WNK1	24
UBA3	24
TOR1AIP2	24
TANC2	24
STX16	24
STK26	24
SIKE1	24
RBMS2	24
PUM1	24
NRIP1	24
NR3C1	24
MTR	24
MAPK8	24
MAPK6	24
MALAT1	24
LTN1	24
LIMA1	24
KIRREL1	24
INO80D	24
GOLGA8B	24
GNB1	24
GABPB1-AS1	24
FOXJ3	24
FAM210A	24
EXOC5	24
ESYT2	24
CCDC117	24
ABI1	24
TRIM33	23
PHC3	23
LRPPRC	23
IQCJ-SCHIP1	23
ETNK1	23
DCAF7	23
CHEK1	23
CD44	23
AASS	23
ZBTB43	22
UBE2A	22
TYW3	22
TNPO1	22
TMEM181	22
SNHG20	22
RAPGEF6	22
PTBP2	22
OPA1	22
NPM1	22
MTF2	22
MRPL19	22
LNPEP	22
KDM6A	22
KANSL3	22
IL6ST	22
HDAC9	22
GRSF1	22
FBXO34	22
EIF3E	22
CUL4B	22
CSNK1A1	22
CAPRIN1	22
ANKRD12	22
ACIN1	22
VGLL4	21
SYNJ1	21
SLC25A36	21
SEC16A	21
RBMXL1	21
RAP2C	21
PSMD11	21
PSMC2	21
OSGIN2	21
NCOA4	21
NCOA3	21
NAA30	21
MKLN1	21
MARCHF6	21
MAP3K2	21
IFNGR1	21
HSPA9	21
GPR107	21
FRS2	21
FOXP1	21
FOXN2	21
EFCAB14	21
ARID4B	21
AP2B1	21
ANKRD46	21
ZNF507	20
ZHX1	20
XRRA1	20
USP53	20
SRSF10	20
SMAD3	20
SLC25A30	20
SEC31A	20
RSRC1	20
RRM2	20
RNF111	20
REL	20
PTPN14	20
PPP1CB	20
NFKBIZ	20
MXI1	20
MLLT10	20
MECOM	20
MBNL2	20
KIF3A	20
JAK1	20
INTS2	20
FLG-AS1	20
ETS1	20
CPEB4	20
CD9	20
CD63	20
C18orf25	20
ASAP2	20
ADD1	20
ZC3H11A	19
ZBTB10	19
USP36	19
TMBIM6	19
TET3	19
PTEN	19
PANK3	19
PANK2	19
NEDD1	19
MRPL20-AS1	19
LBR	19
KLHL8	19
KLHL2	19
HNRNPC	19
FBXW11	19
DDX5	19
DCTPP1	19
ASPH	19
AHR	19
AGPS	19
AGO2	19
ZNF655	18
ZFAND6	18
YOD1	18
UBE2I	18
TPM4	18
THOC2	18
SUMO1	18
SPOP	18
SOCS5	18
SNHG4	18
SLC52A2	18
SERBP1	18
SELENOI	18
RNF169	18
RIF1	18
RBPJ	18
PTPRF	18
PTGS2	18
PIP5K1A	18
PALM2AKAP2	18
NCEH1	18
NBN	18
MYH10	18
MRPL30	18
MAP4K3	18
LYSMD3	18
LRP12	18
LIG4	18
LANCL1	18
KTN1	18
HECTD1	18
FRYL	18
FBXO21	18
FAM111A	18
EPS8	18
ENPP4	18
DDX6	18
DDB1	18
DCUN1D4	18
CUL3	18
CTDSPL2	18
CKAP2	18
CEP120	18
BRPF3	18
ATP2B1	18
ASAP1	18
ARID5B	18
ARF6	18
APTX	18
AMIGO2	18
ZNF699	17
ZNF644	17
UBE2K	17
U2SURP	17
STAG1	17
SPIN1	17
SFT2D2	17
SDCBP	17
SAMD4A	17
RSBN1	17
RPS3	17
RLIM	17
RASSF8	17
RAP1GAP2	17
RAB3GAP1	17
PTP4A2	17
PIK3R1	17
PCMTD2	17
NUP98	17
NRP1	17
NOLC1	17
NCBP2	17
MDM2	17
LIN7C	17
LGALS8	17
KRT10-AS1	17
IDE	17
HK1	17
GTF2H3	17
GDAP1	17
G3BP1	17
EI24	17
DCUN1D1	17
DAP3	17
CTSL	17
CEP170	17
CELF1	17
CAMSAP2	17
BRD4	17
ATAD1	17
ARMC8	17
ANTXR2	17
ANKFY1	17
ZNF92	16
ZNF805	16
ZNF664	16
ZNF623	16
ZBTB33	16
WWTR1	16
WIZ	16
UBN2	16
TTPAL	16
TIPARP	16
TFG	16
TAB2	16
SUZ12	16
SUV39H2	16
STT3A	16
STK4	16
SNRK	16
SLC29A1	16
SIRT1	16
SEPTIN9	16
SCOC	16
RRAS2	16
RIMS2	16
PURA	16
PUM2	16
PPP2R5D	16
PJA2	16
PIK3C2A	16
OTUD6B	16
NUCKS1	16
NBEAL1	16
NAPB	16
MFSD4B	16
LPIN1	16
KCTD10	16
JPX	16
HSBP1	16
HELLS	16
GSPT1	16
GNPNAT1	16
FAM91A1	16
ERBIN	16
ELK4	16
DCTN4	16
CHORDC1	16
CEP290	16
CCT6P1	16
CCDC90B	16
CCDC43	16
CBX5	16
CALU	16
BLOC1S6	16
ATF7IP	16
ASXL2	16
ARFGEF2	16
ACTR6	16
ZNF772	15
ZNF512	15
ZNF37A	15
ZFAND5	15
ZEB1	15
TOR1AIP1	15
TOP3A	15
TMEM9B	15
TGFBR1	15
TCF7L2	15
TAX1BP1	15
STK24	15
SNX16	15
SMG1	15
SMC4	15
SMARCAD1	15
SLC16A7	15
SHC1	15
SBNO1	15
SAR1B	15
RIOK3	15
RFWD3	15
RBM12	15
RALGAPB	15
RAB1A	15
PURB	15
PTP4A1	15
PSMC3IP	15
PPP4R3B	15
PPP1R12A	15
PHF20L1	15
PGRMC2	15
PGM3	15
PEG10	15
OXR1	15
OSBPL9	15
NUP153	15
NRG1	15
NAV3	15
NAA50	15
MTMR12	15
MLF1	15
LIN54	15
KIF21A	15
KIAA1217	15
JMY	15
HSD17B4	15
GOPC	15
FUT8	15
ENAH	15
DICER1	15
DDX21	15
CLDN12	15
CGGBP1	15
CDC73	15
CDC42	15
BCAR3	15
ATP2C1	15
ARFIP1	15
ACVR2A	15
ZNHIT3	14
ZNF304	14
ZMYM1	14
ZBTB18	14
WAPL	14
VTA1	14
VAPB	14
USP49	14
USP37	14
TPD52	14
TMTC3	14
TMEM230	14
TLK1	14
TBL1X	14
SUN1	14
STYX	14
STAU1	14
SRSF7	14
SOD2	14
SNHG3	14
SMIM13	14
SLC43A3	14
SCYL2	14
RBMX	14
RBM15	14
RBBP5	14
RAPH1	14
RAB8B	14
PTBP1	14
POLD3	14
PLOD2	14
PIKFYVE	14
NUP62	14
NUFIP2	14
NR2C2	14
MOB1B	14
MGA	14
MEF2A	14
KPNA4	14
KMT2A	14
IKZF5	14
IGF1R	14
IARS1	14
HIPK2	14
GOLM2	14
GOLM1	14
GNB4	14
GJA1	14
GAN	14
FNDC3B	14
FERMT2	14
FAM76B	14
EPB41L4A-AS1	14
ENTR1	14
EMSY	14
DNAJC7	14
DCAF10	14
DAG1	14
CNOT8	14
CLIC4	14
CDK2AP1	14
CASC3	14
C4orf46	14
BTF3L4	14
BACH1	14
ATM	14
ATL3	14
ARHGEF18	14
APLP2	14
AMOTL2	14
ZZZ3	13
ZNF207	13
ZBTB38	13
VMA21	13
TRIT1	13
TPM3	13
TLK2	13
TIA1	13
TAF8	13
SS18	13
SREK1	13
SNX9	13
SMC2	13
SGCE	13
SELENOW	13
SAR1A	13
RCC1	13
PTPA	13
PSME4	13
PPP1R8	13
OTUD3	13
NDUFA5	13
MYNN	13
MKRN2	13
MIGA1	13
LRRC8C	13
KIF1B	13
KIAA0232	13
HRH1	13
GXYLT1	13
GNA13	13
FGFR1	13
FEM1B	13
FAM168A	13
DR1	13
DLGAP4	13
CUL5	13
COPZ1	13
CNIH1	13
CLINT1	13
CEP97	13
C21orf91	13
C1orf198	13
BTBD7	13
BCAT1	13
ATP6AP2	13
ASB1	13
APP	13
ABI2	13
ZNHIT6	12
ZNF264	12
ZNF23	12
ZHX3	12
ZFP30	12
ZDHHC20	12
ZC3H7A	12
YWHAB	12
WDR45	12
WARS1	12
UPF2	12
UBE2H	12
UBE2E1	12
TSC22D2	12
TRIM44	12
TRAPPC6B	12
TNFAIP3	12
TMPPE	12
TMOD3	12
TMEM245	12
TAF9	12
STK40	12
STAT1	12
STARD13	12
SRPK1	12
SPECC1L	12
SPAST	12
SP1	12
SOAT1	12
SMURF2	12
SLC35C2	12
SLC1A5	12
SHISA5	12
SCRN1	12
SCML1	12
RYBP	12
RNF6	12
RNF34	12
RNF14	12
RBM27	12
RASAL2	12
RAB30	12
PSEN2	12
PSEN1	12
PRUNE1	12
PRNP	12
PRKAA1	12
PPP2R1B	12
PPFIBP1	12
POLR3G	12
POLE3	12
PLEKHB2	12
PEAK1	12
PDIK1L	12
PDCD6IP	12
PAICS	12
OTULIN	12
NCK1	12
NBR1	12
MRPS30	12
MIS12	12
MFN2	12
MAT2B	12
MAP7D1	12
MAP4K4	12
LRRC8A	12
LMBRD1	12
LASP1	12
LAMTOR3	12
KMT2D	12
KIAA1109	12
IRGQ	12
IDS	12
HLA-A	12
HELZ	12
HADHB	12
H2AZ2	12
GAS2L3	12
GANAB	12
FYTTD1	12
FNDC3A	12
FBXO38	12
EVI5	12
ETFA	12
EML4	12
EFR3A	12
EED	12
DYRK3	12
DYRK1A	12
DPP8	12
DDX52	12
DDX17	12
DCBLD2	12
CNOT4	12
CMTR2	12
CLSTN1	12
CLASP1	12
CIBAR1	12
CDK12	12
CD302	12
CCNY	12
CCNT2	12
CCNT1	12
CCDC14	12
CAP1	12
C5orf24	12
C11orf54	12
BRD8	12
BARD1	12
ATXN7L3	12
ATP13A3	12
ATG5	12
ARL5B	12
ARID1A	12
ARHGAP21	12
AFF1	12
ACTR2	12
ACTN1	12
ACTG1	12
ACBD5	12
ABCC1	12
ZNF652	11
VHL	11
UBXN7	11
UBTD2	11
UBE2G1	11
TSPAN3	11
TNRC6A	11
TIMM9	11
TCERG1	11
SMC6	11
SLC35E1	11
SEPTIN7	11
SEC23B	11
RMND5A	11
RDX	11
RCOR1	11
PRPF38B	11
PRPF38A	11
PPP2R2A	11
PHACTR4	11
PDIA6	11
PCNX4	11
PCCB	11
OXSR1	11
OSBPL3	11
OIP5-AS1	11
OARD1	11
NKAPD1	11
NIPA1	11
N4BP2L2	11
N4BP2	11
MORC3	11
MLH1	11
MIER1	11
MIB1	11
MFSD1	11
MCM8	11
LSM14A	11
LATS2	11
KDM2A	11
KCTD20	11
KCNQ3	11
ITPRIPL2	11
IREB2	11
HSPD1	11
GNS	11
GNG12	11
FBXO28	11
ELOC	11
EIF4EBP2	11
DDX1	11
CREBZF	11
CREBRF	11
CORO1C	11
COPA	11
CNEP1R1	11
CHMP3	11
CEP135	11
C1orf43	11
BPNT2	11
BNIP2	11
B3GNT2	11
ARHGEF28	11
AIMP1	11
ZXDB	10
ZSCAN26	10
ZNF770	10
ZNF160	10
ZFYVE16	10
ZDHHC17	10
ZC3H4	10
ZC3H14	10
XRCC5	10
WTAP	10
WDR36	10
WDR35	10
VPS36	10
USP39	10
UGP2	10
UBE4A	10
TRIM39	10
TRAPPC3	10
TPT1	10
TNPO2	10
TMEM167A	10
THAP6	10
TBK1	10
TAF2	10
SYPL1	10
SRSF11	10
SRP72	10
SREK1IP1	10
SPRY4	10
SOWAHC	10
SLC7A1	10
SLC25A24	10
SLAIN2	10
SHOX2	10
SFPQ	10
SCAMP1	10
RSF1	10
RNF168	10
RBM7	10
RBM23	10
RASA2	10
RAB3GAP2	10
PRKCQ-AS1	10
PRDM2	10
POGK	10
POFUT1	10
PKN2	10
PGRMC1	10
PAIP2	10
PABIR2	10
OTUD4	10
OSBP	10
NUDT4	10
NFYC	10
NFKB1	10
NET1	10
NAB1	10
MYL12B	10
MYL12A	10
MTF1	10
MMGT1	10
MCFD2	10
MAVS	10
MAP1LC3B	10
LPIN2	10
LMAN1	10
LINC00334	10
LARP4B	10
LAMP2	10
KPNA6	10
KPNA5	10
KLF10	10
KIFBP	10
KIF20B	10
ILRUN	10
IFI16	10
HPCAL1	10
HMGA2	10
HMGA1	10
GTF3C4	10
GTF2A1	10
GPATCH2L	10
GOLT1B	10
GLE1	10
GLCE	10
GCNT2	10
FAR1	10
FAM168B	10
ETV5	10
ERCC6	10
EIF2A	10
DLAT	10
DIMT1	10
DGKD	10
DCUN1D2	10
CYB5R3	10
CYB5B	10
CRLF3	10
CLPB	10
CLNS1A	10
CHFR	10
CEP350	10
CENPA	10
C5orf51	10
BMP2K	10
BCAP31	10
AZIN1	10
ATRX	10
ATP6V1C1	10
ATG7	10
ARNTL2	10
ARHGAP12	10
ARFIP2	10
ARF3	10
AREL1	10
ANKRD13A	10
ANGEL2	10
AIFM1	10
AHCYL1	10
AGK	10
ADM	10
ZNF800	9
ZNF592	9
ZNF569	9
ZNF184	9
ZCCHC14	9
ZBTB44	9
XRN1	9
WDR41	9
WDR37	9
VDAC1	9
USP34	9
UBE2L3	9
TXNRD1	9
TXNDC15	9
TRIP12	9
TNFRSF10B	9
TMX3	9
TMEM18	9
TM2D2	9
THUMPD1	9
TFAM	9
SYDE1	9
SUDS3	9
SRGAP1	9
SPRING1	9
SNRPD1	9
SMC1A	9
SLC7A11-AS1	9
SLC37A3	9
SLC33A1	9
SLC19A2	9
SET	9
SERTAD2	9
SBF2	9
SBDSP1	9
RTN4	9
RPS23	9
RPRD1B	9
ROCK2	9
RNF24	9
RIT1	9
RIMKLB	9
RCN2	9
RBFOX2	9
RAB5B	9
PTGES3	9
PRR14L	9
PRKAB2	9
PPP4R3A	9
PPP3CA	9
PPP2R5E	9
POLK	9
PLEC	9
PHIP	9
PGAP1	9
PDXK	9
PDE8A	9
NUP58	9
NUDT21	9
NSD1	9
NR1D2	9
NMT1	9
NHLRC3	9
NCOA5	9
MYL6	9
MTX3	9
MTMR3	9
MTFR1	9
MTDH	9
MED13L	9
MCM4	9
MAPK1IP1L	9
MAPK1	9
MAP3K7	9
MAP3K20	9
LPGAT1	9
LEMD3	9
LAPTM4B	9
KMT2C	9
KDM3A	9
IPO5	9
IMPA1	9
HIC2	9
GOLGA4	9
GMEB2	9
FOXO3	9
FOXK1	9
FBXO11	9
FAR2	9
EXT2	9
EXOC8	9
ELK3	9
DUSP14	9
DST	9
DPH5	9
DNAJC5	9
DIAPH1	9
CTC1	9
CRKL	9
CPNE3	9
COMT	9
COMMD5	9
CNOT2	9
CIAPIN1	9
CHTOP	9
CHML	9
CHD2	9
CERS2	9
CEP85	9
CDC42SE1	9
CCNJ	9
BANF1	9
ARF1	9
AP3M1	9
AP1AR	9
AFDN	9
ADNP	9
ACO2	9
ZWINT	8
ZNF678	8
ZNF367	8
ZNF33A	8
ZNF239	8
ZNF185	8
ZFP1	8
ZFAND3	8
ZCCHC8	8
YWHAQ	8
WDR20	8
WASL	8
VIL1	8
VDAC2	8
VCL	8
UTP15	8
USP14	8
UCK2	8
UCHL5	8
UBP1	8
UBA6	8
UBA2	8
TXLNG	8
TUBD1	8
TNKS2	8
TMEM87A	8
TMEM64	8
TMCO1	8
TM9SF4	8
TM2D1	8
TGFBRAP1	8
TFRC	8
SYVN1	8
SVIL-AS1	8
SUGT1	8
SS18L1	8
SRSF2	8
SPTLC1	8
SP100	8
SOCS4	8
SMURF1	8
SMARCC2	8
SMAD4	8
SMAD2	8
SLK	8
SLC6A6	8
SLC30A6	8
SGPP1	8
SETD1B	8
SENP7	8
SECISBP2L	8
SEC23A	8
SCP2	8
SCHIP1	8
SCAF11	8
RPUSD4	8
RPS10-NUDT3	8
RPL31	8
RPL13	8
RNF4	8
RNF19A	8
RNF149	8
RGMB	8
RFC1	8
RBM39	8
RBM26	8
RASA1	8
RAB22A	8
RAB21	8
RAB11FIP2	8
RAB11A	8
PVR	8
PUS7L	8
PTPRM	8
PTPN11	8
PTER	8
PRRC2B	8
PRKD3	8
PPP4R2	8
PPP2R5C	8
POLR2D	8
POGLUT3	8
PLS3	8
PLAUR	8
PHB	8
PFKM	8
PDPR	8
PDE12	8
PAN3	8
OTUD7B	8
OGA	8
OCLN	8
OCIAD1	8
NUP43	8
NRAS	8
NPTN	8
NOTCH2	8
NMD3	8
NEMP1	8
NCKAP1	8
NAA15	8
MSN	8
MRPL34	8
MMS22L	8
MLF2	8
MIDN	8
MEST	8
MED13	8
MCM7	8
MAP4K5	8
MAP3K9	8
MAP2K4	8
LNX2	8
KLHL11	8
KIAA1671	8
KATNAL1	8
KAT6B	8
KAT6A	8
JKAMP	8
JARID2	8
JADE1	8
ITPRIP	8
IQGAP1	8
IAH1	8
HK2	8
HIF1AN	8
GTF2H1	8
GPRC5A	8
GPN3	8
GOT2	8
GOSR1	8
GNPDA1	8
GAPVD1	8
FXR1	8
FSTL1	8
FOSL2	8
FILIP1L	8
FGF5	8
FEZ2	8
FBXO45	8
FASTKD5	8
EWSR1	8
ENTPD1	8
ELP1	8
EIF5A	8
EIF5	8
EIF3F	8
EIF2S3	8
EIF2S1	8
DSTN	8
DNAJC3	8
DNAJC21	8
DGCR2	8
DEK	8
DDX46	8
DCAF5	8
CYFIP1	8
CTCF	8
CPEB2	8
COX6C	8
CNOT9	8
CNOT6L	8
CMPK1	8
CIZ1	8
CHROMR	8
CHMP2B	8
CHERP	8
CERS6	8
CEP55	8
CEP20	8
CENPL	8
CENPK	8
CDIPT	8
CDC42EP4	8
CDC42EP3	8
CCND2	8
CCDC93	8
CASP7	8
CAND1	8
C4orf3	8
C2orf69	8
BRD1	8
BDP1	8
BAG5	8
B2M	8
ATXN7L3B	8
ATG12	8
ARIH1	8
APAF1	8
ANKRD50	8
AMOTL1	8
AK2	8
AFF4	8
ADNP2	8
ACAD8	8
ABCE1	8
ZSCAN12	7
ZRANB2	7
ZCCHC10	7
YTHDC1	7
XPO7	7
XPO4	7
WDFY1	7
VEZF1	7
VDAC3	7
VCPIP1	7
USP7	7
USP3	7
UQCC1	7
UFM1	7
UBR3	7
UBE2N	7
TTL	7
TSC1	7
TRAM2	7
TRAF6	7
TP53	7
TOLLIP	7
TNFRSF10D	7
TMUB2	7
TMPO	7
TMF1	7
TMEM67	7
TMEM267	7
TMEM209	7
TMEM167B	7
TMEM161B-DT	7
TFDP1	7
TEX261	7
STEEP1	7
SSR3	7
SSH1	7
SRSF5	7
SPTY2D1	7
SPG21	7
SPCS3	7
SPCS1	7
SPAG9	7
SNX4	7
SNX3	7
SMARCE1	7
SLC25A25	7
SERINC3	7
SEC24A	7
SART3	7
RPL37A	7
RNF216P1	7
RFC3	7
RBM28	7
RBM25	7
RBBP6	7
RBAK	7
RAD21	7
RABGGTB	7
RAB14	7
PSAT1	7
PRKDC	7
PPM1B	7
PPIH	7
PNRC2	7
PNRC1	7
PAK2	7
NUDT19	7
NTAQ1	7
NT5C3A	7
NOL9	7
NKTR	7
NIFK	7
NCOR1	7
MYO19	7
MPHOSPH9	7
MKRN1	7
MIF4GD	7
METAP2	7
MELK	7
MCM3	7
MATR3	7
MARCHF8	7
MARCHF7	7
MAP3K1	7
MAP1B	7
MADD	7
MACROH2A1	7
LYPLA1	7
LUC7L2	7
LSM6	7
LRRC58	7
LRIG2	7
LDLRAD3	7
LATS1	7
KPNA2	7
KLF6	7
KHDC4	7
KANSL1L	7
IRS2	7
HNRNPK	7
HNRNPAB	7
HMGN4	7
HAUS4	7
HACD2	7
GPR180	7
GOLPH3	7
GOLIM4	7
GLUD1	7
GID8	7
FOXK2	7
FBXO3	7
ENSA	7
EIF4H	7
EIF3J	7
EEA1	7
DNAJA3	7
DMTF1	7
DLC1	7
DDX3X	7
DDHD1	7
DBT	7
DAZAP1	7
CTNNA1	7
COPS2	7
CMTM6	7
CDC6	7
CDC27	7
CD46	7
CCDC47	7
CASP2	7
CARHSP1	7
C1D	7
BTAF1	7
BLZF1	7
BANP	7
AURKA	7
AP1G1	7
AMD1	7
ALG1	7
ACBD3	7
ABL2	7
AASDHPPT	7
ZPR1	6
ZNF778	6
ZNF721	6
ZNF614	6
ZNF496	6
ZNF445	6
ZNF398	6
ZNF292	6
ZNF143	6
ZCCHC9	6
ZC3HAV1	6
ZBTB6	6
ZBTB11	6
YY1	6
YLPM1	6
YIPF6	6
XPR1	6
WSB1	6
WDR89	6
WDR44	6
WDR1	6
WASHC4	6
VPS37A	6
VPS29	6
VOPP1	6
USP12	6
UPF3B	6
UNKL	6
UNG	6
UGDH	6
UBXN4	6
UBR5	6
UBR4	6
UBLCP1	6
UBB	6
TTC14	6
TTBK2	6
TRIM37	6
TRA2B	6
TOP1	6
TOMM20	6
TNPO3	6
TMEM258	6
TMEM14C	6
TMEM131L	6
TMEM109	6
TMEM101	6
TMED4	6
TM2D3	6
TLE3	6
TENT4B	6
TBC1D23	6
TASOR2	6
TAP2	6
STX6	6
STRN	6
STK36	6
STK17B	6
SSX2IP	6
SS18L2	6
SRI	6
SPTSSA	6
SPTLC2	6
SPRED1	6
SON	6
SNX6	6
SLC7A5	6
SLC39A10	6
SLC35A4	6
SLC25A44	6
SLC25A3	6
SKI	6
SH3GLB1	6
SF3B3	6
SF1	6
SETX	6
SETD5	6
SERPINB8	6
SEC62	6
SEC22C	6
SDE2	6
SDC4	6
SC5D	6
S100PBP	6
RUFY1	6
RUBCN	6
RRM2B	6
RPRD2	6
RPL27A	6
RPL15	6
RNF220	6
RNF138	6
RNF115	6
RNF10	6
RHOG	6
RGS10	6
RFFL	6
RETREG3	6
RERE	6
REEP5	6
REEP3	6
RBM17	6
RAD51AP1	6
RAC1	6
RAB6A	6
RAB4A	6
RAB30-DT	6
RAB23	6
RAB11FIP5	6
RAB10	6
QSOX2	6
PSME3	6
PRR11	6
PRPSAP1	6
PRDX1	6
PPTC7	6
PPP6R3	6
PPP2CA	6
PPP1R3B	6
POLR3D	6
POLR1A	6
PNN	6
PLEKHA3	6
PLCE1	6
PLAG1	6
PHLPP2	6
PHLDA1	6
PHF2	6
PHF10	6
PDZD8	6
PDHX	6
PCNP	6
PCGF6	6
PBRM1	6
PAPOLA	6
PAFAH1B2	6
ORMDL1	6
NXPE3	6
NUMA1	6
NUDCD1	6
NT5DC3	6
NT5C2	6
NSFL1C	6
NPEPPS	6
NOL8	6
NOL10	6
NLK	6
NKX2-1	6
NKRF	6
NIPAL3	6
NIPA2	6
NGLY1	6
NFYA	6
NFIC	6
NDUFB3	6
NDUFAB1	6
NCDN	6
NAPG	6
MTRR	6
MTO1	6
MTCH1	6
MSANTD3	6
MRPL3	6
MPZL1	6
MOAP1	6
MLXIP	6
MIER3	6
MICOS10	6
MFF	6
MFAP3	6
METTL16	6
METTL13	6
METAP1	6
MCU	6
MBIP	6
MARF1	6
MARCKS	6
MAIP1	6
MAFG	6
MACIR	6
LRRFIP2	6
LRRFIP1	6
LRRC59	6
LRATD2	6
LMTK2	6
LMNA	6
LITAF	6
LDB1	6
LCLAT1	6
KPNB1	6
KLF3	6
KIF3B	6
KIF2C	6
KIF23	6
KIF11	6
KIAA0100	6
KBTBD6	6
KAT7	6
ITFG2	6
IPO11	6
INTS14	6
IMMT	6
ILF3	6
IGF2R	6
IDH3A	6
ICE1	6
HSPA4L	6
HSDL2	6
HSD17B12	6
HMG20A	6
HLTF	6
HIVEP2	6
HAUS6	6
HACD3	6
H4C8	6
GRPEL2	6
GPATCH8	6
GPAT3	6
GNPTG	6
GMNN	6
GFOD1	6
GFM1	6
GABPA	6
FYN	6
FSBP	6
FRMD6	6
FOSB	6
FMNL2	6
FLNB	6
FKBP5	6
FKBP3	6
FCHO2	6
FCF1	6
FBXO8	6
FBXO33	6
FAM222B	6
FAM20B	6
FAM162A	6
FAM136A	6
FAM118B	6
EZR	6
EVA1A	6
EPG5	6
EPC1	6
ENTPD6	6
EME1	6
ELL	6
EIF5A2	6
EIF4E	6
ECT2	6
EBAG9	6
E2F7	6
DYRK2	6
DYNC1LI2	6
DSP	6
DROSHA	6
DRAM1	6
DPY19L3	6
DPH3	6
DNAJC16	6
DNAJB14	6
DLG5	6
DIPK2A	6
DHCR24	6
DEPDC1	6
DDN-AS1	6
DDA1	6
DCP1A	6
DAAM1	6
CYREN	6
CSGALNACT2	6
CRAMP1	6
CLK4	6
CIP2A	6
CHSY1	6
CHD6	6
CHAMP1	6
CFAP97	6
CEP85L	6
CEP83	6
CEP44	6
CEP192	6
CENPN	6
CENPE	6
CELF2	6
CDYL	6
CDCA7	6
CDC7	6
CDC25A	6
CD99L2	6
CD81	6
CD2AP	6
CD274	6
CCT3	6
CCDC186	6
CASP8AP2	6
CAPZA1	6
CAMLG	6
CALM2	6
C9orf72	6
C11orf58	6
BTBD10	6
BRCA2	6
BOD1L1	6
BECN1	6
BCL6	6
BCL11A	6
BAZ2A	6
BAZ1A	6
B4GALT5	6
ATP6V1D	6
ATP5MC3	6
ATG9A	6
ASCC3	6
ARRDC3	6
ARPC4	6
ARMCX5-GPRASP2	6
ARL8B	6
ARL5A	6
ARHGAP39	6
ARF4	6
APPL1	6
AP3M2	6
ANLN	6
ANKRD52	6
ANKRD40	6
ANKRD33B	6
ANKRD13C	6
ALG2	6
AKAP13	6
AKAP11	6
AJUBA	6
AHCTF1	6
ADSL	6
ADPGK	6
ADIPOR2	6
ADGRG6	6
ABHD10	6
ABCD3	6
AAMP	6
ZNF90	5
ZNF841	5
ZNF619	5
ZNF611	5
ZNF609	5
ZNF484	5
ZNF384	5
ZNF107	5
ZFR	5
ZDHHC7	5
YWHAG	5
WWC2	5
WIPI2	5
WIPF2	5
WDR82	5
WASF1	5
VPS13B	5
VAPA	5
UPF1	5
UGCG	5
UBE2Z	5
UBE2G2	5
UBE2D3	5
UBE2C	5
UBAP1	5
TXNDC5	5
TUBB	5
TTC19	5
TOP2A	5
TNFRSF10A	5
TNFAIP1	5
TMEM39A	5
TMEM161B	5
TMED10	5
TBC1D14	5
TANK	5
TADA2B	5
SUMO2	5
SUGP2	5
STK25	5
STIL	5
STARD4	5
STAM	5
SRRM1	5
SRPRB	5
SRP9	5
SOS2	5
SNRPG	5
SMNDC1	5
SMCR8	5
SMCHD1	5
SMC5	5
SLC7A6OS	5
SLC41A1	5
SLC39A8	5
SLC35D1	5
SLC25A40	5
SLC25A38	5
SLC25A37	5
SLBP	5
SH3RF1	5
SGPL1	5
SGCB	5
SETD7	5
SELENOF	5
SEL1L	5
SEC63	5
SAMD11	5
RREB1	5
RPS27L	5
RPL7L1	5
RPL35A	5
RPL34	5
RPA2	5
RNF167	5
RCN1	5
RCCD1	5
RCAN3	5
RBM6	5
RBM14	5
RBIS	5
RANBP1	5
RAN	5
RAD1	5
RAB3IP	5
QKI	5
PYGO2	5
PTTG1IP	5
PTPRJ	5
PTGER4	5
PSMF1	5
PSD3	5
PRRC1	5
PRKCI	5
PPM1D	5
PPM1A	5
PPIL3	5
PPIA	5
PPCS	5
POU2F1	5
PNMA1	5
PM20D2	5
PHF20	5
PHC2	5
PEX13	5
PEX11B	5
PELI1	5
PDK1	5
PDGFC	5
PCGF3	5
P4HA1	5
ORC4	5
OBI1	5
NUP155	5
NSUN2	5
NOTCH1	5
NHLRC2	5
NFYB	5
NDUFB1	5
NDST1	5
NDC1	5
NBPF9	5
MYC	5
MTMR6	5
MRE11	5
MOB4	5
MIR4458HG	5
MGST3	5
MDN1	5
MB21D2	5
MAFF	5
LUZP1	5
LNPK	5
LINC00973	5
LETM1	5
KNTC1	5
KLHL20	5
KLHL15	5
KIDINS220	5
KIAA1191	5
JRKL	5
INTS7	5
IER2	5
HTD2	5
HNRNPH3	5
HNRNPD	5
HNRNPA1	5
HNRNPA0	5
HMGXB4	5
HMGN1	5
HLCS	5
GTPBP2	5
GRAMD2B	5
GPN1	5
GPANK1	5
GMPS	5
GIT2	5
GAS2L1	5
GARS1	5
G2E3	5
FZD6	5
FNTA	5
FLCN	5
FBXO30	5
FAM199X	5
FAM171A1	5
FAM135A	5
F11R	5
ERO1A	5
ERCC6L2	5
EIF1AD	5
DYNLL1	5
DSN1	5
DPY19L4	5
DNAJC9	5
DNAJB9	5
DNAJB4	5
DHX33	5
CYTH2	5
CYP20A1	5
CTTNBP2NL	5
CTR9	5
CTPS1	5
CSTF1	5
CRYBG3	5
CRTAP	5
COMMD2	5
COA7	5
CNBP	5
CLSPN	5
CIAO1	5
CFL1	5
CETN3	5
CENPF	5
CCNI	5
CCDC6	5
CBL	5
C18orf54	5
BRWD1	5
BRMS1L	5
BRI3BP	5
BRD9	5
BICD2	5
BAG4	5
BAG2	5
B4GALT1	5
ATPAF1	5
ATP5MK	5
ATP5MG	5
ATP5F1A	5
ATP11B	5
ATG13	5
ATAD2	5
ARRDC4	5
AP5M1	5
ANKLE2	5
AK6	5
AGPAT3	5
AGL	5
AGAP1	5
ADSS2	5
ACSL5	5
[truncated: 2,517 more rows]
