# Supplementary material for: RNA binding protein ZCCHC24 promotes tumorigenicity in triple-negative breast cancer
Source: EMBO Rep. 2024 Oct 17;25(12):12. doi: 10.1038/s44319-024-00282-8 (PMC11624195; doi:10.1038/s44319-024-00282-8)
Supplement: Supplementary file 7 — Dataset EV5 [file 44319_2024_282_MOESM7_ESM.xlsx]

## Sheet: Legend
Dataset EV5 - List of number of motif sites in 3'UTR, expression changes, and padj of each gene

## Sheet: Number of motif sites in 3'UTR
Gene name	Log2 fold change	padj	Number of motif sites in 3'UTR
AACS	-0.195986	0.661499	0
AAK1	-0.917662	7.70121e-08	19
AAMP	0.731401	0.120959	1
AASDHPPT	0.228951	0.576222	4
AASS	-0.0162313	0.974702	4
AATF	0.440115	0.194912	0
ABCA1	-0.393328	0.0667221	6
ABCA3	-0.287285	0.388089	0
ABCA7	0.335022	0.654098	0
ABCB6	-0.124483	0.796575	0
ABCB8	0.162782	0.723842	0
ABCC1	0.228166	0.482795	2
ABCC10	0.232014	0.626565	1
ABCC4	-1.00676	6.17328e-06	5
ABCC5	-0.0312536	0.947346	3
ABCD3	0.252123	0.506686	5
ABCD4	0.0840479	0.847492	2
ABCE1	0.220726	0.607019	4
ABCF1	0.261494	0.346386	0
ABCF2	0.828339	0.000138097	1
ABCF3	0.40913	0.189823	0
ABHD12	0.114237	0.805317	0
ABHD14B	0.590864	0.0459289	0
ABHD17A	1.09086	0.0104701	0
ABHD17C	0.0715421	0.844812	6
ABHD2	-0.171904	0.579754	5
ABHD4	-0.423064	0.177143	1
ABHD5	0.203736	0.659362	5
ABI1	-0.0461921	0.949248	6
ABI2	-0.0145933	0.969078	7
ABL1	0.585601	0.00539443	0
ABL2	0.143519	0.682251	9
ABLIM1	0.198547	0.574459	6
ABLIM3	-0.429482	0.149703	0
ABR	-0.989484	9.19384e-06	2
ABT1	0.139517	0.747713	3
ABTB1	0.501103	0.266334	0
ABTB2	-0.544227	0.187778	1
ACAA2	0.27869	0.480828	2
ACACA	-0.0957737	0.743658	0
ACADM	-0.196455	0.553734	1
ACADVL	0.237613	0.518052	0
ACAP2	-0.392881	0.296302	8
ACAT1	0.315551	0.343066	0
ACAT2	0.366712	0.337006	1
ACBD3	-0.106016	0.776454	5
ACBD5	0.312919	0.221633	6
ACBD6	0.644238	0.00599245	0
ACER3	-0.911859	0.00762954	10
ACIN1	0.0133498	0.97754	0
ACLY	-0.252072	0.458305	3
ACO1	-0.183356	0.392004	4
ACO2	-0.130232	0.742577	1
ACOT7	0.311296	0.428886	0
ACOT8	0.25063	0.493514	0
ACOT9	-0.0408536	0.934449	0
ACOX1	-0.130486	0.667985	7
ACP1	0.217522	0.480828	3
ACP6	-0.0596985	0.884256	3
ACSF2	-0.351905	0.386932	0
ACSL3	-0.408104	0.0925339	4
ACSL4	-1.16704	9.03496e-09	9
ACSL5	-0.694171	0.00714861	2
ACSS2	0.10545	0.845778	1
ACSS3	-0.0753622	0.854752	11
ACTB	-0.124758	0.665023	0
ACTG1	-0.444707	0.0266066	1
ACTL6A	0.457171	0.0716808	3
ACTN1	0.135115	0.672917	0
ACTN4	-0.197135	0.578211	0
ACTR10	0.124194	0.723166	3
ACTR1A	0.170737	0.540318	0
ACTR1B	0.505615	0.152787	0
ACTR2	-0.024444	0.960426	5
ACTR3	-0.224655	0.425128	13
ACTR8	-0.259296	0.42925	0
ACVR1	-0.646977	0.00433898	5
ACVR2B	-0.388857	0.171173	14
ACY1	0.342764	0.337673	0
ADAM10	-0.140935	0.747713	14
ADAM15	0.540001	0.193597	0
ADAM17	-0.520593	0.0117968	0
ADAM19	-0.558339	0.0151137	0
ADAM8	-0.00649228	0.990633	1
ADAM9	-0.135793	0.696089	3
ADAMTS1	-0.433969	0.0803373	5
ADAMTS12	-0.656376	0.000989884	3
ADAMTS15	-0.206799	0.648155	0
ADAMTS16	0.473611	0.0647746	0
ADAMTS6	0.26691	0.558344	4
ADAMTS9	-0.550781	0.00503942	4
ADAMTSL1	0.212311	0.512537	2
ADAR	-2.08755	5.805e-37	3
ADARB1	0.279685	0.304955	2
ADCY7	-0.645298	0.0275087	4
ADCY9	0.0960784	0.8088	1
ADD1	-0.0969214	0.726813	0
ADD3	-0.104629	0.850738	5
ADGRA3	-0.0721182	0.84694	2
ADGRE5	-0.0467843	0.915214	2
ADGRF5	-0.331406	0.364351	1
ADGRG1	-0.857291	0.00152615	0
ADGRG6	0.000413082	0.999111	5
ADGRL1	0.203227	0.597046	1
ADGRL2	-0.725898	0.0667221	7
ADH5	-0.00961253	0.98271	2
ADI1	0.620313	0.0376425	3
ADIPOR1	-0.199961	0.454488	1
ADIPOR2	-0.207089	0.597194	3
ADK	-0.423833	0.158274	2
ADM	0.760414	0.0230269	2
ADNP	-0.169624	0.583954	4
ADNP2	0.335815	0.245015	3
ADO	0.42127	0.172214	4
ADORA2B	-0.340839	0.218049	2
ADPGK	0.454897	0.0720127	0
ADPRHL1	0.0291442	0.954658	2
ADRB2	0.0893612	0.842225	1
ADRM1	0.19393	0.581917	0
ADSL	0.27779	0.322488	2
AEBP2	-0.354405	0.454813	15
AFAP1	0.0463559	0.894653	7
AFAP1L1	-1.05813	1.76396e-09	2
AFDN	-0.302992	0.0720663	5
AFF1	-0.7378	0.00808679	11
AFF4	-0.462175	0.0566874	9
AFG3L2	0.305697	0.498867	1
AFTPH	0.0580315	0.891232	3
AGAP1	0.0962961	0.789235	8
AGAP3	-0.0253651	0.962702	1
AGFG1	-0.373879	0.125079	18
AGGF1	-0.149254	0.635056	3
AGK	-0.138782	0.752369	3
AGL	-0.0599389	0.902784	3
AGO1	-0.330676	0.180392	3
AGO2	-0.087184	0.768286	17
AGO3	-0.523677	0.0329852	20
AGO4	-0.776789	0.00284791	5
AGPAT1	0.402211	0.103502	0
AGPAT2	0.292108	0.627818	0
AGPAT3	0.173134	0.54838	7
AGPAT4	-0.174368	0.615611	3
AGPAT5	-0.337472	0.355518	9
AGPS	0.0644118	0.874859	11
AGRN	0.654993	0.187201	1
AGTPBP1	-0.104014	0.824857	2
AHCTF1	0.166634	0.58399	7
AHCY	0.715394	0.000162073	1
AHCYL1	-0.482812	0.0201799	1
AHCYL2	-0.0527967	0.89534	1
AHDC1	0.0986058	0.821155	4
AHNAK	-0.00311528	0.994417	3
AHNAK2	-0.0918133	0.827353	0
AHR	-0.573415	0.0284831	4
AHSA1	-0.00823313	0.986362	1
AIDA	-0.221881	0.563484	3
AIFM1	0.168692	0.655435	0
AIMP1	0.257127	0.385885	4
AIP	0.538004	0.18626	1
AJUBA	0.0318722	0.957676	2
AK2	0.314419	0.299597	1
AK4	-0.386359	0.12804	9
AKAP1	0.241674	0.391488	6
AKAP10	0.0415987	0.907426	4
AKAP11	-0.163475	0.643311	10
AKAP12	-0.445598	0.0339833	5
AKAP13	-0.219555	0.292332	4
AKAP8	0.269576	0.4204	1
AKAP8L	0.240117	0.522	0
AKAP9	-0.201077	0.632233	2
AKIRIN1	-1.66403	4.2254e-13	1
AKIRIN2	-0.0161708	0.969775	3
AKR1A1	0.431553	0.339441	0
AKR1B1	-0.117337	0.804297	0
AKT1	-0.119914	0.776615	2
AKT1S1	0.246501	0.48779	0
AKT2	0.331802	0.211042	2
AKT3	-0.274926	0.397325	5
ALAS1	-0.140834	0.682054	0
ALCAM	-0.0304123	0.942204	8
ALDH18A1	0.114962	0.716202	1
ALDH1B1	0.483504	0.125822	1
ALDH2	-0.636161	0.0425176	3
ALDH3A2	0.0957178	0.846268	2
ALDH3B1	0.363364	0.310502	0
ALDH6A1	-0.135263	0.75744	2
ALDH7A1	0.35589	0.0651355	2
ALDH9A1	-0.170856	0.702081	1
ALDOA	0.203505	0.501691	0
ALG13	-0.0308148	0.948641	1
ALG2	0.464523	0.413692	2
ALG3	0.301636	0.296855	0
ALG8	-0.227864	0.647932	0
ALG9	0.134344	0.76891	2
ALKBH5	0.325273	0.267596	1
ALMS1	0.273192	0.518499	1
ALS2	-0.0563828	0.883445	1
ALYREF	0.699037	0.128533	1
AMBRA1	0.00618553	0.989931	1
AMFR	0.0807967	0.814331	2
AMIGO2	-0.975644	9.41923e-06	4
AMMECR1L	-0.418257	0.161	7
AMOT	0.21259	0.60357	1
AMOTL1	-0.230529	0.362017	5
AMOTL2	0.581817	0.00880568	4
AMPD2	0.0202928	0.96489	0
AMPD3	-0.813679	0.00133621	2
AMZ2	-0.0746271	0.838812	0
ANAPC1	-0.134968	0.739003	4
ANAPC11	0.966995	0.0124489	0
ANAPC13	-0.145435	0.8088	1
ANAPC16	-0.141279	0.744821	2
ANAPC5	0.377215	0.043151	0
ANAPC7	-0.0260736	0.943969	1
ANGPTL4	-0.734503	0.0163229	0
ANK2	0.170136	0.753059	1
ANKFY1	0.14863	0.565261	3
ANKH	-0.246137	0.446273	8
ANKHD1	0.239916	0.565465	1
ANKIB1	-0.121476	0.62557	8
ANKLE2	0.209829	0.597925	4
ANKRD1	-0.816326	3.04625e-05	3
ANKRD10	0.0356082	0.953751	5
ANKRD11	0.284081	0.3254	1
ANKRD13A	0.0304413	0.935349	1
ANKRD13C	-0.14183	0.671706	11
ANKRD13D	0.0138185	0.977925	0
ANKRD17	-0.365883	0.0815423	7
ANKRD27	-0.321236	0.0987688	0
ANKRD28	-0.314473	0.348898	6
ANKRD33B	-0.096509	0.805593	7
ANKRD36C	-0.2734	0.393609	2
ANKRD40	-0.220526	0.518393	3
ANKRD46	-0.776229	0.0137547	4
ANKRD50	-0.0480479	0.910281	7
ANKRD52	0.279025	0.296302	0
ANKS1A	0.171342	0.565063	4
ANKS6	0.252101	0.456099	3
ANKZF1	0.418207	0.0903744	1
ANLN	0.198682	0.645538	1
ANO10	-0.267894	0.372171	0
ANO6	-0.431962	0.154065	4
ANO8	0.458945	0.43831	1
ANP32A	-0.00361877	0.992731	5
ANP32B	-0.301175	0.447828	2
ANP32E	0.389649	0.302499	5
ANTXR1	-0.883223	0.0124489	8
ANTXR2	-0.788723	2.16261e-07	9
ANXA1	0.0235727	0.962009	0
ANXA11	-0.109413	0.746171	1
ANXA2	-0.111358	0.70834	0
ANXA3	-0.218313	0.516732	1
ANXA4	0.049864	0.889795	4
ANXA5	-0.431891	0.038751	2
ANXA6	-0.279324	0.255085	0
ANXA7	0.068583	0.862796	3
AOX1	0.539912	0.150624	1
AP1B1	0.291084	0.383309	1
AP1G1	-0.0545067	0.898775	3
AP1G2	0.139487	0.642438	0
AP1M1	0.867247	0.00736999	6
AP1S1	0.634727	0.115638	1
AP1S2	-0.372292	0.434641	5
AP2A1	-0.00343685	0.99386	0
AP2A2	-0.113716	0.793264	0
AP2B1	-0.186407	0.490008	2
AP2M1	0.0920334	0.821704	0
AP2S1	0.649338	0.0645372	0
AP3B1	0.0109692	0.97754	0
AP3D1	0.321433	0.230675	0
AP3M1	-0.468932	0.204558	4
AP3S1	-0.604623	0.091353	2
AP3S2	-0.112921	0.76029	0
AP5M1	-0.354507	0.35981	17
APAF1	0.0765266	0.849181	7
APBA2	0.167218	0.616774	1
APBB1IP	0.32457	0.25407	1
APBB2	-0.636483	0.0129652	8
APC	-0.0868654	0.871617	8
APCDD1L	-1.84223	4.41239e-11	1
APEH	0.442244	0.160327	0
APEX1	0.610444	0.00912722	1
APH1A	0.446119	0.0383229	0
API5	0.000649172	0.998714	4
APLP2	-0.267619	0.151421	0
APMAP	0.035678	0.917021	1
APOBEC3C	0.248467	0.433959	0
APOL6	-0.458112	0.213418	11
APP	0.191647	0.438675	2
APPBP2	-0.176419	0.609569	2
APPL1	-0.0827769	0.891266	5
APPL2	-0.337544	0.193597	3
AQP3	-0.882385	0.0123261	2
AQR	0.045269	0.930259	11
ARAF	0.0845777	0.851743	0
ARAP1	0.160199	0.778088	0
ARAP3	0.0406659	0.934698	0
ARCN1	-0.290928	0.369207	2
AREG	-0.503149	0.00772147	3
AREL1	-0.0147377	0.96828	3
ARF1	-0.0534957	0.910237	3
ARF3	-0.18798	0.570169	2
ARF4	-0.62494	0.0130614	2
ARF5	0.662826	0.0440135	0
ARF6	0.142514	0.61263	2
ARFGAP1	0.597102	0.14391	0
ARFGAP2	0.365385	0.460977	0
ARFGAP3	-0.735412	0.000501916	2
ARFGEF1	-0.287403	0.327443	3
ARFGEF2	-0.0610362	0.825862	9
ARFGEF3	0.282595	0.277119	10
ARFIP1	-0.141147	0.735062	5
ARFIP2	-0.253205	0.309197	0
ARFRP1	0.599882	0.225587	1
ARGLU1	0.233262	0.387897	8
ARHGAP1	-0.172212	0.60891	0
ARHGAP11A	0.162319	0.628586	8
ARHGAP12	-0.00293725	0.995296	6
ARHGAP17	0.12798	0.603124	0
ARHGAP18	0.0337764	0.948308	8
ARHGAP21	-0.501979	0.0679436	2
ARHGAP22	0.0411643	0.94526	0
ARHGAP23	0.0217374	0.966409	2
ARHGAP26	-0.346547	0.114201	7
ARHGAP27	-0.668966	0.188324	0
ARHGAP29	-0.387983	0.279286	10
ARHGAP31	-1.32692	1.97248e-06	3
ARHGAP32	-0.0780863	0.860888	6
ARHGAP35	-0.146442	0.597194	2
ARHGAP39	1.04838	4.92669e-05	0
ARHGAP42	-0.389569	0.18936	12
ARHGAP5	-0.776015	0.00501707	11
ARHGDIA	0.594505	0.019362	0
ARHGDIB	-0.846908	0.0523109	0
ARHGEF1	0.510655	0.114573	1
ARHGEF10	-0.0672812	0.850958	0
ARHGEF11	-0.132042	0.741785	2
ARHGEF12	-0.182194	0.288371	8
ARHGEF17	0.339724	0.418087	1
ARHGEF18	1.29834	7.23107e-09	0
ARHGEF2	-0.0484846	0.905922	1
ARHGEF28	0.0297361	0.926911	1
ARHGEF4	-0.0983315	0.8526	0
ARHGEF40	-0.622968	0.205535	4
ARHGEF7	0.293755	0.153823	6
ARID1A	-0.323923	0.396325	5
ARID2	-0.966711	0.019499	9
ARID3A	0.590117	0.018835	2
ARID4A	-0.378906	0.197973	5
ARID4B	-0.247698	0.318616	9
ARID5B	0.30669	0.539944	10
ARIH1	-0.661885	0.00127009	30
ARIH2	0.172081	0.566433	1
ARL1	-0.252864	0.563336	8
ARL2	0.326678	0.494239	0
ARL2BP	-0.312589	0.388653	1
ARL4C	0.846229	0.00649117	2
ARL5A	0.0177563	0.97638	12
ARL5B	-1.18322	0.000105299	14
ARL6IP1	0.112074	0.779853	1
ARL6IP4	0.475607	0.357828	0
ARL6IP5	-0.817199	4.97276e-06	2
ARL8B	0.11236	0.80386	2
ARMC6	0.633745	0.0587211	0
ARMC8	-0.400947	0.304376	4
ARMCX2	0.0783708	0.858954	0
ARMCX3	0.133189	0.802551	3
ARNT	-0.0237446	0.955338	1
ARPC1A	0.762699	0.0351057	0
ARPC1B	0.107291	0.833479	1
ARPC2	-0.178751	0.571997	0
ARPC3	-0.154398	0.541071	0
ARPC4	0.217405	0.483834	0
ARPC5	0.24468	0.511967	12
ARPP19	0.0584332	0.891936	11
ARRB1	-1.04178	2.97432e-05	0
ARRB2	-0.0856683	0.858864	1
ARRDC2	-0.45023	0.30924	0
ARRDC3	-0.322584	0.403382	5
ARSB	-1.48902	1.39946e-07	3
ARSJ	-1.21207	3.4151e-08	3
ASAH1	-1.0784	1.4429e-05	4
ASAP1	-0.631495	0.141022	2
ASAP2	-0.182834	0.480828	7
ASB1	-0.0731309	0.878415	3
ASCC1	-0.206549	0.649737	1
ASCC3	0.0840483	0.848177	4
ASF1B	-0.306766	0.382991	1
ASH1L	-0.249767	0.358682	5
ASNS	0.0939059	0.875907	1
ASNSD1	0.175649	0.712683	0
ASPH	-0.160067	0.56784	6
ASPM	-0.128075	0.811935	2
ASPSCR1	0.645343	0.220024	0
ASXL1	0.197374	0.304199	2
ASXL2	-0.281052	0.369939	10
ATAD1	-0.0717674	0.874283	5
ATAD2	0.233411	0.379484	5
ATAD3A	0.611402	0.100748	0
ATE1	-0.254993	0.465045	1
ATF2	-0.101796	0.860888	6
ATF4	-0.0136533	0.976144	1
ATF6	-0.359176	0.339441	8
ATF6B	0.219063	0.529302	0
ATF7	-0.328658	0.520149	3
ATF7IP	0.234783	0.406812	7
ATG12	-0.157905	0.755413	5
ATG13	-0.217575	0.470084	0
ATG14	0.0751852	0.823369	5
ATG16L1	0.409073	0.125685	1
ATG2A	1.16481	0.000578784	0
ATG2B	-0.093711	0.849387	8
ATG3	0.101688	0.850516	0
ATG4B	0.605417	0.0922766	0
ATG5	-0.18794	0.606992	0
ATG7	0.0841209	0.854449	1
ATG9A	0.0695475	0.889073	0
ATIC	0.087422	0.805593	0
ATL2	0.165905	0.694882	8
ATL3	-0.0983021	0.789866	8
ATM	-0.000677455	0.998192	4
ATMIN	-0.294719	0.403084	5
ATN1	0.213551	0.46631	0
ATOX1	0.109074	0.772798	0
ATP10D	-0.43244	0.200368	6
ATP11B	0.0516506	0.911327	3
ATP11C	0.00958776	0.983844	2
ATP13A1	0.234989	0.603292	0
ATP13A2	-0.169374	0.713528	0
ATP13A3	-0.230372	0.437082	9
ATP1A1	-0.073023	0.82313	1
ATP1A3	-0.335818	0.316788	0
ATP1B1	-0.947288	9.99008e-10	5
ATP1B3	0.0621622	0.84209	3
ATP2A2	-0.286662	0.199987	6
ATP2B1	-0.614381	0.000914742	11
ATP2B4	-0.747267	5.80566e-06	6
ATP2C1	-0.0739568	0.800517	1
ATP5F1A	0.213724	0.481693	2
ATP5F1B	0.20972	0.411441	0
ATP5F1C	-0.117231	0.826032	1
ATP5F1D	0.790177	0.0995348	0
ATP5F1E	0.174606	0.636615	6
ATP5IF1	0.314328	0.468437	0
ATP5MC1	0.669778	0.00616105	0
ATP5MC2	0.253397	0.305404	1
ATP5MC3	0.32311	0.313317	4
ATP5MF	-0.075724	0.941794	0
ATP5MG	0.570951	0.148839	1
ATP5PB	0.326499	0.195662	5
ATP5PD	0.169799	0.597091	0
ATP5PF	-0.282972	0.663729	0
ATP5PO	0.0438719	0.911224	0
ATP6AP1	0.123157	0.742577	1
ATP6AP2	-0.0370261	0.945211	3
ATP6V0A1	0.0358132	0.905922	0
ATP6V0A2	-0.0631662	0.928458	1
ATP6V0B	0.168537	0.719172	0
ATP6V0C	0.379742	0.201417	0
ATP6V0E1	0.203263	0.563223	0
ATP6V0E2	0.243237	0.47509	0
ATP6V1A	0.143952	0.727902	9
ATP6V1B2	0.0487049	0.884154	3
ATP6V1C1	-0.300936	0.210027	4
ATP6V1D	0.0033544	0.993663	0
ATP6V1E1	-0.262194	0.323889	1
ATP6V1F	0.295148	0.65129	0
ATP6V1G1	0.103604	0.820415	0
ATP6V1H	0.0145542	0.975397	4
ATP8A1	-0.5454	0.0521187	5
ATP8B1	-0.0866572	0.847543	2
ATP8B2	-0.705543	0.0122523	1
ATP9A	-0.825003	0.00124439	5
ATR	-0.063024	0.894664	1
ATRAID	0.145765	0.641044	0
ATRN	-0.21872	0.364902	9
ATRX	-0.333492	0.140102	7
ATXN1	-1.42798	3.67226e-21	10
ATXN10	-0.337647	0.25997	2
ATXN1L	-0.132405	0.740529	4
ATXN2	-0.0513692	0.917151	1
ATXN2L	0.0968027	0.836089	0
ATXN7	-0.344881	0.194467	8
ATXN7L3	0.0549808	0.903174	2
ATXN7L3B	0.264195	0.310924	12
AUP1	0.245115	0.371735	0
AURKA	0.0452023	0.934449	0
AURKAIP1	0.753888	0.083571	0
AURKB	0.75147	0.00230465	0
AVL9	0.340933	0.158503	2
AXL	-0.20898	0.539944	4
AZI2	0.0580428	0.884725	6
AZIN1	-0.471603	0.0630493	6
B2M	-0.18583	0.545608	1
B3GALNT2	0.458289	0.135163	4
B3GNT5	-1.36665	0.000133017	7
B4GALNT3	-0.218769	0.763148	0
B4GALT1	-0.418974	0.0279665	4
B4GALT2	-0.189952	0.628109	0
B4GALT3	0.245073	0.413994	0
B4GALT5	-0.302131	0.249635	5
B4GALT6	-0.991103	0.000620736	8
B4GAT1	0.0386987	0.955338	4
BABAM1	0.360719	0.334562	0
BABAM2	-0.741311	0.0866908	0
BACE1	-0.0784719	0.85353	5
BACE2	0.00888993	0.983219	5
BACH1	-0.102195	0.772798	5
BAD	0.504591	0.243452	1
BAG3	-0.313631	0.403382	2
BAG5	-0.364831	0.233346	3
BAG6	-0.0290784	0.954364	0
BAHCC1	0.302091	0.478729	2
BAHD1	0.866052	0.0179471	0
BAIAP2	0.0275428	0.966035	0
BAK1	-0.0741955	0.862085	0
BANF1	0.417825	0.194614	0
BAP1	0.393005	0.171131	2
BASP1	0.441138	0.094312	1
BAX	0.524629	0.157098	1
BAZ1A	-0.0501467	0.907366	5
BAZ1B	-0.0254275	0.946632	4
BAZ2A	-0.0110124	0.974387	1
BAZ2B	-0.39841	0.233881	7
BBS2	0.265012	0.449358	2
BBX	-0.126848	0.745899	7
BCAM	-0.0386304	0.942963	0
BCAP29	-0.655908	0.0645437	3
BCAP31	0.0862986	0.84609	0
BCAR1	0.291862	0.430906	1
BCAR3	-0.0861119	0.837294	2
BCAS2	0.196431	0.668417	0
BCAS3	-0.0696217	0.894653	0
BCAT1	-0.204721	0.5878	8
BCCIP	-0.0693059	0.90104	0
BCKDK	0.484305	0.0747224	1
BCL10	-0.991428	0.000187209	5
BCL11A	-0.0431821	0.924051	9
BCL2L1	0.0743835	0.838562	2
BCL2L13	0.0313997	0.945737	6
BCL2L2	0.337127	0.373243	0
BCL3	0.339934	0.398742	1
BCL6	0.00188576	0.996247	5
BCL7A	0.263812	0.413637	1
BCL9	-0.0752599	0.897329	1
BCL9L	-0.117517	0.774308	1
BCLAF1	0.00864857	0.986501	7
BCOR	-0.519633	0.159712	7
BCORL1	-0.354531	0.396325	0
BCR	0.391882	0.33028	2
BDNF	0.649991	0.0611449	9
BDP1	-0.216413	0.387632	5
BECN1	-0.0434278	0.901454	2
BEND3	0.247436	0.611215	3
BET1L	0.00826577	0.985502	2
BEX3	0.479392	0.30595	0
BFAR	-0.135505	0.809751	0
BHLHE40	-0.757213	0.00972051	6
BICC1	-0.740987	0.0332206	6
BICD2	0.068741	0.859861	0
BICRAL	-0.685949	0.0932994	7
BID	-0.500098	0.0977507	1
BIRC2	-0.586665	0.0515923	1
BIRC3	-1.35102	2.48997e-08	3
BIRC5	0.542762	0.0524714	1
BIRC6	-0.580218	0.006641	1
BLCAP	0.268346	0.227055	1
BLMH	0.305725	0.416783	1
BLOC1S5	-1.42314	1.58505e-07	1
BLOC1S6	-0.184293	0.64555	8
BMF	-1.0223	0.000137892	3
BMI1	-0.142413	0.683513	4
BMP1	-0.951352	0.00510019	0
BMP2K	-1.07811	0.00180417	9
BMPR1A	-0.0454547	0.910635	11
BMPR2	-1.13733	6.25477e-08	8
BMS1	0.194543	0.48885	7
BNIP2	-0.313973	0.403208	7
BNIP3	0.177103	0.367004	1
BNIP3L	-0.451771	0.0367615	6
BOD1	-0.14062	0.781244	0
BOD1L1	-0.288904	0.344104	6
BOK	0.737958	0.116935	0
BOP1	1.64023	5.88488e-06	0
BPTF	-0.497296	0.0396551	6
BRAF	-0.873512	0.000127269	2
BRAP	0.312089	0.236324	2
BRAT1	0.769583	0.177143	1
BRCC3	-0.309454	0.437414	1
BRD1	0.530811	0.091353	4
BRD2	-0.199732	0.417002	3
BRD3	0.191298	0.533723	4
BRD4	0.324678	0.163457	2
BRD7	0.00630672	0.990385	5
BRD8	0.035118	0.928961	1
BRD9	0.811556	0.0100184	0
BRI3	0.0547667	0.907426	0
BRIX1	0.00531763	0.991852	1
BRK1	-0.121815	0.866567	0
BROX	-0.588672	0.0571476	3
BRPF3	-0.453138	0.0605044	5
BRWD1	-0.42474	0.109344	18
BRWD3	0.0858402	0.838993	12
BSDC1	0.0171943	0.965451	1
BSG	0.587466	0.0459389	0
BTAF1	0.173429	0.55379	8
BTBD1	0.0208752	0.964624	2
BTBD10	-0.209813	0.54862	1
BTBD2	0.452127	0.116022	1
BTBD3	0.592399	0.0114659	5
BTBD7	-0.588267	0.072097	5
BTBD9	0.250542	0.35563	2
BTD	-0.0199475	0.959793	5
BTF3	0.127039	0.631777	0
BTF3L4	-0.143804	0.744866	2
BTG1	-0.0127649	0.972207	10
BTG3	-0.0829615	0.833286	0
BTN2A1	-0.1226	0.69738	2
BTRC	-0.258126	0.521322	1
BUB1	-0.221415	0.513295	3
BUB1B	0.271023	0.473658	1
BUB3	0.339726	0.16576	6
BUD23	0.345159	0.308912	1
BYSL	0.363143	0.246073	0
BZW1	-0.314465	0.269972	13
BZW2	-0.147569	0.683513	1
C11orf24	-0.471689	0.150167	0
C11orf54	0.176113	0.588685	3
C11orf58	0.165439	0.632877	5
C11orf68	0.0707984	0.880507	0
C12orf57	0.510774	0.125285	0
C12orf75	-0.582283	0.0393556	0
C14orf119	-0.406165	0.353362	0
C15orf39	-0.334723	0.305535	0
C15orf48	-1.0792	0.00023207	0
C17orf49	0.452772	0.16802	0
C17orf80	-0.226325	0.699849	2
C19orf53	-0.182353	0.826469	0
C1GALT1	-0.243259	0.587675	8
C1orf198	-0.0535736	0.882905	4
C1orf21	-0.0983463	0.829297	8
C1orf43	0.170777	0.515413	0
C1QBP	0.549403	0.0854011	1
C2CD2	0.0181702	0.972207	6
C2CD2L	-0.0136382	0.979727	0
C2CD3	0.0758237	0.877188	0
C2orf68	0.423068	0.115871	5
C2orf69	0.598368	0.111281	8
C4orf3	-0.344722	0.2378	5
C5orf15	-0.518749	0.172436	1
C5orf24	-0.0647926	0.887823	13
C6orf120	0.482558	0.103335	6
C6orf62	-0.216331	0.579683	1
C6orf89	-0.542101	0.0133168	4
C8orf33	0.280069	0.420559	3
CAB39	-0.147748	0.681797	5
CABIN1	0.791105	0.00177332	0
CACUL1	-0.350703	0.189043	17
CACYBP	0.225822	0.54616	4
CAD	0.951516	7.64272e-06	0
CALCOCO1	0.0265005	0.960426	1
CALCOCO2	-0.34959	0.343047	2
CALD1	0.0194252	0.958627	1
CALM1	-0.370823	0.0674671	7
CALM2	-0.492613	0.0434275	2
CALM3	-0.027716	0.955338	1
CALR	-0.0715492	0.873838	0
CALU	-0.77271	0.00363666	9
CAMK1D	-0.26049	0.405363	8
CAMK2D	0.00803098	0.985502	7
CAMK2G	0.00528256	0.989422	1
CAMKK2	0.410063	0.100748	4
CAMLG	0.372656	0.163404	2
CAMSAP1	0.189165	0.527207	6
CAMSAP2	-0.468904	0.161638	10
CAMTA2	0.576846	0.0120533	2
CAND1	0.127055	0.718713	8
CANT1	0.807851	0.00327138	0
CANX	-0.532846	0.00113591	7
CAP1	-0.473206	0.146548	1
CAP2	-0.111283	0.869826	1
CAPG	0.00817367	0.988419	0
CAPN1	0.0986381	0.833734	0
CAPN15	1.10058	0.000649268	1
CAPN2	-0.475433	0.0266066	2
CAPN7	-0.128053	0.731556	4
CAPNS1	-0.117545	0.795252	0
CAPRIN1	-0.156996	0.721132	4
CAPRIN2	-0.439222	0.0648814	2
CAPZA1	-0.306219	0.53608	3
CAPZA2	-0.152756	0.766656	5
CAPZB	0.344789	0.173155	1
CARD11	0.11866	0.806684	0
CARHSP1	0.0301993	0.950714	2
CARM1	0.940796	7.38029e-08	0
CASC3	0.235454	0.325803	2
CASK	-0.0521941	0.888296	7
CASP4	0.478318	0.3154	0
CASP8	0.256103	0.408283	2
CAST	-0.195939	0.38515	3
CAT	-0.348324	0.401988	0
CAV1	-0.0417451	0.948906	1
CAV2	-0.61889	0.0612781	6
CAVIN1	0.536622	0.132451	2
CAVIN2	0.415965	0.0808482	4
CAVIN3	0.717219	0.187055	0
CBFA2T2	-0.0243694	0.94582	3
CBFB	-0.191153	0.649865	6
CBL	-0.476459	0.0514128	9
CBR1	0.18662	0.631276	0
CBX1	0.303837	0.274241	3
CBX3	-0.255286	0.403084	4
CBX5	-0.279485	0.379359	10
CBX6	0.723085	0.0046848	0
CC2D1A	0.846307	0.00204815	0
CC2D1B	0.256375	0.596764	1
CCAR1	-0.312772	0.167303	2
CCAR2	0.444678	0.167236	1
CCDC117	0.100919	0.839438	5
CCDC124	0.755901	0.00978289	0
CCDC14	0.181013	0.581099	4
CCDC186	-0.541125	0.130842	13
CCDC25	-0.0780137	0.888296	2
CCDC43	-0.358944	0.265477	3
CCDC47	0.235797	0.492554	4
CCDC50	0.216126	0.557092	5
CCDC57	0.388702	0.320939	0
CCDC59	-0.316678	0.634468	1
CCDC6	-0.0250482	0.964244	2
CCDC69	-0.886382	0.00156726	1
CCDC82	-0.449933	0.141205	5
CCDC85B	1.59493	0.180392	0
CCDC85C	0.578785	0.0791206	10
CCDC86	0.415977	0.113612	0
CCDC88A	-0.701876	0.000221739	6
CCDC90B	-0.379263	0.281747	1
CCDC92	0.113134	0.806567	1
CCDC93	-0.09743	0.754918	3
CCDC9B	0.271691	0.528536	1
CCHCR1	0.726621	0.0401243	0
CCNA2	0.541491	0.165039	1
CCNB1	0.375679	0.161977	2
CCNB2	-0.0624244	0.929428	1
CCND1	-0.381259	0.100106	3
CCND2	-0.268593	0.205278	4
CCND3	0.759182	0.0150434	1
CCNDBP1	0.0673113	0.890996	4
CCNF	0.537332	0.0969825	0
CCNG1	0.349542	0.323488	1
CCNG2	0.165028	0.742837	9
CCNH	0.19746	0.701577	0
CCNI	0.356515	0.0515031	4
CCNJL	-0.118538	0.696861	3
CCNK	-0.333184	0.611615	3
CCNL1	-0.0338709	0.928514	3
CCNL2	0.413593	0.0284622	3
CCNT1	0.0047516	0.992707	9
CCNT2	-0.374219	0.299431	10
CCNY	-0.243872	0.359223	6
CCNYL1	-1.30516	3.9213e-07	5
CCP110	-0.136869	0.765621	3
CCPG1	-0.224778	0.521654	2
CCSER2	-0.483035	0.16878	5
CCT2	0.027039	0.952557	0
CCT3	0.266567	0.296207	0
CCT4	0.319394	0.228465	0
CCT5	-0.246459	0.31332	6
CCT6A	0.155618	0.618195	1
CCT7	0.0397144	0.939003	0
CCT8	0.414243	0.118587	1
CCZ1	-0.274684	0.538832	3
CD151	-0.377012	0.227301	0
CD164	-0.273099	0.388653	5
CD24	-0.451702	0.243714	3
CD274	-0.595963	0.170103	2
CD276	-0.190788	0.611252	1
CD2AP	-0.0243604	0.959915	8
CD320	0.712501	0.187201	0
CD44	-0.639229	0.074818	2
CD46	0.0825057	0.816411	9
CD47	-0.671846	0.027189	10
CD55	-0.00138033	0.996743	0
CD59	0.0687804	0.809751	7
CD63	-0.112339	0.810602	0
CD68	-0.0633415	0.943668	0
CD81	1.64743	5.50116e-12	1
CD82	-1.06135	0.00180038	0
CD9	-0.523088	0.16287	1
CD99L2	0.0421664	0.92734	0
CDC123	-0.0475074	0.900788	1
CDC14B	0.111951	0.804152	6
CDC16	-0.213198	0.521304	0
CDC20	0.268686	0.428527	0
CDC23	0.311286	0.279546	3
CDC25B	0.829042	0.00010722	1
CDC27	-0.411674	0.30595	3
CDC34	0.361749	0.382403	0
CDC37	0.336881	0.268317	0
CDC42	-0.0778161	0.866714	9
CDC42BPA	-0.87471	2.09162e-07	3
CDC42BPB	0.107796	0.79224	1
CDC42EP1	0.120748	0.814539	0
CDC42EP2	-0.405098	0.241277	0
CDC42EP3	-0.138326	0.643801	5
CDC42EP4	0.118583	0.754685	2
CDC42SE1	-0.298845	0.288626	1
CDC42SE2	-0.22618	0.62534	4
CDC5L	-0.123429	0.765683	7
CDC6	0.0953596	0.803174	0
CDC73	-0.256085	0.422227	7
CDCA2	0.349628	0.335749	0
CDCA4	0.67513	0.02987	0
CDCA5	0.909793	0.00609906	2
CDCA7L	-0.558645	0.0308041	4
CDCA8	0.261202	0.566865	4
CDCP1	-0.62404	0.029247	1
CDH11	-0.758121	0.000210129	1
CDH4	0.259353	0.408246	2
CDK1	0.238104	0.609378	3
CDK10	0.711133	0.113335	0
CDK11B	0.304092	0.48532	1
CDK12	-0.0879315	0.853613	3
CDK13	-0.449237	0.0218232	7
CDK16	0.146765	0.819637	0
CDK17	-0.215938	0.521031	7
CDK19	-0.477562	0.194467	9
CDK2	0.111137	0.753398	1
CDK2AP1	-0.505989	0.0287672	3
CDK2AP2	-0.00980894	0.985867	0
CDK4	0.894736	1.82668e-05	0
CDK5RAP1	0.372477	0.298799	0
CDK5RAP2	0.176833	0.574459	0
CDK5RAP3	0.58921	0.107408	0
CDK6	-0.405124	0.190301	11
CDK7	0.249384	0.469354	1
CDK9	0.00546575	0.990633	0
CDKN1A	-0.792159	0.00203728	2
CDKN1B	-0.150791	0.690904	4
CDON	-0.358151	0.294148	7
CDR2L	0.332665	0.484833	0
CDS2	-0.413667	0.0343119	7
CDV3	-0.199567	0.498971	2
CDYL	-0.254629	0.293941	2
CDYL2	-0.372781	0.170942	9
CEBPB	0.396133	0.418346	0
CEBPD	1.89299	5.64903e-11	1
CEBPG	-0.716504	0.0144081	3
CEBPZ	0.281207	0.347619	1
CELF1	0.0115744	0.966409	6
CELF2	-0.503353	0.0368662	6
CELSR3	0.303574	0.530011	1
CENPB	1.17417	0.00617161	0
CENPE	0.136363	0.814179	1
CENPF	0.258736	0.398903	5
CENPO	0.322975	0.18626	1
CEP120	0.0936464	0.835537	5
CEP164	0.171041	0.661257	1
CEP170	-0.467944	0.160842	5
CEP170B	0.205431	0.647987	2
CEP192	0.285935	0.229067	3
CEP250	0.392685	0.296869	0
CEP290	0.118236	0.810936	0
CEP295	0.074575	0.917021	0
CEP350	-0.111606	0.756841	5
CEP55	-0.0551304	0.930259	2
CEP57	0.111714	0.787701	1
CEP85	0.0249264	0.964589	1
CEP95	-0.158771	0.677989	0
CEP97	-0.237967	0.515141	12
CEPT1	-0.346011	0.480828	1
CERCAM	0.47533	0.211786	0
CERK	-1.22669	1.25933e-09	2
CERS2	-0.239104	0.582392	0
CERS6	-0.0790656	0.880507	5
CETN2	0.283018	0.423471	0
CFAP298	0.683137	0.0100028	0
CFAP97	-0.486551	0.321191	7
CFDP1	0.166221	0.642438	0
CFL1	0.0696945	0.860281	1
CFL2	-0.284336	0.600272	7
CFLAR	-0.160945	0.654353	4
CGGBP1	-0.221817	0.576162	6
CHCHD2	0.524995	0.171357	0
CHCHD3	-0.097974	0.792227	0
CHD1	-0.0897627	0.808357	9
CHD1L	0.0912127	0.804297	0
CHD2	-0.230105	0.37606	3
CHD3	-0.134804	0.694308	1
CHD4	0.0432491	0.916773	0
CHD6	-0.198037	0.468072	4
CHD7	-0.253132	0.375228	3
CHD8	0.137835	0.563947	0
CHD9	-0.901089	0.00602174	4
CHEK1	0.183278	0.624601	2
CHERP	0.558061	0.0522051	1
CHID1	0.443923	0.229616	0
CHML	0.148615	0.774308	8
CHMP1A	0.44791	0.29989	1
CHMP1B	0.416288	0.205041	0
CHMP2A	0.414316	0.302499	1
CHMP2B	0.31161	0.305328	7
CHMP3	0.20468	0.377926	2
CHMP4B	-0.0779314	0.836816	2
CHMP5	0.0497429	0.926292	1
CHMP7	-0.0425857	0.935891	1
CHORDC1	-0.0177607	0.969173	4
CHP1	-0.121415	0.731556	3
CHPF	0.65394	0.173383	0
CHPF2	-0.252919	0.539718	1
CHPT1	-0.740187	0.0376233	0
CHRAC1	-0.570203	0.236324	3
CHRDL1	-0.756174	0.0231193	2
CHRNB1	-0.677205	0.0195683	1
CHST11	-1.15983	4.20797e-14	2
CHST15	-0.221825	0.387837	0
CHST3	-0.0749413	0.854449	2
CHSY1	-0.215768	0.48779	2
CHTF8	-0.351408	0.492335	0
CHTOP	0.0509597	0.908284	2
CHUK	0.0996267	0.840184	5
CHURC1	0.0976302	0.840951	2
CIAO1	0.526333	0.0911246	1
CIAO2B	-0.27991	0.613322	1
CIAPIN1	0.334081	0.398684	1
CIB1	-0.036572	0.944067	1
CIC	0.417775	0.212088	2
CIP2A	0.042523	0.94107	3
CIR1	-0.185083	0.722649	1
CIRBP	0.7487	0.0195993	1
CIT	0.137634	0.69402	2
CITED2	0.419856	0.0620831	4
CIZ1	0.103359	0.840951	1
CKAP2	-0.174263	0.765193	3
CKAP2L	-0.851783	0.0488797	1
CKAP5	0.137521	0.685768	1
CKB	0.260771	0.446623	0
CKS1B	0.468073	0.0674892	1
CLASP1	0.154457	0.516678	3
CLASP2	0.351836	0.111035	7
CLASRP	0.560913	0.114535	0
CLCN3	-0.186055	0.610768	7
CLCN6	0.494978	0.0697775	1
CLDN12	-0.26662	0.526675	10
CLDN4	-0.0821594	0.876463	1
CLDND1	-0.379567	0.198135	1
CLEC16A	-0.0865838	0.847598	2
CLIC1	-0.246178	0.354673	0
CLIC4	-0.443151	0.146144	9
CLINT1	-0.363481	0.325816	5
CLIP1	-0.865949	1.75058e-07	4
CLIP2	0.083682	0.897329	0
CLIP4	-0.0959966	0.761248	5
CLK1	0.0634531	0.878349	1
CLK2	-0.0887962	0.843832	2
CLK3	0.257036	0.4568	1
CLK4	-0.193551	0.571276	1
CLMN	-1.07746	1.62371e-07	8
CLNS1A	0.538984	0.0597885	2
CLOCK	-0.522617	0.233441	14
CLPB	0.202826	0.484081	11
CLPP	0.657347	0.0607859	0
CLPTM1	-0.294127	0.45207	0
CLPTM1L	0.0376495	0.934449	1
CLPX	0.0741615	0.85174	7
CLSPN	0.0550335	0.891936	5
CLSTN1	0.538448	0.0188787	3
CLSTN3	0.0572451	0.922624	1
CLTA	0.594666	0.257712	0
CLTB	0.500418	0.301668	0
CLTC	-0.197387	0.473577	3
CLUH	1.12362	1.13012e-05	2
CMAS	0.185392	0.733713	0
CMBL	-0.118182	0.796658	0
CMIP	-0.362768	0.12223	4
CMPK1	-0.727333	0.0138549	3
CMSS1	0.369275	0.180432	0
CMTM3	-1.15527	9.70405e-05	0
CMTM6	-0.287145	0.420501	9
CMTM7	0.123137	0.748616	0
CMTR1	0.297737	0.321926	1
CNBP	0.112455	0.652486	6
CNDP2	-0.156958	0.673124	0
CNIH1	0.22037	0.625929	6
CNIH4	-0.0163181	0.968388	1
CNN2	0.0129201	0.981439	0
CNN3	-0.114472	0.730739	3
CNNM2	-0.0636886	0.864846	16
CNNM3	0.673769	0.20741	1
CNOT1	0.0827006	0.833286	1
CNOT11	-0.0414294	0.928458	2
CNOT2	-0.475896	0.24093	5
CNOT3	0.0780911	0.870208	0
CNOT4	-0.299887	0.599811	2
CNOT6	-0.125432	0.759088	6
CNOT6L	0.03021	0.959368	16
CNOT7	-0.0951525	0.83453	6
CNOT8	0.148254	0.596629	7
CNOT9	0.0543251	0.893293	3
CNP	-0.0164382	0.97112	1
CNPY3	0.312334	0.49775	0
CNST	-0.540219	0.0347291	4
CNTNAP1	0.248474	0.380506	1
CNTROB	0.377721	0.282035	1
COA1	-0.0745603	0.835763	1
COASY	0.120358	0.743361	0
COG2	-0.568165	0.0287884	0
COG3	-0.232131	0.533686	6
COG4	0.0904753	0.827763	0
COG5	-0.414439	0.24299	4
COIL	0.00871411	0.989426	1
COL12A1	0.392951	0.0901096	1
COL13A1	-0.0436333	0.94406	1
COL27A1	-0.528427	0.094785	2
COL4A1	-0.028118	0.961417	8
COL4A2	-0.0554378	0.911224	2
COL6A1	-0.223836	0.610768	0
COL7A1	-0.683298	0.37801	1
COL8A1	0.884201	9.89421e-05	6
COLGALT1	0.538764	0.041651	0
COLGALT2	-0.28272	0.387897	1
COMMD3	-0.279107	0.433301	0
COMMD5	0.201195	0.713605	0
COMMD7	-0.0671668	0.865146	1
COMT	0.224773	0.623921	1
COP1	0.106582	0.83943	0
COPA	-0.0614312	0.834362	1
COPB1	-0.169527	0.618113	0
COPB2	-0.188984	0.475128	0
COPE	0.534326	0.144334	1
COPG1	-0.361637	0.152909	2
COPG2	0.516269	0.0265051	0
COPS2	-0.126587	0.803788	9
COPS3	-0.0919183	0.878324	1
COPS5	0.524702	0.138068	1
COPS6	-0.142445	0.760997	0
COPS7B	0.211023	0.551132	0
COPS8	-0.0926889	0.881405	3
COPZ1	-0.159096	0.611611	0
COQ10B	-0.708827	0.0135973	4
CORO1B	0.148821	0.750345	0
CORO1C	0.0391004	0.919842	5
CORO2A	-1.65584	1.25933e-09	3
CORO7	0.39293	0.460628	0
COTL1	0.389418	0.122635	2
COX10	-0.0330133	0.94801	0
COX11	0.0178836	0.966868	5
COX15	0.419433	0.0839239	6
COX20	-0.0812966	0.84609	1
COX4I1	0.26453	0.437414	0
COX5A	0.157231	0.785741	1
COX5B	0.132072	0.774125	0
COX6A1	0.496595	0.169237	0
COX6B1	-0.0733521	0.869082	0
COX6C	0.728759	0.158182	1
COX7A2	0.0534805	0.913537	0
COX7A2L	0.00624031	0.989135	4
COX7C	0.068184	0.896646	1
COX8A	0.467158	0.128017	0
CPA4	-0.355859	0.288626	1
CPD	-0.0850177	0.794088	15
CPEB2	-0.18587	0.643025	10
CPEB4	-0.255807	0.422305	12
CPLANE1	-0.232953	0.618195	0
CPNE1	0.00818641	0.984148	0
CPNE2	-0.807078	0.00295777	1
CPNE3	-0.414685	0.33391	5
CPOX	0.427222	0.3349	1
CPSF1	0.750096	0.021349	1
CPSF2	-0.0991037	0.821847	9
CPSF3	0.0817063	0.856495	0
CPSF6	-0.10686	0.804215	21
CPSF7	0.0490567	0.920266	2
CPT1A	-0.603363	0.0218088	5
CRAMP1	0.363523	0.28593	6
CRAT	0.129082	0.775759	0
CRBN	-0.14868	0.716094	1
CREB1	-0.362639	0.214925	16
CREB3	0.0121245	0.986501	0
CREB3L1	-0.429266	0.198131	1
CREB3L2	-0.398788	0.09592	6
CREBBP	0.0936009	0.82879	6
CREBL2	-0.541635	0.039472	4
CREBZF	0.435122	0.315795	16
CRELD1	-0.409562	0.252033	0
CRIM1	0.236382	0.425225	3
CRK	-0.192083	0.526582	3
CRKL	-0.103331	0.755742	10
CRLS1	0.862492	0.107408	7
CRNKL1	0.336094	0.248978	4
CRTAP	-0.157939	0.55765	4
CRTC1	0.381677	0.322157	3
CRTC2	0.0206	0.968317	1
CRTC3	0.0342886	0.946013	3
CRY1	-0.322461	0.288855	4
CRYBG3	0.0219648	0.953797	0
CRYZ	-0.0453606	0.927985	3
CS	0.214637	0.521908	2
CSDE1	-0.212736	0.510916	1
CSE1L	0.052739	0.929942	0
CSF1	-1.30676	5.73245e-07	1
CSF3	-0.801371	0.000997812	1
CSGALNACT2	-0.626262	0.002966	5
CSK	0.613547	0.0285775	1
CSNK1A1	-0.198984	0.441196	6
CSNK1D	0.158213	0.678533	2
CSNK1E	-0.230385	0.470084	2
CSNK1G1	0.0572613	0.904999	4
CSNK1G2	0.826425	0.000531912	0
CSNK1G3	-0.359909	0.300657	6
CSNK2A1	-0.00627598	0.989135	8
CSNK2A2	-0.254167	0.397488	0
CSNK2B	-0.130986	0.635971	0
CSPG4	-0.14406	0.712843	0
CSRNP1	0.319447	0.434784	2
CSRP1	0.0231115	0.954364	1
CST3	0.132314	0.803222	0
CSTB	-0.351514	0.490663	0
CSTF1	0.0506618	0.91055	3
CSTF3	-0.443435	0.0745355	2
CTBP1	0.0799413	0.840951	0
CTBP2	-0.373122	0.147765	3
CTBS	-0.368411	0.323137	9
CTC1	0.740585	0.000128656	1
CTCF	-0.00686848	0.986137	5
CTDNEP1	0.211204	0.530068	1
CTDSP1	0.348143	0.301141	1
CTDSP2	0.213305	0.464706	3
CTDSPL	-0.136499	0.696422	7
CTDSPL2	-0.225284	0.625626	11
CTNNA1	-0.145236	0.539072	1
CTNNAL1	0.112346	0.786799	0
CTNNB1	-0.144247	0.683513	2
CTNNBIP1	0.135935	0.810611	0
CTNND1	-0.0960779	0.707125	4
CTPS1	0.000860668	0.997865	1
CTR9	0.171378	0.69355	0
CTSA	0.47754	0.14639	0
CTSB	-0.175616	0.564078	0
CTSC	0.523785	0.0227841	0
CTSD	0.126398	0.760014	0
CTSL	-0.0544603	0.894991	3
CTSZ	-0.271698	0.448621	0
CTTN	0.175797	0.64312	0
CTTNBP2NL	-0.172299	0.723842	8
CUEDC1	0.581899	0.153437	1
CUEDC2	0.283223	0.482795	0
CUL1	-0.166476	0.74566	3
CUL2	-0.642453	0.119939	1
CUL3	-0.145762	0.582843	10
CUL4A	-0.0477163	0.893258	8
CUL4B	-0.205986	0.582843	8
CUL5	0.0667809	0.876066	7
CUL7	0.297055	0.42061	0
CUL9	0.207845	0.607956	0
CUTA	0.784241	0.0586909	0
CUX1	-0.10834	0.731047	4
CWC15	-0.282177	0.618195	1
CWC22	-0.0864449	0.877947	1
CXADR	-0.0581238	0.910841	4
CXCL1	-1.65845	1.77361e-18	3
CXCL8	-2.97431	2.07686e-57	3
CXorf38	-0.925939	0.000549988	2
CXXC5	-0.724351	0.0702935	1
CYB561	-0.191204	0.612492	0
CYB5B	0.228221	0.497303	3
CYB5R1	-0.216184	0.538832	0
CYB5R3	0.537667	0.135787	3
CYB5R4	-0.690619	0.0158614	8
CYBA	0.446744	0.255401	0
CYBC1	0.683313	0.142043	1
CYBRD1	-1.05365	1.25539e-05	1
CYC1	0.85438	0.00231091	0
CYCS	0.185596	0.637962	7
CYFIP1	0.145279	0.570169	5
CYFIP2	-0.0994656	0.817276	1
CYLD	-0.16601	0.643924	7
CYP1B1	0.0334649	0.940874	4
CYP24A1	-0.290219	0.472082	3
CYP51A1	0.326027	0.357297	2
CYTH1	0.543139	0.0397448	2
CYTH2	0.356058	0.397067	1
CYTH3	-0.0416992	0.922663	3
DAB2	-0.602409	0.194614	1
DAB2IP	-0.587203	0.0983707	3
DAD1	-0.184454	0.563507	0
DAG1	-0.0630884	0.890979	2
DALRD3	0.260083	0.490753	0
DAP	0.00443698	0.988181	0
DAP3	0.0810305	0.816365	0
DAPK3	1.02749	0.0142147	0
DAXX	0.0117882	0.979082	0
DAZAP1	0.101973	0.726324	0
DAZAP2	-0.565286	0.309336	2
DBI	-0.646889	0.051684	0
DBN1	-0.239595	0.537628	1
DBNDD2	-0.166041	0.701486	0
DBNL	0.25894	0.409656	1
DBT	-0.0789054	0.871617	11
DCAF1	0.0823226	0.815933	1
DCAF10	0.164728	0.627958	12
DCAF11	0.14287	0.713162	1
DCAF12	-0.234334	0.492733	2
DCAF13	0.170313	0.692131	1
DCAF15	0.649293	0.0105553	2
DCAF16	0.588028	0.0117524	4
DCAF5	-0.559055	0.0552282	3
DCAF6	-0.113868	0.742841	3
DCAF7	0.147935	0.632233	3
DCAF8	-0.0105461	0.975138	2
DCBLD2	-0.233391	0.450819	6
DCK	0.00453414	0.9936	7
DCP1A	-0.145328	0.69259	4
DCP2	-0.550519	0.0431568	12
DCPS	0.46308	0.0994845	3
DCTD	-0.0949643	0.775464	1
DCTN1	0.455493	0.119993	0
DCTN2	0.0507999	0.894653	1
DCTN3	-0.0064544	0.988697	2
DCTN4	-0.147092	0.767345	7
DCTN5	-0.134651	0.628586	8
DCUN1D3	0.0376842	0.925036	9
DCUN1D4	-0.532116	0.0922231	9
DCUN1D5	0.640863	0.192079	20
DDA1	-0.0155287	0.972207	1
DDAH1	-1.81989	3.67795e-12	1
DDAH2	0.150313	0.732832	0
DDB1	0.0951951	0.757413	0
DDHD1	-0.0793142	0.851693	16
DDI2	-0.612139	0.0205148	9
DDIT4	0.457572	0.261145	1
DDOST	0.0138177	0.976144	1
DDR1	-0.553474	0.19906	0
DDT	0.922968	0.0235706	0
DDX1	0.0965016	0.747765	0
DDX10	0.136778	0.623921	1
DDX11	0.713879	0.0129689	0
DDX17	0.126562	0.584666	4
DDX18	0.266386	0.509427	2
DDX19A	0.264526	0.423161	1
DDX21	-0.0418221	0.927935	7
DDX23	0.495884	0.134219	0
DDX24	-0.060283	0.85094	4
DDX27	0.320369	0.29797	1
DDX39A	0.775994	0.00572681	1
DDX39B	-0.0114114	0.966054	0
DDX3X	0.0204045	0.959178	5
DDX41	-0.313142	0.332186	0
DDX42	0.00248077	0.995226	0
DDX46	0.177391	0.592278	6
DDX47	0.220886	0.490753	0
DDX5	-0.0463831	0.892743	0
DDX50	0.206821	0.497303	0
DDX52	-0.254402	0.469843	6
DDX54	0.944567	0.0114659	3
DDX55	0.323274	0.182683	3
DDX56	0.439212	0.0653907	0
DDX6	0.0827506	0.855232	6
DEAF1	0.444327	0.2789	1
DEDD	0.0993118	0.861999	0
DEDD2	0.254116	0.696422	0
DEF8	0.478807	0.153468	0
DEGS1	-0.65698	0.0459804	0
DEK	0.0520415	0.894653	6
DELE1	0.324466	0.210901	2
DENND1A	-0.0609309	0.886006	0
DENND3	-0.294411	0.222958	1
DENND4A	0.210842	0.63254	8
DENND4B	0.725791	0.0109061	2
DENND4C	-0.148425	0.654353	4
DENND5A	-0.325826	0.114951	4
DENND5B	-0.496647	0.117383	8
DENND6A	0.377135	0.308912	9
DENR	0.365938	0.231168	7
DEPDC1	0.133976	0.821847	6
DEPP1	-0.01606	0.968012	0
DERL1	-0.500594	0.300871	1
DERL2	-0.45643	0.198641	2
DESI1	0.039021	0.932083	1
DESI2	-0.190091	0.623921	5
DFFA	0.150872	0.582843	6
DGAT1	0.702126	0.0864335	3
DGCR2	0.181989	0.61263	1
DGKA	-0.110483	0.770175	0
DGKH	-0.554262	0.0581388	21
DGKZ	0.573733	0.163551	0
DGUOK	0.161166	0.691652	0
DHCR24	-0.0335386	0.933807	2
DHCR7	0.379569	0.348284	1
DHDDS	-0.0869514	0.815933	0
DHFR	0.599942	0.0198054	3
DHPS	0.355725	0.224977	0
DHTKD1	-0.199023	0.517256	3
DHX15	-0.0444772	0.899639	1
DHX16	0.491059	0.141205	0
DHX29	0.181784	0.695059	1
DHX30	0.720948	0.00371399	0
DHX32	-0.173595	0.60534	0
DHX33	0.585488	0.0101611	3
DHX34	0.689539	0.0311392	0
DHX36	0.233532	0.473342	6
DHX38	0.542557	0.115669	0
DHX40	0.198036	0.486173	3
DHX8	-0.0715702	0.844226	3
DHX9	-0.0405317	0.908623	1
DIABLO	-0.0152748	0.9671	0
DIAPH1	-0.164859	0.481871	3
DIAPH2	-0.245414	0.668222	4
DIAPH3	0.312259	0.308922	2
DICER1	0.0448247	0.912827	11
DIDO1	0.0566823	0.848461	2
DIMT1	0.152502	0.734736	3
DIP2A	0.311829	0.383309	4
DIP2B	-0.0515384	0.879454	11
DIP2C	-0.181899	0.592722	7
DIPK2A	0.128879	0.853644	2
DIS3	0.0584946	0.885595	9
DKC1	0.117422	0.700911	2
DKK1	0.362385	0.113495	2
DLAT	0.110191	0.772798	5
DLC1	0.575258	0.00106725	6
DLD	-0.0204903	0.96913	2
DLG1	-0.57144	0.0221844	3
DLG4	-0.200327	0.617308	2
DLG5	-0.397985	0.210027	3
DLGAP4	-0.542731	0.0505802	2
DLGAP5	-0.0848295	0.890933	1
DLST	0.149388	0.646213	1
DMAC2	0.0986603	0.821847	0
DMAP1	0.243149	0.534615	1
DMPK	0.0231994	0.971235	0
DMTF1	-0.104336	0.80386	2
DMWD	-0.148765	0.807203	0
DMXL1	-0.280137	0.433304	6
DNAAF5	0.48571	0.390536	3
DNAH2	-0.111672	0.728403	0
DNAH5	-0.568743	0.0530152	3
DNAJA1	-0.126948	0.645755	5
DNAJA2	-0.148937	0.661628	3
DNAJA3	0.0474709	0.922605	3
DNAJB1	-0.283005	0.261145	2
DNAJB11	-0.549633	0.051684	3
DNAJB12	0.0905456	0.830178	2
DNAJB14	-0.423493	0.253567	8
DNAJB2	-0.0621176	0.913009	0
DNAJB6	-0.305663	0.291203	1
DNAJB9	-0.296897	0.486229	1
DNAJC1	0.146277	0.657038	0
DNAJC10	-0.43019	0.0858971	25
DNAJC11	0.149381	0.651039	1
DNAJC13	-0.455374	0.0778381	1
DNAJC14	0.0448597	0.914808	1
DNAJC16	-1.08448	0.000169408	6
DNAJC21	-0.141955	0.65762	6
DNAJC3	-0.709071	0.000483867	5
DNAJC5	0.169491	0.654098	3
DNAJC7	-0.171799	0.564935	0
DNAJC8	-0.132303	0.786701	0
DNAJC9	0.707564	0.0631053	4
DNASE1L1	0.0674422	0.894784	1
DNASE2	0.487662	0.0530103	0
DNHD1	0.0421281	0.93162	0
DNM1	-0.279845	0.441827	0
DNM1L	-0.163209	0.745571	6
DNM2	-0.082748	0.842961	1
DNMBP	-0.397789	0.0918706	1
DNMT1	0.249001	0.381491	1
DNMT3A	-0.623267	0.0188366	2
DNPEP	-0.0549349	0.907675	5
DNTTIP1	-0.55586	0.0522051	0
DNTTIP2	-0.0302905	0.937705	7
DOCK1	-0.333471	0.142129	4
DOCK10	-0.667253	0.0178273	4
DOCK11	-0.714113	0.0485976	2
DOCK4	-0.471695	0.027283	7
DOCK5	-0.5558	0.00530533	2
DOCK6	0.0457034	0.917209	0
DOCK7	-0.201533	0.609569	0
DOCK9	-0.349415	0.129517	6
DOP1B	0.00710505	0.986501	0
DOT1L	1.41973	2.01945e-11	1
DPAGT1	0.123083	0.829297	0
DPF2	-0.356605	0.14178	4
DPH3	-0.547522	0.0892231	4
DPM1	-0.201076	0.620404	1
DPP3	1.15159	0.000758629	1
DPP7	0.615253	0.113266	0
DPP8	-0.233169	0.521122	8
DPP9	0.110494	0.755742	0
DPY19L1	-0.516803	0.0784094	7
DPY19L3	-1.02586	0.00156542	10
DPY19L4	0.00843233	0.988045	8
DPY30	-0.0303554	0.957617	1
DPYD	0.369117	0.192771	4
DPYSL2	-0.198904	0.396027	0
DR1	-0.346656	0.182555	11
DRAM1	-0.260514	0.387897	2
DRAP1	0.0771044	0.891936	1
DRG2	0.172714	0.644646	0
DROSHA	0.200283	0.688397	2
DSE	-0.627134	0.0122436	9
DSG2	-0.569458	0.0716808	4
DSP	-0.21342	0.431564	3
DST	-0.179945	0.381076	1
DSTN	-0.214017	0.521122	4
DSTYK	0.224267	0.484081	6
DTD1	0.227488	0.525469	2
DTNA	-0.021011	0.964666	10
DTX3L	-0.0555011	0.907158	2
DTYMK	0.737378	0.0761839	0
DUS1L	0.813307	0.0276401	0
DUSP1	0.495828	0.0631053	1
DUSP10	-1.2677	0.000376293	3
DUSP14	-0.0964901	0.878349	1
DUSP16	-0.147509	0.705534	5
DUSP22	0.478323	0.0653162	1
DUSP3	0.418583	0.0991243	5
DUSP4	-0.35215	0.246073	2
DUSP5	0.147435	0.791308	1
DUSP6	-0.873383	5.33486e-09	6
DUSP7	-0.378899	0.139601	1
DUT	0.663882	0.0635418	1
DVL1	0.180651	0.696819	0
DVL2	0.59863	0.0316669	1
DVL3	-0.0686823	0.874354	0
DYNC1H1	-0.138788	0.598718	1
DYNC1I2	-0.0732853	0.847621	3
DYNC1LI1	0.0420271	0.92034	0
DYNC1LI2	-0.0529726	0.866714	3
DYNC2H1	0.317484	0.28286	2
DYNLL1	-0.250145	0.643547	1
DYNLL2	0.116739	0.764227	1
DYNLRB1	-0.204996	0.805593	0
DYRK1A	0.225767	0.540287	16
DYRK2	-0.0849367	0.825863	15
DYRK3	0.00317198	0.993293	6
DYSF	-0.819059	0.000405231	0
E2F3	-0.208025	0.416569	8
E2F4	0.077009	0.840951	0
E2F7	0.0277456	0.93162	4
EAF1	-0.0986311	0.852795	2
EBNA1BP2	0.801259	0.0284831	0
ECD	-0.14354	0.707549	3
ECE1	-0.107843	0.780535	0
ECH1	-0.390923	0.167303	0
ECHDC1	-0.090649	0.848177	4
ECHS1	0.215073	0.587663	0
ECI2	0.0437082	0.920091	0
ECPAS	-0.0263933	0.946964	2
ECSIT	0.474776	0.214977	0
ECT2	0.171739	0.667331	4
EDC4	0.486767	0.0845755	0
EDEM1	-0.526743	0.00251232	7
EDEM3	-0.52719	0.029247	13
EDF1	0.274441	0.537255	0
EDIL3	-0.617208	0.0235706	7
EDN1	0.0691174	0.887526	2
EEA1	-0.185335	0.696089	17
EEF1A1	0.445155	0.0343948	2
EEF1A2	0.115493	0.829297	0
EEF1B2	-0.0200346	0.966358	0
EEF1D	0.617437	0.0606568	0
EEF1G	0.156321	0.673699	0
EEF2	0.41841	0.168749	0
EEF2K	-0.0283323	0.954364	5
EFCAB14	-0.648652	1.81664e-05	8
EFHD2	0.311279	0.425737	1
EFL1	-0.284116	0.296302	0
EFNA5	0.0711271	0.84609	5
EFNB2	0.612575	0.0332582	7
EFR3A	0.0544897	0.902256	10
EFTUD2	0.155989	0.566498	0
EGFR	-0.603141	0.00736953	4
EGLN1	0.371668	0.0682905	4
EGLN2	0.14083	0.80386	0
EGLN3	0.31756	0.471073	2
EHBP1	-0.0185545	0.96828	1
EHBP1L1	0.164559	0.820415	0
EHD1	0.488326	0.0820231	2
EHD2	0.171691	0.644658	0
EHD4	-0.0777793	0.821847	2
EHF	0.0712286	0.880735	3
EHMT1	0.310218	0.332194	3
EHMT2	0.181142	0.635726	0
EI24	-0.813603	0.000178618	1
EID1	-0.0192767	0.96218	4
EIF1	-0.14564	0.586934	1
EIF1AD	0.0592903	0.891936	4
EIF1AX	0.271644	0.454308	8
EIF1B	-0.216465	0.709422	1
EIF2A	-0.522157	0.221481	2
EIF2AK1	-0.225856	0.575743	3
EIF2AK2	-0.50501	0.0922231	12
EIF2AK4	-0.134782	0.68114	0
EIF2B1	0.157311	0.574283	5
EIF2B2	-0.0679708	0.852248	4
EIF2B4	0.389313	0.175838	0
EIF2B5	0.287049	0.337936	1
EIF2D	-0.0114709	0.978368	0
EIF2S1	-0.389865	0.246926	6
EIF2S2	-0.138223	0.659886	2
EIF2S3	0.467629	0.119702	1
EIF3A	0.0627484	0.842539	4
EIF3B	1.12643	0.00444632	0
EIF3C	0.557959	0.0484238	1
EIF3D	0.182374	0.577437	0
EIF3E	-0.0697908	0.891936	1
EIF3F	0.288902	0.181957	11
EIF3G	0.223211	0.623241	0
EIF3H	-0.00981165	0.986747	5
EIF3I	0.135492	0.65762	0
EIF3J	-0.349472	0.479078	2
EIF3K	0.587596	0.128117	0
EIF3L	0.0815981	0.893211	2
EIF3M	0.417616	0.209433	6
EIF4A1	0.307622	0.138969	0
EIF4A2	0.328939	0.162626	2
EIF4A3	0.719817	0.00867563	3
EIF4B	0.231957	0.263198	1
EIF4E	-0.218388	0.627398	4
EIF4E2	-0.238992	0.421666	1
EIF4EBP1	0.191573	0.614483	0
EIF4EBP2	1.68174	7.71602e-29	9
EIF4G1	0.261405	0.305535	1
EIF4G2	-0.409187	0.0717754	1
EIF4G3	-0.749522	0.00516242	4
EIF4H	0.030243	0.952599	0
EIF5	-0.0174507	0.96828	6
EIF5A	0.217946	0.537475	1
EIF5AL1	-0.347437	0.473025	3
EIF5B	-0.0466776	0.894524	8
EIF6	-0.233281	0.505523	0
EIPR1	0.0704122	0.888232	1
ELAC2	0.642804	0.00254319	1
ELAVL1	0.306584	0.292332	7
ELF1	-0.243071	0.570719	7
ELF4	-0.230489	0.518052	2
ELFN2	-0.319719	0.446273	1
ELK1	-0.140923	0.765366	1
ELK3	-0.533817	0.00597263	4
ELK4	-0.539563	0.0303768	10
ELL	0.645038	0.0295511	1
ELL2	-0.597279	0.0395448	6
ELMO2	-0.482405	0.051515	2
ELOA	0.301333	0.219255	4
ELOB	0.641667	0.184183	0
ELOC	-0.755561	0.121053	3
ELOVL1	0.0527949	0.891936	0
ELOVL5	-0.325675	0.565217	6
ELOVL6	-0.623253	0.0945567	6
ELP1	0.275695	0.176985	3
ELP2	-0.0480133	0.909956	2
EMC1	0.173659	0.608383	2
EMC2	-0.322205	0.39041	6
EMC3	-0.223777	0.655718	0
EMC4	-0.0739958	0.852587	1
EMC7	-0.352184	0.339082	0
EMD	0.0213678	0.970663	0
EML2	0.0277233	0.96346	0
EML3	0.817287	0.0414146	0
EML4	0.357204	0.128017	6
EML6	0.15687	0.638012	2
EMP1	-0.387447	0.34765	6
EMP2	-0.978001	0.00564593	3
EMP3	-0.525412	0.368684	0
EMSY	-0.869977	0.101211	6
ENAH	-1.04058	7.55665e-09	12
ENC1	-0.475457	0.0113175	3
ENDOD1	-0.592814	0.0177662	1
ENO1	0.212744	0.454813	0
ENO2	0.102144	0.79751	1
ENOSF1	0.144221	0.701524	4
ENPP1	-1.24606	1.25998e-13	5
ENSA	0.351494	0.240443	0
ENTPD4	-0.157416	0.437414	3
ENTPD6	0.221995	0.540527	1
ENTPD7	-0.325732	0.246073	12
ENTR1	0.30746	0.225649	0
ENY2	0.18958	0.478729	2
EP300	-0.251167	0.420638	1
EP400	0.254324	0.354797	6
EPAS1	0.230739	0.46506	1
EPB41	-0.16651	0.590165	2
EPB41L1	-0.813562	0.000916039	1
EPB41L2	-0.287905	0.48364	2
EPB41L4B	-0.286494	0.330692	3
EPDR1	-0.300856	0.364663	1
EPG5	0.381786	0.0862752	4
EPHA2	0.0865086	0.85754	0
EPHB2	-1.00269	8.61401e-06	1
EPHB4	0.35997	0.402442	1
EPN1	0.928269	0.00121379	6
EPN2	-0.484106	0.023028	1
EPS15	-0.619394	0.0158132	9
EPS15L1	-0.0597531	0.902539	1
EPS8L2	0.0883654	0.859792	0
ERAL1	0.454015	0.128632	0
ERAP1	-0.399767	0.05943	0
ERBB2	0.299285	0.213542	0
ERBIN	-0.243179	0.610768	9
ERC1	-0.451907	0.0449501	3
ERCC1	0.10721	0.797483	1
ERCC2	0.725819	0.0213645	0
ERCC3	0.0177274	0.968515	3
ERCC5	-0.0112088	0.974387	0
ERCC6	-0.37075	0.122113	6
ERCC6L2	-0.213523	0.449833	8
ERF	0.298385	0.439499	1
ERGIC1	-0.548844	0.229974	0
ERGIC2	-0.421943	0.384902	5
ERGIC3	0.295526	0.390007	0
ERH	-0.0381747	0.963336	1
ERI1	0.22757	0.619667	3
ERI3	0.553705	0.0896091	0
ERLEC1	-0.436712	0.0961689	1
ERLIN1	-0.281815	0.394726	0
ERLIN2	-0.276653	0.535133	4
ERN1	-0.508267	0.0130614	0
ERO1A	0.00597452	0.988045	5
ERP29	0.0609798	0.897329	1
ERP44	-0.631309	0.161677	3
ERRFI1	-0.198306	0.519751	2
ESAM	-0.53777	0.142043	0
ESCO1	-0.30854	0.318544	3
ESD	0.148806	0.753398	0
ESF1	0.265865	0.342576	5
ESM1	-0.259855	0.537579	2
ESPL1	0.766956	0.000412513	0
ESRRA	0.807157	0.104981	0
ESYT1	0.178815	0.574459	0
ESYT2	0.00699168	0.982585	7
ETF1	-0.00996387	0.981214	2
ETFA	0.115122	0.79095	3
ETFB	0.352404	0.623241	0
ETNK1	0.124183	0.762585	22
ETS1	-0.24696	0.343979	4
ETS2	-0.053856	0.906253	6
ETV1	-0.280944	0.447616	13
ETV3	-0.589679	0.0154413	4
ETV4	0.194674	0.641577	1
ETV5	-0.406784	0.198903	1
ETV6	-0.00307085	0.993174	3
EVA1A	0.0287922	0.959454	0
EVC	-0.339175	0.39498	0
EVI5	-0.365802	0.182555	10
EVI5L	1.31201	1.91128e-06	1
EVPL	-0.0268999	0.966557	0
EXOC1	-0.063852	0.897576	2
EXOC2	-0.130623	0.74969	1
EXOC3	0.32348	0.386147	0
EXOC4	-0.163185	0.745724	1
EXOC5	-0.345797	0.297854	21
EXOC6B	-0.450419	0.239624	2
EXOC7	0.0323495	0.945737	1
EXOC8	0.173448	0.685361	6
EXOSC10	-0.207462	0.592278	1
EXT1	-0.287334	0.409482	7
EXT2	-0.424242	0.0464272	3
EXTL2	-0.359264	0.345842	3
EXTL3	0.118489	0.735818	3
EYA3	-0.117383	0.798679	4
EZH1	0.823787	0.00113751	0
EZH2	0.20442	0.55765	0
EZR	0.0574419	0.891579	1
F11R	0.318594	0.276072	6
F2R	-0.700054	0.0130068	5
F2RL1	-1.20828	9.95846e-12	2
F3	-0.217152	0.374889	5
F8A1	1.26216	4.08455e-06	0
FAAP20	0.601152	0.221623	0
FADD	0.420251	0.394726	0
FADS1	-0.328824	0.309992	0
FADS2	-0.219283	0.478435	0
FADS3	-0.636478	0.0239904	0
FAF1	0.397816	0.152317	2
FAF2	-0.513401	0.115551	3
FAH	0.0213424	0.965003	0
FAM107B	-0.455595	0.0862752	6
FAM111A	0.255387	0.479278	0
FAM114A1	-0.753811	2.88107e-05	3
FAM120A	0.44973	0.112822	1
FAM120B	-0.236549	0.565465	2
FAM136A	0.331998	0.223678	0
FAM13A	0.39617	0.0462546	2
FAM162A	0.549884	0.00393882	4
FAM167A	-1.10381	3.30506e-05	0
FAM168A	0.203475	0.510512	5
FAM168B	0.233976	0.33512	5
FAM171A1	0.589907	0.0107428	1
FAM193A	0.31451	0.261144	1
FAM193B	0.309092	0.511685	1
FAM199X	0.360124	0.208905	11
FAM20B	0.239572	0.480917	7
FAM20C	0.388248	0.537956	1
FAM210A	-0.143712	0.705221	6
FAM217B	0.046047	0.923439	8
FAM219A	0.149485	0.736748	0
FAM222B	0.146595	0.847471	0
FAM234A	0.637599	0.0538408	0
FAM32A	-0.14623	0.810726	2
FAM3A	0.270656	0.608933	0
FAM3C	-0.409452	0.151686	5
FAM50A	0.246695	0.557092	0
FAM53C	0.362372	0.192964	2
FAM83D	0.478713	0.0906313	3
FAM83G	0.403877	0.195703	0
FAM8A1	0.118107	0.802551	5
FAM91A1	-0.272035	0.414113	5
FAM98A	-0.375252	0.249406	0
FANCD2	0.494933	0.0681082	2
FANCI	0.299449	0.263991	0
FAR1	0.135214	0.76891	8
FARP1	-0.0294172	0.932083	10
FARP2	0.211413	0.540318	0
FARSA	0.672845	0.0458147	1
FARSB	0.117859	0.854551	4
FASN	0.539758	0.188977	0
FASTK	0.473392	0.266012	0
FASTKD2	0.425311	0.248608	5
FAT1	-0.288392	0.249635	4
FAT4	0.686298	6.54144e-05	2
FAU	0.855254	0.00904462	0
FBH1	0.185099	0.547238	1
FBL	0.575017	0.00830337	0
FBLIM1	-0.322394	0.432822	1
FBRS	-0.0441352	0.937705	1
FBXL19	0.456725	0.321676	0
FBXL20	0.190284	0.527159	10
FBXL3	-0.0155765	0.976144	8
FBXL4	0.0905573	0.858291	14
FBXL5	0.0105868	0.979967	2
FBXL6	1.17941	0.0143682	1
FBXO11	-0.151061	0.763243	6
FBXO21	0.424384	0.122018	9
FBXO27	0.21437	0.712959	1
FBXO28	-0.246498	0.548117	9
FBXO3	-0.00231911	0.995226	6
FBXO32	-0.27694	0.226475	7
FBXO34	0.14961	0.621368	5
FBXO38	-0.105359	0.795508	4
FBXO41	0.518753	0.154065	2
FBXO42	0.0947094	0.802716	2
FBXO45	0.250757	0.531672	8
FBXO46	0.345528	0.403461	0
FBXO7	0.0298794	0.945737	1
FBXW11	-0.019293	0.96489	8
FBXW2	0.28252	0.272362	6
FBXW5	0.65157	0.0694513	0
FBXW7	-0.501832	0.138294	1
FBXW8	-0.397756	0.132423	3
FCF1	0.106892	0.82313	0
FCHO1	-0.00212261	0.996274	0
FCHO2	-0.51093	0.254937	10
FCHSD1	0.0671095	0.90859	0
FCHSD2	-0.109772	0.7985	4
FDFT1	0.0879311	0.785741	0
FDPS	0.134423	0.763148	0
FEM1B	0.188596	0.575679	8
FEM1C	-0.126608	0.783295	2
FEN1	0.926254	0.00207116	1
FER	-0.193204	0.722494	17
FERMT2	-0.183867	0.596359	4
FEZ2	0.0257489	0.949845	2
FGD6	-0.368438	0.314198	11
FGF5	0.103466	0.844668	11
FGFR1	-0.212089	0.596764	7
FH	0.309506	0.315818	1
FHL1	-0.985764	4.83557e-05	2
FHL2	0.0595479	0.891936	1
FHOD1	-0.0845214	0.884154	0
FHOD3	-0.983273	1.01464e-05	2
FIBP	0.30554	0.392196	0
FIG4	0.105291	0.7985	0
FIP1L1	0.130546	0.69199	1
FJX1	0.961822	0.0437977	2
FKBP15	0.0108938	0.985983	2
FKBP1A	-0.21408	0.530068	0
FKBP3	-0.316239	0.499855	1
FKBP4	-0.214571	0.533963	2
FKBP5	0.107641	0.789672	1
FKBP8	0.73809	0.0721272	0
FKBP9	-0.0262417	0.964665	1
FLCN	0.431238	0.160609	2
FLII	0.270996	0.302456	0
FLNA	0.145758	0.693912	0
FLNB	-0.169966	0.534586	2
FLNC	0.214203	0.499462	0
FLOT1	0.646957	0.0112206	0
FLOT2	0.0975546	0.838111	0
FMN1	-0.221257	0.537474	8
FMNL1	0.633917	0.0163229	0
FMNL2	-0.209386	0.50064	4
FMNL3	-0.903366	2.45638e-07	8
FMR1	-0.123806	0.773081	2
FNBP1	-0.014111	0.970932	1
FNBP1L	-0.239996	0.550686	5
FNBP4	-0.133899	0.634709	5
FNDC3A	-0.453068	0.260719	3
FNDC3B	-0.638041	0.00546551	9
FNIP1	-0.0811188	0.837089	10
FNIP2	-0.703115	0.0114673	7
FNTA	-0.145617	0.773081	1
FOSL1	-0.998034	0.000414345	0
FOSL2	0.315732	0.190293	6
FOXA2	-0.263822	0.404872	1
FOXJ2	-0.43738	0.157347	1
FOXJ3	-0.632918	0.00500477	9
FOXK1	0.679349	0.0012908	6
FOXK2	-0.209193	0.440585	1
FOXM1	-0.358593	0.484983	1
FOXN2	-0.922606	0.0118004	8
FOXN3	0.460201	0.096584	4
FOXO3	0.242154	0.276064	7
FOXP1	-0.556598	0.141533	9
FOXP4	-0.250573	0.518052	2
FOXRED1	0.744612	0.00482775	1
FRAS1	0.591178	0.000132809	1
FRMD5	-0.040468	0.937705	3
FRMD6	-0.99474	1.46446e-07	7
FRS2	-0.790432	0.0814317	5
FRYL	-0.104587	0.791465	3
FSCN1	0.253973	0.540318	0
FST	0.642842	0.0150118	4
FSTL1	-0.852973	5.55156e-05	6
FSTL3	-0.511608	0.305328	0
FTH1	-0.253798	0.268483	1
FTL	-0.201224	0.526675	0
FTO	0.0934117	0.857163	7
FTSJ1	-0.220031	0.503441	2
FTSJ3	0.339227	0.195265	0
FUBP1	-0.458359	0.261145	12
FUBP3	-0.999867	0.00369794	1
FUCA2	0.00137105	0.997275	2
FUNDC2	0.069017	0.87766	3
FURIN	0.636573	0.0258361	0
FUS	0.156848	0.583376	0
FUT11	0.0988171	0.734877	0
FUT8	-0.64318	0.00049217	3
FXR1	0.064911	0.844812	8
FXR2	0.336603	0.323074	0
FXYD5	-0.579442	0.291758	0
FYCO1	-0.173568	0.540092	2
FYN	-0.403153	0.184729	5
FYTTD1	-0.858726	0.0152468	13
FZD2	0.444556	0.104942	3
FZD6	0.197486	0.609772	3
FZD8	0.324692	0.597194	4
FZR1	0.493784	0.132211	1
G0S2	-0.508039	0.386109	1
G3BP1	0.232979	0.397851	14
G3BP2	-0.0970246	0.754098	4
G6PC3	-0.115362	0.809751	0
G6PD	-0.174041	0.737429	0
GAA	0.606388	0.105695	1
GAB2	-0.346278	0.291864	2
GABARAP	0.00984079	0.976174	2
GABARAPL2	0.152425	0.693525	1
GABBR1	0.0406325	0.924208	1
GABRE	-0.68318	0.00891522	2
GADD45GIP1	0.838239	0.0632974	0
GAK	0.520944	0.177337	0
GALC	0.1645	0.654214	4
GALE	0.43099	0.304955	0
GALNT1	-2.8049	1.63016e-26	1
GALNT10	-0.978468	2.16261e-07	1
GALNT11	0.480841	0.051684	0
GALNT18	-0.0124326	0.98074	1
GALNT2	0.0747359	0.858201	1
GALNT3	-0.221302	0.623921	2
GALNT4	-0.620142	0.0444082	5
GALNT5	-0.67402	0.0219096	13
GALNT6	-0.367377	0.223565	1
GALNT7	-0.994295	5.53249e-05	3
GANAB	-0.0744496	0.824145	1
GAPDH	-0.0675269	0.891936	0
GAPVD1	-0.190675	0.518052	6
GART	0.299684	0.203189	0
GAS2L1	0.303539	0.53918	0
GAS2L3	-0.0470946	0.934449	7
GAS6	0.0970143	0.878202	1
GATA6	0.211684	0.659096	1
GATAD2A	0.1113	0.830118	3
GATC	0.552225	0.127059	1
GBA2	0.603744	0.0129198	0
GBE1	0.149566	0.593364	3
GBF1	0.149451	0.647428	1
GCC2	-0.460138	0.14178	6
GCLC	-0.172058	0.562454	5
GCLM	-0.294691	0.548651	12
GCN1	0.585238	0.0808482	0
GCNT2	-0.869773	4.45636e-05	2
GDAP2	-0.335654	0.345078	11
GDE1	-0.330588	0.18872	1
GDI1	-0.149488	0.672821	0
GDI2	0.0576594	0.893258	3
GDPD5	-0.0185972	0.968796	0
GEM	-0.303033	0.340125	1
GEMIN4	0.799641	0.00251043	1
GEMIN5	0.412106	0.0827125	2
GFM1	0.151819	0.656388	5
GFM2	-0.109449	0.844812	2
GFPT1	-0.585858	0.00478241	12
GFPT2	-1.41966	9.99009e-17	0
GGA2	0.1699	0.496425	2
GGA3	0.224824	0.535699	1
GGCX	-0.257238	0.215333	3
GGNBP2	0.0351279	0.930259	1
GGPS1	-0.699762	0.0840679	1
GHITM	-0.0640551	0.853613	1
GID4	-0.0361524	0.934524	5
GID8	0.535702	0.0606926	2
GIGYF1	0.970001	0.000764096	2
GIGYF2	-0.188065	0.582392	6
GINM1	0.0491176	0.918008	0
GIPC1	0.436265	0.348193	0
GIT1	0.358328	0.316147	2
GIT2	-0.193155	0.648946	3
GJA1	-0.485272	0.21459	2
GLB1	-0.108835	0.809751	1
GLCE	-0.184691	0.684328	3
GLE1	0.371546	0.0853807	2
GLG1	0.0236976	0.947712	4
GLIPR1	-0.107996	0.874859	3
GLO1	-0.147637	0.795508	2
GLOD4	0.139111	0.664561	2
GLRX	-0.486717	0.219913	2
GLRX3	0.384035	0.310547	0
GLS	0.258939	0.507306	1
GLT8D1	-0.00561888	0.98968	1
GLTP	-0.0878749	0.790545	1
GLUD1	0.210085	0.33391	3
GLUL	-0.0803324	0.816992	5
GLYR1	-0.0949749	0.809635	3
GM2A	-0.341336	0.140822	1
GMCL1	0.172912	0.730705	8
GMDS	0.525633	0.0559399	1
GMEB2	0.365683	0.314556	2
GMFB	0.0920997	0.858291	9
GMIP	0.1817	0.746171	0
GMNN	0.825129	0.0287151	0
GMPPA	-0.227742	0.416569	0
GMPR2	0.386585	0.131971	0
GMPS	-0.0333924	0.946348	9
GNA11	1.04141	9.21652e-06	3
GNA12	-0.22064	0.609769	2
GNA13	-0.437208	0.130842	11
GNA15	-0.402258	0.20741	1
GNAI2	0.0556007	0.891936	0
GNAI3	-0.0716427	0.870019	9
GNAQ	-1.10268	0.00111724	11
GNAS	-0.00440562	0.989426	0
GNB1	-0.370997	0.141533	3
GNB2	0.32794	0.282858	0
GNB4	-0.710941	0.020394	8
GNB5	-0.342528	0.230645	8
GNE	-0.0115537	0.97638	6
GNG10	0.29491	0.582843	3
GNG12	-0.502632	0.111281	6
GNG5	-0.344319	0.537579	1
GNL1	0.19079	0.603292	5
GNL2	0.192297	0.53965	1
GNL3	0.149227	0.618195	1
GNL3L	0.437258	0.0754445	6
GNPAT	-0.321921	0.348284	2
GNPDA1	0.18592	0.593908	1
GNPNAT1	0.208933	0.612993	4
GNPTAB	-0.0921275	0.854752	7
GNS	0.0423782	0.896646	4
GOLGA2	-0.206689	0.483602	1
GOLGA3	0.200217	0.593908	4
GOLGA4	-0.256056	0.207472	3
GOLGA5	-0.424918	0.341724	1
GOLGA7	-0.67579	0.218695	2
GOLGA8B	0.65153	0.00998887	4
GOLGB1	-0.399707	0.138991	0
GOLIM4	-0.195324	0.455397	5
GOLM1	-0.179193	0.566713	3
GOLPH3	0.223768	0.607956	7
GOLPH3L	0.0832281	0.847621	0
GOLT1B	-0.50653	0.263885	6
GON4L	-0.114067	0.68253	3
GOPC	0.0437573	0.930332	8
GORASP2	-0.373193	0.320164	1
GOSR1	0.160178	0.644456	4
GOSR2	-0.0178878	0.966165	3
GOT1	-0.0509656	0.894658	3
GOT2	0.272285	0.398088	0
GPAA1	0.942164	0.00310829	0
GPAT2	0.913305	0.00975109	0
GPAT3	0.027517	0.95079	3
GPAT4	-0.0200442	0.957315	2
GPATCH2L	-0.217687	0.277378	19
GPATCH8	0.0333611	0.959915	5
GPBP1	-0.316752	0.21123	2
GPBP1L1	-0.213794	0.557092	1
GPC1	-0.0602222	0.918453	0
GPC6	-0.0700676	0.891522	3
GPD2	0.207992	0.487112	8
GPI	0.136466	0.728668	1
GPN1	-0.0333791	0.938658	3
[truncated: 3,965 more rows]
