# Supplementary material for: RNA binding protein ZCCHC24 promotes tumorigenicity in triple-negative breast cancer
Source: EMBO Rep. 2024 Oct 17;25(12):12. doi: 10.1038/s44319-024-00282-8 (PMC11624195; doi:10.1038/s44319-024-00282-8)
Supplement: Supplementary file 8 — Dataset EV6 [file 44319_2024_282_MOESM8_ESM.xlsx]

## Sheet: Legend
Dataset EV6 - Lists of pure target genes of ZCCHC24

## Sheet: Pure targets
	CLIP Bound (Binding sites >5), upregulated and stabilized by depletion of ZCCHC24		CLIP Bound (Binding sites >5), downregulated and destabilized by depletion of ZCCHC24
	ARHGEF18		ACTG1
	FAM162A		AFF1
	FOXK1		APBB2
	GMNN		ARIH1
	GOLGA8B		CANX
	HNRNPA0		DNAJC16
	HNRNPA1		EDEM3
	IRS2		FSTL1
	MIDN		GTF2A1
	MRPS30		IGF2R
	RABGGTB		ITCH
	RPS3		ITGAV
	RRM2		KIRREL1
	RTN4		MFAP3
	UBE2C		NOTCH2
	ZWINT		PAK2
			PDCD6IP
			PPP1CB
			PRNP
			PTGS2
			RASSF8
			RSF1
			SFT2D2
			SGMS2
			SH3RF1
			SLC25A37
			SLC6A6
			TMEM39A
			ZCCHC14
			ZEB1
			ZFHX3
