# Supplementary material for: RNA binding protein ZCCHC24 promotes tumorigenicity in triple-negative breast cancer
Source: EMBO Rep. 2024 Oct 17;25(12):12. doi: 10.1038/s44319-024-00282-8 (PMC11624195; doi:10.1038/s44319-024-00282-8)
Supplement: Supplementary file 9 — Source data Fig. 2 [file 44319_2024_282_MOESM9_ESM.zip › Fig2B Source.xlsx]

## Sheet: Sheet1
MDAMB231	siNC			siZCCHC24
ZCCHC24	1.02494	0.868057	1.107	0.110172	0.072143	0.067335
ZEB1	0.91673	0.923464	1.15981	0.690076	0.68718	0.721003
CD44	0.765446	1.0004	1.23416	0.655069	0.554164	0.990376
NRP1	1.08001	0.911228	1.00876	0.599509	0.66089	0.714525
NOTCH2	0.882755	0.997064	1.12018	0.408574	0.443699	0.426402
HCC38	siNC			siZCCHC24
ZCCHC24	1.41584	0.56006	1.02411	0.155349	0.05596	0.03323
ZEB1	1.2087	0.84555	0.94575	0.323872	0.54454	0.11942
CD44	0.897256	0.85416	1.24859	0.603807	0.48177	0.49849
NRP1	1.09087	0.95361	0.95552	0.944888	0.58575	0.41686
NOTCH2	1.03111	0.93462	1.03427	0.508087	0.48612	0.48793
Patient #1	siNC			siZCCHC24
ZCCHC24	0.904265	0.992038	1.1037	0.052687	0.052405	0.044059
ZEB1	0.962092	0.958107	1.0798	0.804823	0.80807	0.812495
CD44	1.04379	0.943431	1.01278	0.612778	0.576561	0.548699
NRP1	0.84122	1.00194	1.15684	0.855929	0.77092	0.726886
NOTCH2	1.05816	0.933001	1.00884	0.370833	0.341093	0.295115
