# Supplementary material for: RNA binding protein ZCCHC24 promotes tumorigenicity in triple-negative breast cancer
Source: EMBO Rep. 2024 Oct 17;25(12):12. doi: 10.1038/s44319-024-00282-8 (PMC11624195; doi:10.1038/s44319-024-00282-8)
Supplement: Supplementary file 9 — Source data Fig. 2 [file 44319_2024_282_MOESM9_ESM.zip › Fig2E Source.xlsx]

## Sheet: Sheet1
	siNC			siZCCHC24
ZEB1
4h	1.33597	0.98453	0.679499	0.712774	0.399225	0.535553
8h	0.880911	1.10887	1.01022	0.550904	0.570864	0.362939
NRP1
4h	1.06156	1.14961	0.788826	0.99047	0.47599	0.585397
8h	1.07733	0.98395	0.938724	0.646228	0.631352	0.402765
