# Supplementary material for: RNA binding protein ZCCHC24 promotes tumorigenicity in triple-negative breast cancer
Source: EMBO Rep. 2024 Oct 17;25(12):12. doi: 10.1038/s44319-024-00282-8 (PMC11624195; doi:10.1038/s44319-024-00282-8)
Supplement: Supplementary file 10 — Source data Fig. 3 [file 44319_2024_282_MOESM10_ESM.zip]

Archive with 8 entries (8 files):
- Fig3B Source.xlsx
- __MACOSX/._Fig3B Source.xlsx
- Fig3G Source.xlsx
- __MACOSX/._Fig3G Source.xlsx
- Fig3H Source.xlsx
- __MACOSX/._Fig3H Source.xlsx
- Fig3I Source.xlsx
- __MACOSX/._Fig3I Source.xlsx
