# Supplementary material for: RNA binding protein ZCCHC24 promotes tumorigenicity in triple-negative breast cancer
Source: EMBO Rep. 2024 Oct 17;25(12):12. doi: 10.1038/s44319-024-00282-8 (PMC11624195; doi:10.1038/s44319-024-00282-8)
Supplement: Supplementary file 10 — Source data Fig. 3 [file 44319_2024_282_MOESM10_ESM.zip › Fig3B Source.xlsx]

## Sheet: Sheet1
5'UTR	CDS	3'UTR
6603	11767	21336
