# Supplementary material for: RNA binding protein ZCCHC24 promotes tumorigenicity in triple-negative breast cancer
Source: EMBO Rep. 2024 Oct 17;25(12):12. doi: 10.1038/s44319-024-00282-8 (PMC11624195; doi:10.1038/s44319-024-00282-8)
Supplement: Supplementary file 10 — Source data Fig. 3 [file 44319_2024_282_MOESM10_ESM.zip › Fig3G Source.xlsx]

## Sheet: Sheet1
	NC				ZCCHC24
NRP1	1.18946	1.06419	0.885447	0.860896	2.53555	2.31699	2.7524	2.22397
CD44	0.902886	1.28676	0.901806	0.908545	1.9158	1.67073	1.45669	1.39807
ZEB1	0.869334	1.32285	1.06403	0.743794	2.84774	2.57693	2.98331	2.1069
Empty	1.29024	1.20691	0.793237	0.709608	0.876713	0.713669	0.631472	0.609627
