# Supplementary material for: RNA binding protein ZCCHC24 promotes tumorigenicity in triple-negative breast cancer
Source: EMBO Rep. 2024 Oct 17;25(12):12. doi: 10.1038/s44319-024-00282-8 (PMC11624195; doi:10.1038/s44319-024-00282-8)
Supplement: Supplementary file 10 — Source data Fig. 3 [file 44319_2024_282_MOESM10_ESM.zip › Fig3H Source.xlsx]

## Sheet: Sheet1
	siNC						siZCCHC24_1						siZCCHC24_2
Empty	1.06281	0.959312	0.963066	0.934577	1.02884	1.05139	1.10988	0.981223	0.971858	1.04117	1.09946	0.964929	1.09696	0.949592	1.01639	1.05147	1.04692	1.03159
ZEB1 3'UTR	1.99784	2.31135	1.97628	1.76523	2.33219	1.91256	1.69557	1.58632	1.60185	1.6046	1.75625	1.71937	1.84276	1.91488	1.72411	1.69953	1.79869	1.79194
