# Supplementary material for: RNA binding protein ZCCHC24 promotes tumorigenicity in triple-negative breast cancer
Source: EMBO Rep. 2024 Oct 17;25(12):12. doi: 10.1038/s44319-024-00282-8 (PMC11624195; doi:10.1038/s44319-024-00282-8)
Supplement: Supplementary file 10 — Source data Fig. 3 [file 44319_2024_282_MOESM10_ESM.zip › Fig3I Source.xlsx]

## Sheet: Sheet1
NRP1
	GFP				ZCCHC24
WT	1.18256	0.952596	0.92023	0.944618	3.2359	2.41149	2.30426	2.48503
Mutant	1.78897	1.56503	1.56248	1.58314	1.97518	1.72313	1.84008	1.7426
CD44
	GFP				ZCCHC24
WT	0.904562	1.1666	1.09161	0.837231	1.79013	2.10012	2.18565	1.4439
Mutant	1.18849	1.43205	1.64108	1.16746	1.63011	1.48658	1.66474	1.10718
