# Supplementary material for: RNA binding protein ZCCHC24 promotes tumorigenicity in triple-negative breast cancer
Source: EMBO Rep. 2024 Oct 17;25(12):12. doi: 10.1038/s44319-024-00282-8 (PMC11624195; doi:10.1038/s44319-024-00282-8)
Supplement: Supplementary file 11 — Source data Fig. 4 [file 44319_2024_282_MOESM11_ESM.zip]

Archive with 10 entries (10 files):
- Fig4B Source.xlsx
- __MACOSX/._Fig4B Source.xlsx
- Fig4C Source.xlsx
- __MACOSX/._Fig4C Source.xlsx
- Fig4D Source.xlsx
- __MACOSX/._Fig4D Source.xlsx
- Fig4E Source.xlsx
- __MACOSX/._Fig4E Source.xlsx
- Fig 4G Source.pdf
- __MACOSX/._Fig 4G Source.pdf
