# Supplementary material for: RNA binding protein ZCCHC24 promotes tumorigenicity in triple-negative breast cancer
Source: EMBO Rep. 2024 Oct 17;25(12):12. doi: 10.1038/s44319-024-00282-8 (PMC11624195; doi:10.1038/s44319-024-00282-8)
Supplement: Supplementary file 11 — Source data Fig. 4 [file 44319_2024_282_MOESM11_ESM.zip › Fig4B Source.xlsx]

## Sheet: Sheet1
MDAMB231					Patient #1
ZEB1					ZEB1
siNC	0.905599	1.0566	1.0378		siNC	0.858383	0.699102	1.44251
siZEB1_1	0.173071	0.166773	0.16303		siZEB1_1	0.180533	0.202846	0.163366
ZCCHC24					ZCCHC24
siNC	0.812867	1.09436	1.09277		siNC	0.965747	0.783379	1.25087
siZEB1_1	0.270536	0.315294	0.336934		siZEB1_1	0.309233	0.265861	0.177453
JUN					JUN
siNC	0.885173	1.04964	1.06519		siNC	0.857727	0.919227	1.22305
siJUN_1	0.634638	0.671511	0.577647		siJUN_1	0.238999	0.331416	0.314991
ZCCHC24					ZCCHC24
siNC	0.690113	0.990193	1.31969		siNC	0.965747	0.783379	1.25087
siJUN_1	0.502592	0.396638	0.489758		siJUN_1	0.206181	0.425405	0.361918
YAP					YAP
siNC	0.942407	1.04029	1.0173		siNC	0.915846	0.748928	1.33523
siYAP1_1	0.251243	0.151893	0.153765		siYAP1_1	0.325571	0.458047	0.459734
ZCCHC24					ZCCHC24
siNC	0.722807	1.06468	1.21252		siNC	0.965747	0.783379	1.25087
siYAP1_1	0.442678	0.430089	0.485004		siYAP1_1	0.650522	0.564959	0.563491
