# Supplementary material for: RNA binding protein ZCCHC24 promotes tumorigenicity in triple-negative breast cancer
Source: EMBO Rep. 2024 Oct 17;25(12):12. doi: 10.1038/s44319-024-00282-8 (PMC11624195; doi:10.1038/s44319-024-00282-8)
Supplement: Supplementary file 11 — Source data Fig. 4 [file 44319_2024_282_MOESM11_ESM.zip › Fig4C Source.xlsx]

## Sheet: Sheet1
	NC					ZEB1+YAP1+AP-1
Empty	0.907688	0.996167	0.977243	0.93316	1.18574	0.781629	0.904013	0.896799	1.05142	1.00675
Enhancer candidate site	5.45761	5.65832	5.04035	5.49042	5.47297	9.5944	8.81486	8.20026	7.14939	6.73193
