# Supplementary material for: RNA binding protein ZCCHC24 promotes tumorigenicity in triple-negative breast cancer
Source: EMBO Rep. 2024 Oct 17;25(12):12. doi: 10.1038/s44319-024-00282-8 (PMC11624195; doi:10.1038/s44319-024-00282-8)
Supplement: Supplementary file 11 — Source data Fig. 4 [file 44319_2024_282_MOESM11_ESM.zip › Fig4D Source.xlsx]

## Sheet: Sheet1
	siNC					siZEB1_1
Empty	1.17021	0.988591	1.00656	0.900281	0.934357	1.28677	1.17386	1.10021	1.31448	1.2745
Enhancer candidate site	6.4171	4.98519	5.28173	4.68691	4.20563	4.27779	4.30798	3.92999	3.56325	3.83379
