# Supplementary material for: RNA binding protein ZCCHC24 promotes tumorigenicity in triple-negative breast cancer
Source: EMBO Rep. 2024 Oct 17;25(12):12. doi: 10.1038/s44319-024-00282-8 (PMC11624195; doi:10.1038/s44319-024-00282-8)
Supplement: Supplementary file 11 — Source data Fig. 4 [file 44319_2024_282_MOESM11_ESM.zip › Fig4E Source.xlsx]

## Sheet: Sheet1
ZCCHC24	10.1797	4.02177	34.7487	4.49506	8.01481	6.55249	4.31325	6.55996	22.3059	5.78953	2.22698	33.1383	3.35812	8.50069	2.20207	1.88021	11.7104	12.642	2.79835	9.57166	4.70323	2.34107	7.58597	14.8254	17.8121	2.47489	2.58972	7.22427	5.61943	9.39977	15.2882	11.6814	2.70957	5.20345	3.28259	35.6046	4.88977	1.24915	16.3482	9.8227	8.54329	3.65605	3.44253	15.282	6.63899	16.0163	2.41866	6.97545	9.7617
ZEB1	12.9915	3.51227	12.1889	1.36478	4.72685	2.57468	1.89531	4.26071	13.6128	5.20243	2.55867	14.9299	2.68897	4.8714	1.39438	0.912969	7.20646	4.63989	1.60204	3.18233	1.16879	1.5246	5.03094	4.43787	8.7188	4.04272	1.65147	3.97124	5.98341	5.91273	2.0972	4.35309	1.75165	2.30885	1.23832	13.4517	4.59893	0.922783	4.31561	3.45048	3.77473	1.74633	12.5928	9.78707	3.8242	4.54324	1.87824	6.4889	5.39403
[truncated: 1,129 more columns]
