# Supplementary material for: RNA binding protein ZCCHC24 promotes tumorigenicity in triple-negative breast cancer
Source: EMBO Rep. 2024 Oct 17;25(12):12. doi: 10.1038/s44319-024-00282-8 (PMC11624195; doi:10.1038/s44319-024-00282-8)
Supplement: Supplementary file 12 — Source data Fig. 5 [file 44319_2024_282_MOESM12_ESM.zip]

Archive with 8 entries (7 files):
- Fig5B Source Image/
- __MACOSX/._Fig5B Source Image
- Fig5B Source Image/Fig5B_1000.jpeg
- __MACOSX/Fig5B Source Image/._Fig5B_1000.jpeg
- Fig5B Source Image/Fig5B_10000.jpeg
- __MACOSX/Fig5B Source Image/._Fig5B_10000.jpeg
- Fig5B Source Image/Fig5B_100.jpeg
- __MACOSX/Fig5B Source Image/._Fig5B_100.jpeg
