# Supplementary material for: RNA binding protein ZCCHC24 promotes tumorigenicity in triple-negative breast cancer
Source: EMBO Rep. 2024 Oct 17;25(12):12. doi: 10.1038/s44319-024-00282-8 (PMC11624195; doi:10.1038/s44319-024-00282-8)
Supplement: Supplementary file 13 — Source data Fig. 6 [file 44319_2024_282_MOESM13_ESM.zip]

Archive with 2 entries (2 files):
- Fig6A  Source.xlsx
- __MACOSX/._Fig6A  Source.xlsx
