# Supplementary material for: RNA binding protein ZCCHC24 promotes tumorigenicity in triple-negative breast cancer
Source: EMBO Rep. 2024 Oct 17;25(12):12. doi: 10.1038/s44319-024-00282-8 (PMC11624195; doi:10.1038/s44319-024-00282-8)
Supplement: Supplementary file 13 — Source data Fig. 6 [file 44319_2024_282_MOESM13_ESM.zip › Fig6A Source.xlsx]

## Sheet: Sheet1
MDAMB231										Patient (#1)									V	V	V	V	V
Days	0	6	8	10	13	15	18	20		Days	0	2	5	7	9	11	14	16	19	21	23	26	28
DMSO										DMSO
siNC										siNC
1	0	0	0	0	91	149.76	266.24	399.36		1	0	0	0	0	0	0	0	14.04	41.6	78	65	168.48	676
2	0	0	0	14.04	78	187.2	168.48	356.72		2	0	0	0	0	0	0	0	65	66.56	149.76	130	332.8	505.44
3	0	0	0	0	14.04	23.4	224.64	572		3	0	0	0	0	0	0	14.04	14.04	58.24	203.84	130	332.8	520
4	0	0	0	49.92	104	205.92	254.8	520		4	0	0	0	0	0	0	6.24	6.24	65	112.32	65	112.32	505.44
5	0	0	0	28.08	131.04	205.92	187.2	399.36		5	0	0	0	0	0	0	0	0	33.28	149.76	78	131.04	399.36
6	0	0	0	49.92	112.32	91	332.8	280.28		6	0	0	0	0	0	0	0.52	1.56	16.64	46.8	49.92	224.64	331.24
7	0	0	0	49.92	104	104	254.8	505.44		7	0	0	0	0	0	0	0	33.28	65	112.32	65	131.04	229.32
8	0	0	0	33.28	168.48	83.2	332.8	305.76		8	0	0	0	0	0	0	0	0	65	112.32	112.32	78	299.52
9	0	0	0	83.2	58.24	83.2	332.8	280.28		9	0	0	0	0	0	0	14.04	32.76	41.6	203.84	149.76	399.36	728
10	0	0	0	33.28	91	168.48	332.8	332.8		siZCCHC24_1							0	0	0	0	0	0	0
11	0	0	0	33.28	78	203.84	187.2	254.8		1	0	0	0	0	0	0	0	14.04	28.08	41.6	78	104	149.76
12	0	0	0	6.24	41.6	91	78	254.8		2	0	0	0	0	0	0	4.16	4.16	41.6	65	32.76	58.24	104
siZCCHC24_1				0	0	0	0	0		3	0	0	0	0	0	0	4.16	33.28	78	58.24	104	117	366.08
1	0	0	0	14.04	58.24	58.24	104	143		4	0	0	0	0	0	0	0	6.24	49.92	65	104	104	131.04
2	0	0	0	6.24	58.24	49.92	104	224.64		5	0	0	0	0	0	0	0	0	0.52	4.16	14.04	18.72	33.28
3	0	0	0	14.04	41.6	78	187.2	187.2		6	0	0	0	0	0	0	1.56	10.4	4.16	131.04	117	187.2	305.76
4	0	0	0	0	14.04	49.92	130	305.76		7	0	0	0	0	0	0	0	14.04	33.28	33.28	23.4	65	149.76
5	0	0	0	0	33.28	49.92	131.04	104		8	0	0	0	0	0	0	0.52	0	0.52	33.28	4.16	14.04	33.28
6	0	0	0	18.72	78	104	131.04	187.2		9	0	0	0	0	0	0	0.52	4.16	49.92	37.44	23.4	78	205.92
7	0	0	0	41.6	78	78	168.48	229.32		JQ1
8	0	0	0	0	65	32.76	224.64	156		siNC
9	0	0	0	0	65	149.76	187.2	168.48		1	0	0	0	0	0	0	8.32	65	23.4	49.92	58.24	131.04	187.2
10	0	0	0	14.04	33.28	58.24	149.76	187.2		2	0	0	0	0	0	0	0	12.48	32.76	49.92	23.4	104	499.2
11	0	0	0	33.28	112.32	187.2	187.2	203.84		3	0	0	0	0	0	0	0.52	12.48	28.08	66.56	66.56	205.92	280.8
12	0	0	0	18.72	112.32	131.04	65	187.2		4	0	0	0	0	0	0	0	28.08	78	65	112.32	91	149.76
JQ1										5	0	0	0	0	0	0	0	65	104	131.04	280.28	432.64	432.64
siNC										6	0	0	0	0	0	0	8.32	0.52	14.56	28.08	130	49.92	224.64
1	0	0	0	0	78	91	149.76	168.48		7	0	0	0	0	0	0	4.16	14.04	33.28	131.04	49.92	49.92	254.8
2	0	0	0	0	112.32	104	112.32	168.48		8	0	0	0	0	0	0	0.52	0	23.4	78	49.92	32.76	156
3	0	0	0	0	4.16	49.92	117	168.48		9	0	0	0	0	0	0	6.24	14.04	58.24	149.76	187.2	205.92	331.24
4	0	0	0	33.28	4.16	91	421.2	624		10	0	0	0	0	0	0	0.52	4.16	18.72	18.72	78	112.32	131.04
5	0	0	0	0	23.4	280.28	131.04	187.2		11	0	0	0	0	0	0	4.16	0	6.24	49.92	78	131.04	168.48
6	0	0	0	0.52	18.72	91	149.76	130		12	0	0	0	0	0	0	0	0.52	4.16	4.16	14.04	18.72	78
7	0	0	0	8.32	65	168.48	203.84	178.36		siZCCHC24_1
8	0	0	0	4.16	41.6	117	229.32	149.76		1	0	0	0	0	0	0	0	0.52	14.04	41.6	14.04	41.6	131.04
9	0	0	0	6.24	28.08	83.2	187.2	243.36		2	0	0	0	0	0	0	4.16	0.52	0.52	4.16	4.16	41.6	78
siZCCHC24_1				0	0	0	0	0		3	0	0	0	0	0	0	14.04	0.52	14.04	4.16	4.16	14.04	78
1	0	0	0	0	4.16	91	112.32	149.76		4	0	0	0	0	0	0	0.52	0.52	0.52	14.04	14.04	18.72	78
2	0	0	0	0	6.24	58.24	65	78		5	0	0	0	0	0	0	0.52	6.24	14.04	33.28	49.92	49.92	168.48
3	0	0	0	0	18.72	33.28	65	78		6	0	0	0	0	0	0	0.52	6.24	41.6	33.28	33.28	18.72	112.32
4	0	0	0	0	14.04	41.6	91	187.2		7	0	0	0	0	0	0	0	14.04	41.6	49.92	49.92	41.6	203.84
5	0	0	0	0	65	42.12	78	149.76		8	0	0	0	0	0	0	0	4.16	0.52	4.16	14.04	14.04	65
6	0	0	0	4.16	65	65	49.92	131.04		9	0	0	0	0	0	0	0.52	4.16	0.52	4.16	33.28	33.28	78
7	0	0	0	6.24	14.04	65	131.04	104		10	0	0	0	0	0	0	0	0.52	14.04	14.04	41.6	65	78
8	0	0	0	0	14.04	41.6	104	112.32		11	0	0	0	0	0	0	0.52	14.04	41.6	33.28	18.72	49.92	41.6
9	0	0	0	6.24	14.04	33.28	104	131.04		12	0	0	0	0	0	0	0.52	0.52	33.28	41.6	18.72	78	131.04
